# Supplementary material for: Small Molecule‐Induced Alterations of Protein Polyubiquitination Revealed by Mass‐Spectrometric Ubiquitome Analysis
Source: Angew Chem Int Ed Engl. 2025 Jun 26;64(32):e202508916. doi: 10.1002/anie.202508916 (PMC12322627; doi:10.1002/anie.202508916)
Supplement: Supplementary file 2 — Supporting Information [file ANIE-64-e202508916-s001.xlsx]

## Sheet: Figure 3c
Gene Name	Protein ID	CFZ_NMS-873_DMSO_vs_CFZ_NMS-873_MZ1_log2 fold change	CFZ_NMS-873_DMSO_vs_CFZ_NMS-873_MZ1_p,val	CFZ_NMS-873_MZ1_vs_CFZ_NMS-873_DMSO_log2 fold change	Transform -LOG10 (p-value)
A2M	P01023	-0.152	0.133	0.152	0.876148
AAAS	Q9NRG9	-0.0308	0.71	0.0308	0.148742
AACS	Q86V21	-0.057	0.154	0.057	0.812479
AAGAB	Q6PD74	-0.0115	0.798	0.0115	0.0979971
AAK1	Q2M2I8	-0.237	0.0747	0.237	1.12668
AAMP	Q13685	-0.0375	0.562	0.0375	0.250264
AAR2	Q9Y312	0.00993	0.831	-0.00993	0.080399
AARS1	P49588	0.00578	0.929	-0.00578	0.0319843
AARS2	Q5JTZ9	-0.0167	0.748	0.0167	0.126098
AARSD1	Q9BTE6	-0.0229	0.635	0.0229	0.197226
AASDH	Q4L235	-0.0796	0.258	0.0796	0.58838
AASDHPPT	Q9NRN7	-0.0268	0.472	0.0268	0.326058
AASS	Q9UDR5	-0.0604	0.207	0.0604	0.68403
AATF	Q9NY61	-0.0164	0.651	0.0164	0.186419
ABCA2	Q9BZC7	0.00275	0.96	-0.00275	0.0177288
ABCA7	Q8IZY2	-0.0167	0.741	0.0167	0.130182
ABCB10	Q9NRK6	-0.0158	0.677	0.0158	0.169411
ABCB5	Q2M3G0	0.237	0.142	-0.237	0.847712
ABCB6	Q9NP58	-0.405	0.0142	0.405	1.84771
ABCB7	O75027	0.00395	0.892	-0.00395	0.0496351
ABCB8	Q9NUT2	-0.021	0.686	0.021	0.163676
ABCB9	Q9NP78	-0.062	0.12	0.062	0.920819
ABCC1	P33527	-0.0492	0.327	0.0492	0.485452
ABCC4	O15439	-0.0398	0.469	0.0398	0.328827
ABCC5	O15440	0.125	0.211	-0.125	0.675718
ABCD1	P33897	-0.0908	0.0839	0.0908	1.07624
ABCD3	P28288	-0.0401	0.532	0.0401	0.274088
ABCD4	O14678	-0.0129	0.844	0.0129	0.0736576
ABCE1	P61221	0.009	0.764	-0.009	0.116907
ABCF1	Q8NE71	-0.00209	0.969	0.00209	0.0136762
ABCF2	Q9UG63	-0.0187	0.681	0.0187	0.166853
ABCF3	Q9NUQ8	0.0144	0.665	-0.0144	0.177178
ABCG1	P45844	-0.071	0.152	0.071	0.818156
ABHD10	Q9NUJ1	0.0334	0.543	-0.0334	0.2652
ABHD12	Q8N2K0	-0.0649	0.083	0.0649	1.08092
ABHD14B	Q96IU4	-0.0204	0.701	0.0204	0.154282
ABHD16A	O95870	-0.0288	0.492	0.0288	0.308035
ABHD17A	Q96GS6	0.0602	0.487	-0.0602	0.312471
ABHD17B	Q5VST6	0.127	0.0113	-0.127	1.94692
ABHD18	Q0P651	-0.0253	0.563	0.0253	0.249492
ABHD2	P08910	-0.00832	0.842	0.00832	0.0746879
ABHD3	Q8WU67	-0.0603	0.515	0.0603	0.288193
ABHD4	Q8TB40	-0.0631	0.532	0.0631	0.274088
ABHD5	Q8WTS1	-0.132	0.311	0.132	0.50724
ABI1	Q8IZP0	0.0439	0.749	-0.0439	0.125518
ABI2	Q9NYB9	-0.00671	0.923	0.00671	0.0347983
ABLIM1	O14639	0.0648	0.351	-0.0648	0.454693
ABR	Q12979	0.0159	0.571	-0.0159	0.243364
ABRAXAS2	Q15018	0.00287	0.95	-0.00287	0.0222764
ABT1	Q9ULW3	0.0489	0.508	-0.0489	0.294136
ACAA1	P09110	0.0948	0.58	-0.0948	0.236572
ACAA2	P42765	-0.0962	0.149	0.0962	0.826814
ACACA	Q13085	7.81e-05	0.999	-7.81e-05	0.000434512
ACAD10	Q6JQN1	-0.00508	0.937	0.00508	0.0282604
ACAD8	Q9UKU7	-0.115	0.00827	0.115	2.08249
ACAD9	Q9H845	0.00101	0.974	-0.00101	0.011441
ACADM	P11310	0.0713	0.154	-0.0713	0.812479
ACADS	P16219	0.0682	0.209	-0.0682	0.679854
ACADSB	P45954	0.0351	0.379	-0.0351	0.421361
ACADVL	P49748	0.0322	0.49	-0.0322	0.309804
ACAP1	Q15027	-0.0244	0.633	0.0244	0.198596
ACAP2	Q15057	0.042	0.212	-0.042	0.673664
ACAP3	Q96P50	-0.211	0.00769	0.211	2.11407
ACAT1	P24752	0.0932	0.157	-0.0932	0.8041
ACAT2	Q9BWD1	-0.00956	0.868	0.00956	0.0614803
ACBD3	Q9H3P7	0.00253	0.939	-0.00253	0.0273344
ACBD5	Q5T8D3	0.0404	0.626	-0.0404	0.203426
ACBD6	Q9BR61	0.489	0.0602	-0.489	1.2204
ACD	Q96AP0	-0.0942	0.738	0.0942	0.131944
ACIN1	Q9UKV3	0.0894	0.295	-0.0894	0.530178
ACLY	P53396	0.00908	0.8	-0.00908	0.09691
ACO1	P21399	0.0154	0.645	-0.0154	0.19044
ACO2	Q99798	0.0591	0.336	-0.0591	0.473661
ACOT13	Q9NPJ3	0.115	0.197	-0.115	0.705534
ACOT2	P49753	0.0815	0.206	-0.0815	0.686133
ACOT7	O00154	0.0027	0.937	-0.0027	0.0282604
ACOT8	O14734	-0.105	0.177	0.105	0.752027
ACOX1	Q15067	-0.0142	0.784	0.0142	0.105684
ACOX3	O15254	0.0113	0.812	-0.0113	0.090444
ACP1	P24666	0.15	0.0442	-0.15	1.35458
ACP6	Q9NPH0	0.0313	0.865	-0.0313	0.0629839
ACSF3	Q4G176	-0.0711	0.374	0.0711	0.427128
ACSL3	O95573	0.00537	0.929	-0.00537	0.0319843
ACSL4	O60488	0.0266	0.54	-0.0266	0.267606
ACSL6	Q9UKU0	0.00488	0.933	-0.00488	0.0301184
ACSS1	Q9NUB1	0.0172	0.755	-0.0172	0.122053
ACSS2	Q9NR19	-0.0443	0.568	0.0443	0.245652
ACTB	P60709	0.023	0.666	-0.023	0.176526
ACTBL2	Q562R1	-0.413	0.0759	0.413	1.11976
ACTC1	P68032	-0.0049	0.935	0.0049	0.0291884
ACTG1	P63261	-0.122	0.3	0.122	0.522879
ACTL6A	O96019	0.0116	0.716	-0.0116	0.145087
ACTN1	P12814	0.052	0.457	-0.052	0.340084
ACTN4	O43707	0.0203	0.715	-0.0203	0.145694
ACTR10	Q9NZ32	-0.0433	0.34	0.0433	0.468521
ACTR1A	P61163	0.048	0.207	-0.048	0.68403
ACTR1B	P42025	0.0457	0.539	-0.0457	0.268411
ACTR2	P61160	0.00851	0.84	-0.00851	0.0757207
ACTR3	P61158	-0.0569	0.169	0.0569	0.772113
ACTR3C	Q9C0K3	-0.243	0.398	0.243	0.400117
ACTR5	Q9H9F9	-0.0398	0.512	0.0398	0.29073
ACTR8	Q9H981	0.0189	0.771	-0.0189	0.112946
ACVR1B	P36896	-0.108	0.367	0.108	0.435334
ACY1	Q03154	-0.0174	0.578	0.0174	0.238072
ACY3	Q96HD9	-0.00955	0.836	0.00955	0.0777937
ADA	P00813	0.092	0.213	-0.092	0.67162
ADA2	Q9NZK5	-0.0625	0.291	0.0625	0.536107
ADAM10	O14672	-0.00773	0.876	0.00773	0.0574959
ADAM17	P78536	0.0328	0.475	-0.0328	0.323306
ADAM22	Q9P0K1	-0.0455	0.45	0.0455	0.346787
ADAMTS1	Q9UHI8	0.152	0.261	-0.152	0.583359
ADAP1	O75689	-0.0275	0.627	0.0275	0.202732
ADAR	P55265	0.0124	0.635	-0.0124	0.197226
ADCK2	Q7Z695	-0.0448	0.429	0.0448	0.367543
ADCY3	O60266	-0.144	0.0815	0.144	1.08884
ADCY7	P51828	-0.0344	0.642	0.0344	0.192465
ADCY8	P40145	-0.117	0.0582	0.117	1.23508
ADD1	P35611	-0.0374	0.483	0.0374	0.316053
ADD3	Q9UEY8	-0.0367	0.554	0.0367	0.25649
ADGRA3	Q8IWK6	0.0174	0.792	-0.0174	0.101275
ADGRB2	O60241	0.0314	0.696	-0.0314	0.157391
ADGRE5	P48960	0.0289	0.854	-0.0289	0.0685421
ADH5	P11766	0.0488	0.319	-0.0488	0.496209
ADI1	Q9BV57	0.00738	0.869	-0.00738	0.0609802
ADIPOR2	Q86V24	-0.0824	0.169	0.0824	0.772113
ADISSP	Q9GZN8	-0.0576	0.447	0.0576	0.349692
ADK	P55263	0.0104	0.756	-0.0104	0.121478
ADNP	Q9H2P0	-0.0222	0.619	0.0222	0.208309
ADNP2	Q6IQ32	-0.0175	0.721	0.0175	0.142065
ADPGK	Q9BRR6	-0.106	0.182	0.106	0.739929
ADPRM	Q3LIE5	-0.0894	0.453	0.0894	0.343902
ADPRS	Q9NX46	-0.0425	0.319	0.0425	0.496209
ADRM1	Q16186	0.0231	0.64	-0.0231	0.19382
ADSL	P30566	-0.0163	0.556	0.0163	0.254925
ADSS2	P30520	0.019	0.656	-0.019	0.183096
AEBP1	Q8IUX7	-0.00232	0.961	0.00232	0.0172766
AEBP2	Q6ZN18	0.111	0.252	-0.111	0.598599
AFF4	Q9UHB7	0.31	0.00855	-0.31	2.06803
AFG1L	Q8WV93	-0.118	0.361	0.118	0.442493
AFG2A	Q8NB90	-0.000729	0.983	0.000729	0.00744648
AFG2B	Q9BVQ7	0.0147	0.727	-0.0147	0.138466
AFG3L2	Q9Y4W6	0.0502	0.418	-0.0502	0.378824
AFTPH	Q6ULP2	-0.0322	0.777	0.0322	0.109579
AGAP2	Q99490	-0.0722	0.329	0.0722	0.482804
AGBL1	Q96MI9	0.0347	0.529	-0.0347	0.276544
AGFG1	P52594	0.0174	0.751	-0.0174	0.12436
AGGF1	Q8N302	-0.0279	0.736	0.0279	0.133122
AGK	Q53H12	0.027	0.448	-0.027	0.348722
AGL	P35573	0.0301	0.332	-0.0301	0.478862
AGO2	Q9UKV8	-0.029	0.498	0.029	0.302771
AGO3	Q9H9G7	-0.0253	0.541	0.0253	0.266803
AGPAT1	Q99943	-0.0968	0.245	0.0968	0.610834
AGPAT5	Q9NUQ2	-0.0673	0.156	0.0673	0.806875
AGPS	O00116	0.0307	0.337	-0.0307	0.47237
AGTPBP1	Q9UPW5	0.241	0.335	-0.241	0.474955
AHCTF1	Q8WYP5	0.0136	0.737	-0.0136	0.132533
AHCY	P23526	0.000598	0.984	-0.000598	0.0070049
AHCYL1	O43865	-0.01	0.756	0.01	0.121478
AHCYL2	Q96HN2	-0.0542	0.55	0.0542	0.259637
AHI1	Q8N157	-0.028	0.635	0.028	0.197226
AHNAK	Q09666	-0.0264	0.597	0.0264	0.224026
AHSA1	O95433	0.00763	0.854	-0.00763	0.0685421
AIFM1	O95831	0.0715	0.165	-0.0715	0.782516
AIMP1	Q12904	-0.00241	0.966	0.00241	0.0150229
AIMP2	Q13155	-0.0109	0.727	0.0109	0.138466
AIP	O00170	0.067	0.074	-0.067	1.13077
AK2	P54819	-0.0111	0.888	0.0111	0.051587
AK6	Q9Y3D8	-0.0306	0.624	0.0306	0.204815
AKAP1	Q92667	0.0448	0.451	-0.0448	0.345823
AKAP10	O43572	-0.0775	0.347	0.0775	0.459671
AKAP11	Q9UKA4	0.00593	0.885	-0.00593	0.0530567
AKAP13	Q12802	0.0775	0.253	-0.0775	0.596879
AKAP17A	Q02040	0.0561	0.263	-0.0561	0.580044
AKAP9	Q99996	-0.0643	0.261	0.0643	0.583359
AKIP1	Q9NQ31	-0.0389	0.617	0.0389	0.209715
AKNA	Q7Z591	-0.0165	0.833	0.0165	0.079355
AKR1A1	P14550	0.102	0.144	-0.102	0.841638
AKR1B1	P15121	-0.0125	0.776	0.0125	0.110138
AKR1C4	P17516	-0.36	0.135	0.36	0.869666
AKR7A2	O43488	-0.0715	0.057	0.0715	1.24413
AKT1	P31749	-0.0332	0.545	0.0332	0.263603
AKT2	P31751	0.00865	0.865	-0.00865	0.0629839
ALAD	P13716	-0.00352	0.959	0.00352	0.0181814
ALAS1	P13196	-0.0843	0.57	0.0843	0.244125
ALDH16A1	Q8IZ83	-0.0141	0.798	0.0141	0.0979971
ALDH18A1	P54886	-0.0161	0.774	0.0161	0.111259
ALDH1A2	O94788	-0.0171	0.831	0.0171	0.080399
ALDH2	P05091	0.211	0.278	-0.211	0.555955
ALDH3A2	P51648	-0.0252	0.481	0.0252	0.317855
ALDH4A1	P30038	0.00935	0.946	-0.00935	0.0241089
ALDH5A1	P51649	0.0728	0.265	-0.0728	0.576754
ALDH6A1	Q02252	0.0399	0.591	-0.0399	0.228413
ALDH8A1	Q9H2A2	-0.0873	0.255	0.0873	0.59346
ALDH9A1	P49189	-0.0205	0.628	0.0205	0.20204
ALDOA	P04075	0.152	0.169	-0.152	0.772113
ALDOC	P09972	0.0501	0.541	-0.0501	0.266803
ALG1	Q9BT22	-0.023	0.777	0.023	0.109579
ALG11	Q2TAA5	-0.28	0.0783	0.28	1.10624
ALG13	Q9NP73	-0.0536	0.337	0.0536	0.47237
ALG2	Q9H553	-0.0689	0.195	0.0689	0.709965
ALG3	Q92685	0.0431	0.673	-0.0431	0.171985
ALG5	Q9Y673	-0.0704	0.0709	0.0704	1.14935
ALG6	Q9Y672	0.0161	0.723	-0.0161	0.140862
ALG8	Q9BVK2	-0.111	0.14	0.111	0.853872
ALG9	Q9H6U8	-0.0339	0.509	0.0339	0.293282
ALKBH1	Q13686	0.0278	0.646	-0.0278	0.189767
ALKBH5	Q6P6C2	0.0323	0.568	-0.0323	0.245652
ALKBH7	Q9BT30	-0.0414	0.728	0.0414	0.137869
ALKBH8	Q96BT7	-0.0246	0.656	0.0246	0.183096
ALMS1	Q8TCU4	-0.0338	0.446	0.0338	0.350665
ALOX5AP	P20292	-0.0556	0.731	0.0556	0.136083
ALPG	P10696	-0.0982	0.742	0.0982	0.129596
ALYREF	Q86V81	0.526	0.0309	-0.526	1.51004
AMACR	Q9UHK6	-0.122	0.207	0.122	0.68403
AMBRA1	Q9C0C7	-0.00708	0.872	0.00708	0.0594835
AMD1	P17707	-0.0726	0.243	0.0726	0.614394
AMDHD2	Q9Y303	-0.101	0.311	0.101	0.50724
AMFR	Q9UKV5	-0.0422	0.3	0.0422	0.522879
AMMECR1	Q9Y4X0	0.0118	0.8	-0.0118	0.09691
AMMECR1L	Q6DCA0	-0.0486	0.316	0.0486	0.500313
AMPD2	Q01433	-0.0307	0.349	0.0307	0.457175
ANAPC1	Q9H1A4	-0.0412	0.505	0.0412	0.296709
ANAPC10	Q9UM13	0.0247	0.593	-0.0247	0.226945
ANAPC16	Q96DE5	-0.0719	0.74	0.0719	0.130768
ANAPC2	Q9UJX6	0.121	0.243	-0.121	0.614394
ANAPC4	Q9UJX5	-0.0386	0.509	0.0386	0.293282
ANAPC5	Q9UJX4	-0.0334	0.672	0.0334	0.172631
ANAPC7	Q9UJX3	-0.0429	0.286	0.0429	0.543634
ANGEL1	Q9UNK9	-0.0086	0.865	0.0086	0.0629839
ANGEL2	Q5VTE6	-0.0307	0.729	0.0307	0.137272
ANGPTL6	Q8NI99	-0.00283	0.982	0.00283	0.00788851
ANK3	Q12955	1.1	0.0677	-1.1	1.16941
ANKDD1A	Q495B1	-0.0459	0.537	0.0459	0.270026
ANKEF1	Q9NU02	-0.0596	0.397	0.0596	0.401209
ANKFN1	Q8N957	-0.0415	0.585	0.0415	0.232844
ANKFY1	Q9P2R3	-0.086	0.134	0.086	0.872895
ANKH	Q9HCJ1	-0.136	0.0611	0.136	1.21396
ANKHD1	Q8IWZ3	-0.00773	0.868	0.00773	0.0614803
ANKIB1	Q9P2G1	-0.0725	0.187	0.0725	0.728158
ANKLE1	Q8NAG6	-0.138	0.0215	0.138	1.66756
ANKLE2	Q86XL3	0.0139	0.761	-0.0139	0.118615
ANKMY2	Q8IV38	0.0138	0.709	-0.0138	0.149354
ANKRD10	Q9NXR5	-0.00118	0.983	0.00118	0.00744648
ANKRD13A	Q8IZ07	-0.0633	0.0696	0.0633	1.15739
ANKRD13B	Q86YJ7	-0.0968	0.224	0.0968	0.649752
ANKRD13C	Q8N6S4	-0.0376	0.643	0.0376	0.191789
ANKRD17	O75179	0.0397	0.503	-0.0397	0.298432
ANKRD18A	Q8IVF6	0.104	0.0953	-0.104	1.02091
ANKRD20A8P	Q5CZ79	0.0538	0.169	-0.0538	0.772113
ANKRD26	Q9UPS8	0.174	0.67	-0.174	0.173925
ANKRD27	Q96NW4	-0.0209	0.714	0.0209	0.146302
ANKRD28	O15084	-0.00154	0.967	0.00154	0.0145735
ANKRD36	A6QL64	0.0173	0.801	-0.0173	0.0963675
ANKRD36C	Q5JPF3	-0.0365	0.383	0.0365	0.416801
ANKRD39	Q53RE8	0.0172	0.845	-0.0172	0.0731433
ANKRD44	Q8N8A2	-0.0324	0.583	0.0324	0.234331
ANKRD50	Q9ULJ7	0.03	0.698	-0.03	0.156145
ANKRD52	Q8NB46	-0.00975	0.88	0.00975	0.0555173
ANKS1A	Q92625	-0.174	0.022	0.174	1.65758
ANKS6	Q68DC2	-0.00537	0.956	0.00537	0.0195421
ANKZF1	Q9H8Y5	0.00157	0.977	-0.00157	0.0101054
ANLN	Q9NQW6	0.116	0.391	-0.116	0.407823
ANO10	Q9NW15	-0.0644	0.412	0.0644	0.385103
ANO6	Q4KMQ2	0.0286	0.651	-0.0286	0.186419
ANO8	Q9HCE9	-0.0123	0.828	0.0123	0.0819697
ANO9	A1A5B4	-0.0492	0.534	0.0492	0.272459
ANP32B	Q92688	0.08	0.299	-0.08	0.524329
ANP32E	Q9BTT0	-0.14	0.093	0.14	1.03152
ANXA10	Q9UJ72	-0.0108	0.913	0.0108	0.0395292
ANXA11	P50995	0.0585	0.274	-0.0585	0.562249
ANXA2	P07355	-0.017	0.694	0.017	0.158641
ANXA3	P12429	0.0464	0.521	-0.0464	0.283162
ANXA4	P09525	0.0213	0.567	-0.0213	0.246417
ANXA5	P08758	0.0114	0.849	-0.0114	0.0710923
ANXA6	P08133	0.0122	0.797	-0.0122	0.0985417
ANXA7	P20073	0.0554	0.295	-0.0554	0.530178
AOPEP	Q8N6M6	0.106	0.068	-0.106	1.16749
AP1B1	Q10567	0.0559	0.131	-0.0559	0.882729
AP1G1	O43747	-0.0326	0.39	0.0326	0.408935
AP1G2	O75843	-0.0313	0.633	0.0313	0.198596
AP1M1	Q9BXS5	-0.00635	0.838	0.00635	0.076756
AP1M2	Q9Y6Q5	0.118	0.237	-0.118	0.625252
AP1S1	P61966	0.0108	0.784	-0.0108	0.105684
AP1S2	P56377	0.0444	0.635	-0.0444	0.197226
AP2A1	O95782	-0.0606	0.136	0.0606	0.866461
AP2B1	P63010	0.0302	0.447	-0.0302	0.349692
AP2M1	Q96CW1	0.0148	0.6	-0.0148	0.221849
AP2S1	P53680	0.0388	0.685	-0.0388	0.164309
AP3B1	O00203	0.00289	0.923	-0.00289	0.0347983
AP3D1	O14617	-0.0434	0.377	0.0434	0.423659
AP3M1	Q9Y2T2	-0.0179	0.704	0.0179	0.152427
AP3M2	P53677	-0.0716	0.28	0.0716	0.552842
AP3S1	Q92572	-0.0315	0.641	0.0315	0.193142
AP3S2	P59780	-0.121	0.145	0.121	0.838632
AP4B1	Q9Y6B7	0.0337	0.503	-0.0337	0.298432
AP4E1	Q9UPM8	0.0732	0.0793	-0.0732	1.10073
AP4M1	O00189	-0.0876	0.138	0.0876	0.860121
AP5B1	Q2VPB7	-0.115	0.0654	0.115	1.18442
AP5M1	Q9H0R1	0.0374	0.575	-0.0374	0.240332
AP5Z1	O43299	-0.0476	0.361	0.0476	0.442493
APAF1	O14727	0.0621	0.216	-0.0621	0.665546
APBB1IP	Q7Z5R6	0.0188	0.59	-0.0188	0.229148
APC	P25054	0.103	0.203	-0.103	0.692504
APEH	P13798	0.0134	0.67	-0.0134	0.173925
APEX1	P27695	0.0265	0.616	-0.0265	0.210419
APEX2	Q9UBZ4	0.113	0.211	-0.113	0.675718
API5	Q9BZZ5	0.0766	0.346	-0.0766	0.460924
APIP	Q96GX9	0.0804	0.54	-0.0804	0.267606
APMAP	Q9HDC9	0.0247	0.683	-0.0247	0.165579
APOB	P04114	-0.0245	0.712	0.0245	0.14752
APOBEC3C	Q9NRW3	0.0503	0.49	-0.0503	0.309804
APOBEC3D	Q96AK3	-0.0563	0.367	0.0563	0.435334
APOL2	Q9BQE5	-0.0727	0.269	0.0727	0.570248
APOL3	O95236	-0.13	0.115	0.13	0.939302
APOL6	Q9BWW8	0.0366	0.672	-0.0366	0.172631
APOOL	Q6UXV4	-0.0252	0.471	0.0252	0.326979
APPBP2	Q92624	-0.00546	0.919	0.00546	0.0366845
APPL1	Q9UKG1	0.0664	0.168	-0.0664	0.774691
APRT	P07741	0.0331	0.36	-0.0331	0.443697
APTX	Q7Z2E3	-0.0367	0.74	0.0367	0.130768
AQR	O60306	0.032	0.379	-0.032	0.421361
ARAF	P10398	-0.00712	0.889	0.00712	0.0510982
ARAP1	Q96P48	0.0197	0.694	-0.0197	0.158641
ARCN1	P48444	0.0416	0.191	-0.0416	0.718967
AREL1	O15033	-0.0515	0.43	0.0515	0.366532
ARF1	P84077	0.00987	0.749	-0.00987	0.125518
ARF4	P18085	0.0219	0.524	-0.0219	0.280669
ARF5	P84085	-0.0221	0.516	0.0221	0.28735
ARF6	P62330	-0.0291	0.541	0.0291	0.266803
ARFGAP1	Q8N6T3	0.0174	0.707	-0.0174	0.150581
ARFGAP2	Q8N6H7	-0.0041	0.902	0.0041	0.0447935
ARFGAP3	Q9NP61	0.0316	0.351	-0.0316	0.454693
ARFGEF1	Q9Y6D6	0.0134	0.738	-0.0134	0.131944
ARFGEF2	Q9Y6D5	-0.125	0.0332	0.125	1.47886
ARFRP1	Q13795	0.0327	0.752	-0.0327	0.123782
ARHGAP1	Q07960	-0.0238	0.56	0.0238	0.251812
ARHGAP15	Q53QZ3	0.0374	0.32	-0.0374	0.49485
ARHGAP17	Q68EM7	-0.000906	0.99	0.000906	0.00436481
ARHGAP19	Q14CB8	-0.0332	0.608	0.0332	0.216096
ARHGAP25	P42331	0.0224	0.443	-0.0224	0.353596
ARHGAP26	Q9UNA1	-0.0063	0.898	0.0063	0.0467237
ARHGAP27	Q6ZUM4	-0.00121	0.982	0.00121	0.00788851
ARHGAP30	Q7Z6I6	0.0137	0.764	-0.0137	0.116907
ARHGAP32	A7KAX9	-0.0136	0.8	0.0136	0.09691
ARHGAP35	Q9NRY4	0.0457	0.564	-0.0457	0.248721
ARHGAP4	P98171	0.0608	0.255	-0.0608	0.59346
ARHGAP45	Q92619	0.00479	0.883	-0.00479	0.0540393
ARHGAP5	Q13017	0.0866	0.308	-0.0866	0.511449
ARHGAP9	Q9BRR9	-0.021	0.831	0.021	0.080399
ARHGDIA	P52565	0.0588	0.266	-0.0588	0.575118
ARHGDIB	P52566	0.03	0.595	-0.03	0.225483
ARHGEF1	Q92888	-0.0243	0.553	0.0243	0.257275
ARHGEF18	Q6ZSZ5	-0.0568	0.314	0.0568	0.50307
ARHGEF2	Q92974	0.0105	0.68	-0.0105	0.167491
ARHGEF3	Q9NR81	0.00138	0.99	-0.00138	0.00436481
ARHGEF6	Q15052	-0.043	0.399	0.043	0.399027
ARHGEF7	Q14155	-0.0434	0.497	0.0434	0.303644
ARID1A	O14497	0.0231	0.61	-0.0231	0.21467
ARID2	Q68CP9	-0.0412	0.268	0.0412	0.571865
ARID3B	Q8IVW6	0.219	0.0916	-0.219	1.0381
ARID3C	A6NKF2	-0.0981	0.413	0.0981	0.38405
ARID4B	Q4LE39	0.103	0.351	-0.103	0.454693
ARID5B	Q14865	0.0161	0.804	-0.0161	0.094744
ARIH1	Q9Y4X5	0.0125	0.822	-0.0125	0.0851282
ARIH2	O95376	0.0333	0.56	-0.0333	0.251812
ARK2N	Q96B23	0.0934	0.187	-0.0934	0.728158
ARL1	P40616	0.00651	0.861	-0.00651	0.0649968
ARL10	Q8N8L6	-0.109	0.249	0.109	0.603801
ARL14EP	Q8N8R7	0.114	0.00483	-0.114	2.31605
ARL2	P36404	0.0126	0.68	-0.0126	0.167491
ARL4C	P56559	0.0821	0.209	-0.0821	0.679854
ARL5B	Q96KC2	-0.0355	0.539	0.0355	0.268411
ARL6	Q9H0F7	0.129	0.0232	-0.129	1.63451
ARL6IP1	Q15041	-0.257	0.0176	0.257	1.75449
ARL6IP5	O75915	-0.0846	0.538	0.0846	0.269218
ARL6IP6	Q8N6S5	-0.0164	0.83	0.0164	0.0809219
ARL8A	Q96BM9	0.0618	0.302	-0.0618	0.519993
ARL8B	Q9NVJ2	0.0352	0.228	-0.0352	0.642065
ARMC1	Q9NVT9	-0.0177	0.654	0.0177	0.184422
ARMC10	Q8N2F6	0.00507	0.933	-0.00507	0.0301184
ARMC5	Q96C12	-0.11	0.112	0.11	0.950782
ARMC6	Q6NXE6	-0.0315	0.585	0.0315	0.232844
ARMC7	Q9H6L4	-0.0637	0.496	0.0637	0.304518
ARMC8	Q8IUR7	-0.0229	0.656	0.0229	0.183096
ARMC9	Q7Z3E5	-0.13	0.054	0.13	1.26761
ARMCX3	Q9UH62	-0.0354	0.411	0.0354	0.386158
ARMCX5	Q6P1M9	0.00943	0.88	-0.00943	0.0555173
ARMH3	Q5T2E6	-0.0255	0.577	0.0255	0.238824
ARMT1	Q9H993	0.0226	0.566	-0.0226	0.247184
ARPC1A	Q92747	-0.00777	0.878	0.00777	0.0565055
ARPC1B	O15143	-0.00176	0.957	0.00176	0.0190881
ARPC2	O15144	0.00664	0.811	-0.00664	0.0909791
ARPC3	O15145	0.0543	0.0661	-0.0543	1.1798
ARPC4	P59998	0.11	0.0208	-0.11	1.68194
ARPC5	O15511	-0.00732	0.89	0.00732	0.05061
ARPC5L	Q9BPX5	0.112	0.134	-0.112	0.872895
ARPP21	Q9UBL0	0.0398	0.559	-0.0398	0.252588
ARRB2	P32121	0.0909	0.0717	-0.0909	1.14448
ARRDC1	Q8N5I2	-0.125	0.105	0.125	0.978811
ARRDC3	Q96B67	-0.0813	0.246	0.0813	0.609065
ARSA	P15289	0.19	0.155	-0.19	0.809668
ARV1	Q9H2C2	-0.048	0.591	0.048	0.228413
AS3MT	Q9HBK9	0.0393	0.423	-0.0393	0.37366
ASAP1	Q9ULH1	-0.344	0.169	0.344	0.772113
ASB13	Q8WXK3	0.0282	0.724	-0.0282	0.140261
ASB3	Q9Y575	0.00743	0.913	-0.00743	0.0395292
ASB6	Q9NWX5	-0.00351	0.926	0.00351	0.033389
ASB8	Q9H765	0.000209	0.997	-0.000209	0.00130484
ASCC1	Q8N9N2	-0.0364	0.408	0.0364	0.38934
ASCC2	Q9H1I8	-0.0518	0.242	0.0518	0.616185
ASCC3	Q8N3C0	-0.00985	0.86	0.00985	0.0655015
ASF1A	Q9Y294	0.0569	0.204	-0.0569	0.69037
ASF1B	Q9NVP2	0.232	0.14	-0.232	0.853872
ASH2L	Q9UBL3	0.0468	0.272	-0.0468	0.565431
ASMTL	O95671	-0.021	0.664	0.021	0.177832
ASNS	P08243	0.00314	0.928	-0.00314	0.032452
ASNSD1	Q9NWL6	0.0616	0.588	-0.0616	0.230623
ASPM	Q8IZT6	-0.042	0.219	0.042	0.659556
ASPSCR1	Q9BZE9	-0.204	0.348	0.204	0.458421
ASS1	P00966	0.0184	0.82	-0.0184	0.0861861
ASTE1	Q2TB18	-0.00692	0.883	0.00692	0.0540393
ASXL1	Q8IXJ9	0.0014	0.978	-0.0014	0.00966115
ATAD1	Q8NBU5	0.0636	0.295	-0.0636	0.530178
ATAD2	Q6PL18	0.0297	0.483	-0.0297	0.316053
ATAD2B	Q9ULI0	0.0727	0.217	-0.0727	0.66354
ATAD3A	Q9NVI7	-0.0105	0.768	0.0105	0.114639
ATAD3B	Q5T9A4	0.00524	0.893	-0.00524	0.0491485
ATAD5	Q96QE3	-0.0107	0.896	0.0107	0.047692
ATAT1	Q5SQI0	0.0366	0.554	-0.0366	0.25649
ATE1	O95260	0.162	0.0441	-0.162	1.35556
ATF4	P18848	-0.109	0.0665	0.109	1.17718
ATF5	Q9Y2D1	-0.14	0.114	0.14	0.943095
ATF6	P18850	-0.0717	0.16	0.0717	0.79588
ATF6B	Q99941	-0.116	0.0949	0.116	1.02273
ATF7IP	Q6VMQ6	-0.118	0.0668	0.118	1.17522
ATG101	Q9BSB4	0.00723	0.874	-0.00723	0.0584886
ATG13	O75143	-0.0113	0.812	0.0113	0.090444
ATG16L1	Q676U5	-0.0977	0.204	0.0977	0.69037
ATG2A	Q2TAZ0	-0.0314	0.673	0.0314	0.171985
ATG2B	Q96BY7	0.0332	0.531	-0.0332	0.274905
ATG3	Q9NT62	0.151	0.0382	-0.151	1.41794
ATG4B	Q9Y4P1	-0.0576	0.29	0.0576	0.537602
ATG4C	Q96DT6	-0.00712	0.966	0.00712	0.0150229
ATG4D	Q86TL0	-0.0385	0.348	0.0385	0.458421
ATG7	O95352	-0.0256	0.494	0.0256	0.306273
ATG9A	Q7Z3C6	-0.132	0.0273	0.132	1.56384
ATIC	P31939	0.024	0.485	-0.024	0.314258
ATL2	Q8NHH9	-0.0318	0.666	0.0318	0.176526
ATL3	Q6DD88	-0.0413	0.322	0.0413	0.492144
ATM	Q13315	-0.0242	0.534	0.0242	0.272459
ATN1	P54259	-0.0164	0.82	0.0164	0.0861861
ATP11A	P98196	-0.111	0.186	0.111	0.730487
ATP11B	Q9Y2G3	-0.0623	0.275	0.0623	0.560667
ATP11C	Q8NB49	-0.0371	0.36	0.0371	0.443697
ATP13A1	Q9HD20	-0.1	0.0524	0.1	1.28067
ATP13A2	Q9NQ11	-0.102	0.16	0.102	0.79588
ATP13A3	Q9H7F0	-0.0652	0.223	0.0652	0.651695
ATP1A1	P05023	-0.0659	0.125	0.0659	0.90309
ATP1A3	P13637	-0.0247	0.621	0.0247	0.206908
ATP1B3	P54709	-0.0581	0.224	0.0581	0.649752
ATP23	Q9Y6H3	0.0934	0.124	-0.0934	0.906578
ATP2A2	P16615	-0.0704	0.324	0.0704	0.489455
ATP2A3	Q93084	-0.0668	0.282	0.0668	0.549751
ATP2B1	P20020	-0.0936	0.0433	0.0936	1.36351
ATP2B4	P23634	0.0143	0.703	-0.0143	0.153045
ATP2C1	P98194	-0.00781	0.901	0.00781	0.0452752
ATP5F1A	P25705	0.0408	0.358	-0.0408	0.446117
ATP5F1B	P06576	0.0312	0.53	-0.0312	0.275724
ATP5F1C	P36542	-0.0028	0.936	0.0028	0.0287242
ATP5F1E	P56381	0.208	0.211	-0.208	0.675718
ATP5IF1	Q9UII2	0.125	0.489	-0.125	0.310691
ATP5MC2	Q06055	-0.0453	0.497	0.0453	0.303644
ATP5MC3	P48201	0.0303	0.652	-0.0303	0.185752
ATP5ME	P56385	-0.0127	0.863	0.0127	0.0639892
ATP5MF	P56134	-0.0311	0.315	0.0311	0.501689
ATP5MG	O75964	-0.00967	0.816	0.00967	0.0883098
ATP5MJ	P56378	-0.076	0.335	0.076	0.474955
ATP5MK	Q96IX5	0.0102	0.844	-0.0102	0.0736576
ATP5PB	P24539	0.0292	0.379	-0.0292	0.421361
ATP5PD	O75947	0.475	0.102	-0.475	0.9914
ATP5PO	P48047	0.309	0.0969	-0.309	1.01368
ATP6AP1	Q15904	-0.0477	0.29	0.0477	0.537602
ATP6AP2	O75787	-0.0324	0.592	0.0324	0.227678
ATP6V0A1	Q93050	-9.79e-05	0.998	9.79e-05	0.000869459
ATP6V0A2	Q9Y487	-0.0889	0.124	0.0889	0.906578
ATP6V0A4	Q9HBG4	0.101	0.263	-0.101	0.580044
ATP6V0C	P27449	-0.173	0.206	0.173	0.686133
ATP6V0D1	P61421	-0.00205	0.973	0.00205	0.0118872
ATP6V1A	P38606	0.0202	0.686	-0.0202	0.163676
ATP6V1B1	P15313	0.295	0.237	-0.295	0.625252
ATP6V1B2	P21281	0.0146	0.635	-0.0146	0.197226
ATP6V1C1	P21283	0.0487	0.234	-0.0487	0.630784
ATP6V1D	Q9Y5K8	0.022	0.618	-0.022	0.209012
ATP6V1E1	P36543	0.0585	0.328	-0.0585	0.484126
ATP6V1F	Q16864	0.0643	0.545	-0.0643	0.263603
ATP6V1H	Q9UI12	-0.0651	0.13	0.0651	0.886057
ATP7A	Q04656	-0.286	0.0219	0.286	1.65956
ATP8A1	Q9Y2Q0	0.0661	0.208	-0.0661	0.681937
ATP8B3	O60423	-0.0995	0.269	0.0995	0.570248
ATP9B	O43861	-0.0349	0.396	0.0349	0.402305
ATPAF1	Q5TC12	0.0298	0.514	-0.0298	0.289037
ATPAF2	Q8N5M1	-0.196	0.0106	0.196	1.97469
ATR	Q13535	-0.0318	0.597	0.0318	0.224026
ATRAID	Q6UW56	0.0318	0.542	-0.0318	0.266001
ATRIP	Q8WXE1	0.0245	0.661	-0.0245	0.179799
ATRX	P46100	-0.00444	0.926	0.00444	0.033389
ATXN10	Q9UBB4	-0.025	0.534	0.025	0.272459
ATXN2	Q99700	0.0498	0.485	-0.0498	0.314258
ATXN2L	Q8WWM7	0.0512	0.591	-0.0512	0.228413
ATXN3	P54252	0.0307	0.545	-0.0307	0.263603
ATXN7L3B	Q96GX2	0.0779	0.301	-0.0779	0.521434
AUP1	Q9Y679	-0.00287	0.948	0.00287	0.0231917
AURKA	O14965	-0.0104	0.803	0.0104	0.0952845
AURKAIP1	Q9NWT8	-0.0882	0.308	0.0882	0.511449
AURKB	Q96GD4	0.0319	0.596	-0.0319	0.224754
AVL9	Q8NBF6	0.0136	0.762	-0.0136	0.118045
AZI2	Q9H6S1	-0.0622	0.375	0.0622	0.425969
AZIN1	O14977	-0.154	0.0872	0.154	1.05948
B2M	P61769	-0.111	0.117	0.111	0.931814
B3GALNT2	Q8NCR0	-0.17	0.0241	0.17	1.61798
B3GALT6	Q96L58	-0.016	0.624	0.016	0.204815
B3GNT2	Q9NY97	-0.152	0.0173	0.152	1.76195
B3GNTL1	Q67FW5	0.00953	0.98	-0.00953	0.00877392
B4GALT1	P15291	-0.126	0.0207	0.126	1.68403
BABAM1	Q9NWV8	-0.0243	0.778	0.0243	0.10902
BABAM2	Q9NXR7	0.000679	0.986	-0.000679	0.00612309
BACH1	O14867	0.169	0.0623	-0.169	1.20551
BAG2	O95816	-0.0995	0.062	0.0995	1.20761
BAG4	O95429	0.299	0.0217	-0.299	1.66354
BAG5	Q9UL15	0.0317	0.648	-0.0317	0.188425
BAG6	P46379	-0.0422	0.539	0.0422	0.268411
BAIAP2	Q9UQB8	-0.0577	0.378	0.0577	0.422508
BAK1	Q16611	-0.185	0.00594	0.185	2.22621
BAP1	Q92560	-0.0708	0.0807	0.0708	1.09313
BARD1	Q99728	0.122	0.065	-0.122	1.18709
BAZ1A	Q9NRL2	0.0911	0.0914	-0.0911	1.03905
BAZ1B	Q9UIG0	0.0354	0.448	-0.0354	0.348722
BAZ2A	Q9UIF9	0.0459	0.851	-0.0459	0.0700704
BBS1	Q8NFJ9	-0.082	0.141	0.082	0.850781
BBS10	Q8TAM1	-0.039	0.386	0.039	0.413413
BBS2	Q9BXC9	-0.134	0.134	0.134	0.872895
BBS4	Q96RK4	-0.115	0.0501	0.115	1.30016
BBS5	Q8N3I7	0.0174	0.573	-0.0174	0.241845
BBS7	Q8IWZ6	-0.0607	0.354	0.0607	0.450997
BBS9	Q3SYG4	-0.184	0.0127	0.184	1.8962
BCAP29	Q9UHQ4	-0.0289	0.705	0.0289	0.151811
BCAP31	P51572	-0.0141	0.867	0.0141	0.0619809
BCAS2	O75934	-0.0582	0.398	0.0582	0.400117
BCAS3	Q9H6U6	0.0387	0.569	-0.0387	0.244888
BCAT1	P54687	-0.0111	0.775	0.0111	0.110698
BCAT2	O15382	-0.0106	0.774	0.0106	0.111259
BCCIP	Q9P287	-0.00629	0.832	0.00629	0.0798767
BCHE	P06276	-0.0302	0.592	0.0302	0.227678
BCKDHA	P12694	0.00519	0.885	-0.00519	0.0530567
BCKDHB	P21953	0.0037	0.951	-0.0037	0.0218195
BCL11A	Q9H165	0.103	0.413	-0.103	0.38405
BCL11B	Q9C0K0	0.0166	0.768	-0.0166	0.114639
BCL2	P10415	-0.0264	0.848	0.0264	0.0716041
BCL2L12	Q9HB09	0.741	0.0465	-0.741	1.33255
BCL2L13	Q9BXK5	-0.00833	0.929	0.00833	0.0319843
BCLAF1	Q9NYF8	0.371	0.0235	-0.371	1.62893
BCOR	Q6W2J9	0.0676	0.169	-0.0676	0.772113
BCR	P11274	-0.0449	0.313	0.0449	0.504456
BCS1L	Q9Y276	-0.0112	0.799	0.0112	0.0974532
BDH1	Q02338	-0.000573	0.987	0.000573	0.00568285
BDH2	Q9BUT1	0.0544	0.294	-0.0544	0.531653
BECN1	Q14457	0.0434	0.392	-0.0434	0.406714
BET1	O15155	0.00266	0.98	-0.00266	0.00877392
BEX2	Q9BXY8	-0.0552	0.669	0.0552	0.174574
BFAR	Q9NZS9	-0.059	0.295	0.059	0.530178
BICD1	Q96G01	0.00601	0.959	-0.00601	0.0181814
BICD2	Q8TD16	-0.107	0.264	0.107	0.578396
BID	P55957	-0.0178	0.907	0.0178	0.0423927
BIN1	O00499	-0.0395	0.715	0.0395	0.145694
BIN2	Q9UBW5	0.0675	0.333	-0.0675	0.477556
BIN3	Q9NQY0	-0.0544	0.424	0.0544	0.372634
BIRC2	Q13490	-0.0159	0.687	0.0159	0.163043
BIRC6	Q9NR09	-0.0533	0.204	0.0533	0.69037
BLK	P51451	-0.00754	0.869	0.00754	0.0609802
BLM	P54132	-0.000791	0.983	0.000791	0.00744648
BLMH	Q13867	-0.0717	0.224	0.0717	0.649752
BLOC1S1	P78537	-0.213	0.0105	0.213	1.97881
BLTP2	Q14667	0.0219	0.586	-0.0219	0.232102
BLTP3A	Q6BDS2	0.0227	0.647	-0.0227	0.189096
BLTP3B	A0JNW5	-0.0918	0.701	0.0918	0.154282
BLVRA	P53004	-0.04	0.29	0.04	0.537602
BLZF1	Q9H2G9	-0.049	0.411	0.049	0.386158
BMP2K	Q9NSY1	-0.179	0.242	0.179	0.616185
BMS1	Q14692	0.0829	0.3	-0.0829	0.522879
BNIP1	Q12981	0.0102	0.844	-0.0102	0.0736576
BNIP3	Q12983	-0.124	0.072	0.124	1.14267
BNIP3L	O60238	-0.181	0.18	0.181	0.744727
BOLA2	Q9H3K6	-0.00685	0.852	0.00685	0.0695604
BOP1	Q14137	0.0125	0.8	-0.0125	0.09691
BORA	Q6PGQ7	-0.0717	0.111	0.0717	0.954677
BPHL	Q86WA6	-0.155	0.302	0.155	0.519993
BPIFB6	Q8NFQ5	0.447	0.119	-0.447	0.924453
BPNT1	O95861	-0.0284	0.394	0.0284	0.404504
BPNT2	Q9NX62	-0.0276	0.465	0.0276	0.332547
BPTF	Q12830	0.103	0.127	-0.103	0.896196
BRAF	P15056	0.015	0.665	-0.015	0.177178
BRAP	Q7Z569	0.0164	0.844	-0.0164	0.0736576
BRAT1	Q6PJG6	-0.0105	0.906	0.0105	0.0428718
BRCA1	P38398	-0.0146	0.801	0.0146	0.0963675
BRCA2	P51587	-0.00439	0.917	0.00439	0.0376307
BRCC3	P46736	-0.0773	0.347	0.0773	0.459671
BRD2	P25440	-0.797	7.17e-05	0.797	4.14448
BRD4	O60885	-1.46	4.94e-07	1.46	6.30627
BRF1	Q92994	-0.106	0.333	0.106	0.477556
BRI3BP	Q8WY22	0.0696	0.41	-0.0696	0.387216
BRIP1	Q9BX63	-0.0379	0.576	0.0379	0.239578
BRIX1	Q8TDN6	0.0717	0.131	-0.0717	0.882729
BRMS1	Q9HCU9	0.00753	0.869	-0.00753	0.0609802
BROX	Q5VW32	-0.0659	0.117	0.0659	0.931814
BSG	P35613	-0.0301	0.463	0.0301	0.334419
BSPRY	Q5W0U4	-0.000588	0.99	0.000588	0.00436481
BST1	Q10588	-0.0965	0.397	0.0965	0.401209
BST2	Q10589	-0.0974	0.204	0.0974	0.69037
BTAF1	O14981	-0.00292	0.966	0.00292	0.0150229
BTBD1	Q9H0C5	-0.0801	0.129	0.0801	0.88941
BTBD10	Q9BSF8	0.0562	0.34	-0.0562	0.468521
BTBD19	C9JJ37	-0.0596	0.414	0.0596	0.383
BTBD2	Q9BX70	-0.00312	0.97	0.00312	0.0132283
BTBD6	Q96KE9	0.0651	0.447	-0.0651	0.349692
BTBD9	Q96Q07	-0.0373	0.524	0.0373	0.280669
BTF3	P20290	0.544	0.0819	-0.544	1.08672
BTN2A2	Q8WVV5	-0.00428	0.952	0.00428	0.0213631
BTN3A1	O00481	0.00157	0.98	-0.00157	0.00877392
BTN3A2	P78410	0.0739	0.0798	-0.0739	1.098
BTN3A3	O00478	-0.156	0.0282	0.156	1.54975
BTRC	Q9Y297	-0.0456	0.253	0.0456	0.596879
BUB1	O43683	-0.0229	0.596	0.0229	0.224754
BUB1B	O60566	0.0281	0.561	-0.0281	0.251037
BUB3	O43684	0.00389	0.949	-0.00389	0.0227338
BUD23	O43709	0.0374	0.386	-0.0374	0.413413
BUD31	P41223	0.0975	0.0485	-0.0975	1.31426
BYSL	Q13895	-0.02	0.573	0.02	0.241845
BZW1	Q7L1Q6	-0.0169	0.606	0.0169	0.217527
BZW2	Q9Y6E2	0.077	0.0354	-0.077	1.451
C11orf68	Q9H3H3	-0.0413	0.427	0.0413	0.369572
C11orf98	E9PRG8	-0.065	0.459	0.065	0.338187
C12orf4	Q9NQ89	0.135	0.577	-0.135	0.238824
C14orf119	Q9NWQ9	0.0389	0.735	-0.0389	0.133713
C15orf39	Q6ZRI6	0.0483	0.492	-0.0483	0.308035
C17orf75	Q9HAS0	-0.0271	0.562	0.0271	0.250264
C18orf21	Q32NC0	0.0692	0.234	-0.0692	0.630784
C19orf53	Q9UNZ5	0.201	0.289	-0.201	0.539102
C1GALT1	Q9NS00	-0.115	0.127	0.115	0.896196
C1orf198	Q9H425	-0.0429	0.499	0.0429	0.301899
C1orf43	Q9BWL3	0.0288	0.611	-0.0288	0.213959
C1QBP	Q07021	0.127	0.252	-0.127	0.598599
C20orf96	Q9NUD7	0.0699	0.641	-0.0699	0.193142
C2CD2L	O14523	-0.0422	0.799	0.0422	0.0974532
C2CD3	Q4AC94	0.0406	0.521	-0.0406	0.283162
C2CD5	Q86YS7	-0.0455	0.322	0.0455	0.492144
C2orf72	A6NCS6	-0.0611	0.31	0.0611	0.508638
C3orf33	Q6P1S2	0.0358	0.717	-0.0358	0.144481
C3orf38	Q5JPI3	0.0709	0.147	-0.0709	0.832683
C5orf22	Q49AR2	-0.0861	0.0944	0.0861	1.02503
C6orf89	Q6UWU4	0.00732	0.97	-0.00732	0.0132283
C7orf50	Q9BRJ6	0.0653	0.494	-0.0653	0.306273
C8orf33	Q9H7E9	0.147	0.0544	-0.147	1.2644
C8orf76	Q96K31	-0.0525	0.411	0.0525	0.386158
C8orf82	Q6P1X6	-0.0358	0.624	0.0358	0.204815
C9	P02748	-0.0117	0.818	0.0117	0.0872467
C9orf78	Q9NZ63	-0.0256	0.616	0.0256	0.210419
CA8	P35219	0.0803	0.0368	-0.0803	1.43415
CAB39	Q9Y376	0.0155	0.706	-0.0155	0.151195
CABIN1	Q9Y6J0	0.00874	0.887	-0.00874	0.0520764
CACYBP	Q9HB71	0.247	0.151	-0.247	0.821023
CAD	P27708	-0.0273	0.389	0.0273	0.41005
CALCOCO2	Q13137	0.00828	0.888	-0.00828	0.051587
CALM1	P0DP23	-0.0855	0.459	0.0855	0.338187
CALML3	P27482	-0.317	0.0194	0.317	1.7122
CALR	P27797	0.0296	0.73	-0.0296	0.136677
CALU	O43852	-0.0319	0.76	0.0319	0.119186
CAMK1D	Q8IU85	-0.00983	0.872	0.00983	0.0594835
CAMK2D	Q13557	0.0294	0.5	-0.0294	0.30103
CAMK2G	Q13555	0.0149	0.735	-0.0149	0.133713
CAMKK2	Q96RR4	-0.0823	0.227	0.0823	0.643974
CAMKMT	Q7Z624	0.115	0.501	-0.115	0.300162
CAMLG	P49069	-0.24	0.00148	0.24	2.82974
CAMSAP1	Q5T5Y3	-0.095	0.808	0.095	0.0925886
CAND1	Q86VP6	-0.021	0.587	0.021	0.231362
CANX	P27824	0.0638	0.324	-0.0638	0.489455
CAP1	Q01518	0.0496	0.463	-0.0496	0.334419
CAPG	P40121	0.171	0.163	-0.171	0.787812
CAPN1	P07384	0.0181	0.535	-0.0181	0.271646
CAPN2	P17655	0.104	0.562	-0.104	0.250264
CAPN7	Q9Y6W3	-0.0445	0.37	0.0445	0.431798
CAPNS1	P04632	0.0575	0.243	-0.0575	0.614394
CAPRIN1	Q14444	0.0692	0.42	-0.0692	0.376751
CAPZA1	P52907	0.00159	0.97	-0.00159	0.0132283
CAPZA2	P47755	-0.00609	0.858	0.00609	0.0665127
CAPZB	P47756	-0.0104	0.844	0.0104	0.0736576
CARD8	Q9Y2G2	-0.169	0.0424	0.169	1.37263
CARHSP1	Q9Y2V2	0.312	0.158	-0.312	0.801343
CARM1	Q86X55	0.0853	0.0438	-0.0853	1.35853
CARMIL2	Q6F5E8	0.00188	0.954	-0.00188	0.0204516
CARNMT1	Q8N4J0	-0.0452	0.586	0.0452	0.232102
CARS1	P49589	-0.0107	0.77	0.0107	0.113509
CARS2	Q9HA77	-0.00862	0.847	0.00862	0.0721166
CASP1	P29466	-0.0563	0.0818	0.0563	1.08725
CASP10	Q92851	-0.129	0.238	0.129	0.623423
CASP2	P42575	0.000391	0.992	-0.000391	0.00348833
CASP3	P42574	0.00664	0.835	-0.00664	0.0783135
CASP4	P49662	-0.149	0.0959	0.149	1.01818
CASP6	P55212	0.0312	0.482	-0.0312	0.316953
CASP7	P55210	0.115	0.152	-0.115	0.818156
CASP8	Q14790	-0.0491	0.165	0.0491	0.782516
CASP9	P55211	-0.402	0.0209	0.402	1.67985
CASTOR2	A6NHX0	-0.0446	0.651	0.0446	0.186419
CAT	P04040	-0.0885	0.575	0.0885	0.240332
CBFA2T2	O43439	0.0128	0.779	-0.0128	0.108463
CBFA2T3	O75081	-0.0327	0.624	0.0327	0.204815
CBFB	Q13951	-0.0168	0.827	0.0168	0.0824945
CBL	P22681	0.0148	0.789	-0.0148	0.102923
CBR4	Q8N4T8	-0.011	0.818	0.011	0.0872467
CBS	P35520	-0.0288	0.524	0.0288	0.280669
CBX1	P83916	0.0595	0.833	-0.0595	0.079355
CBX2	Q14781	0.128	0.257	-0.128	0.590067
CBX3	Q13185	0.0909	0.325	-0.0909	0.488117
CBX4	O00257	0.0398	0.628	-0.0398	0.20204
CBX6	O95503	-0.107	0.224	0.107	0.649752
CC2D1A	Q6P1N0	0.142	0.1	-0.142	1
CC2D1B	Q5T0F9	-0.0367	0.703	0.0367	0.153045
CCAR1	Q8IX12	0.0433	0.339	-0.0433	0.4698
CCAR2	Q8N163	0.0154	0.645	-0.0154	0.19044
CCDC112	Q8NEF3	-0.00545	0.933	0.00545	0.0301184
CCDC127	Q96BQ5	-0.0167	0.69	0.0167	0.161151
CCDC134	Q9H6E4	-0.689	0.0946	0.689	1.02411
CCDC138	Q96M89	-0.00827	0.951	0.00827	0.0218195
CCDC14	Q49A88	0.0135	0.871	-0.0135	0.0599818
CCDC15	Q0P6D6	-0.0107	0.895	0.0107	0.048177
CCDC152	Q4G0S7	0.0453	0.329	-0.0453	0.482804
CCDC171	Q6TFL3	-0.0263	0.687	0.0263	0.163043
CCDC18	Q5T9S5	-0.0408	0.69	0.0408	0.161151
CCDC22	O60826	-0.0223	0.655	0.0223	0.183759
CCDC25	Q86WR0	-0.0669	0.208	0.0669	0.681937
CCDC28B	Q9BUN5	0.0734	0.583	-0.0734	0.234331
CCDC34	Q96HJ3	-0.0851	0.336	0.0851	0.473661
CCDC47	Q96A33	0.0255	0.59	-0.0255	0.229148
CCDC51	Q96ER9	0.00362	0.949	-0.00362	0.0227338
CCDC59	Q9P031	0.0322	0.785	-0.0322	0.10513
CCDC61	Q9Y6R9	0.01	0.888	-0.01	0.051587
CCDC66	A2RUB6	-0.252	0.0667	0.252	1.17587
CCDC77	Q9BR77	-0.0191	0.801	0.0191	0.0963675
CCDC86	Q9H6F5	0.0745	0.44	-0.0745	0.356547
CCDC88A	Q3V6T2	0.0106	0.82	-0.0106	0.0861861
CCDC93	Q567U6	0.0182	0.732	-0.0182	0.135489
CCHCR1	Q8TD31	-0.435	0.0408	0.435	1.38934
CCM2	Q9BSQ5	-0.186	0.0998	0.186	1.00087
CCNA2	P20248	0.0493	0.404	-0.0493	0.393619
CCNB1	P14635	0.0203	0.659	-0.0203	0.181115
CCNB1IP1	Q9NPC3	0.0221	0.784	-0.0221	0.105684
CCNB2	O95067	0.0343	0.642	-0.0343	0.192465
CCNC	P24863	-0.0745	0.173	0.0745	0.761954
CCND2	P30279	0.00623	0.93	-0.00623	0.0315171
CCND3	P30281	0.0468	0.584	-0.0468	0.233587
CCNDBP1	O95273	-0.0181	0.892	0.0181	0.0496351
CCNF	P41002	0.00916	0.922	-0.00916	0.0352691
CCNG1	P51959	-0.048	0.606	0.048	0.217527
CCNH	P51946	0.016	0.677	-0.016	0.169411
CCNI	Q14094	0.00673	0.933	-0.00673	0.0301184
CCNI2	Q6ZMN8	0.022	0.889	-0.022	0.0510982
CCNJ	Q5T5M9	-0.0349	0.568	0.0349	0.245652
CCNK	O75909	0.00362	0.932	-0.00362	0.0305841
CCNL1	Q9UK58	0.0107	0.844	-0.0107	0.0736576
CCNL2	Q96S94	-0.0199	0.832	0.0199	0.0798767
CCNQ	Q8N1B3	-0.243	0.0839	0.243	1.07624
CCNT1	O60563	0.0247	0.589	-0.0247	0.229885
CCNT2	O60583	0.012	0.908	-0.012	0.0419142
CCP110	O43303	0.0357	0.534	-0.0357	0.272459
CCPG1	Q9ULG6	-0.0774	0.276	0.0774	0.559091
CCR8	P51685	-0.0391	0.684	0.0391	0.164944
CCR9	P51686	0.0429	0.739	-0.0429	0.131356
CCT2	P78371	0.0958	0.136	-0.0958	0.866461
CCT3	P49368	0.00458	0.908	-0.00458	0.0419142
CCT4	P50991	-0.000531	0.989	0.000531	0.00480371
CCT5	P48643	0.0345	0.455	-0.0345	0.341989
CCT6A	P40227	0.0463	0.334	-0.0463	0.476254
CCT7	Q99832	0.0334	0.439	-0.0334	0.357535
CCT8	P50990	-0.00838	0.839	0.00838	0.076238
CCZ1B	P86790	0.0267	0.621	-0.0267	0.206908
CD109	Q6YHK3	-0.0389	0.581	0.0389	0.235824
CD1A	P06126	-0.069	0.487	0.069	0.312471
CD1B	P29016	-0.0083	0.894	0.0083	0.0486625
CD1C	P29017	0.0794	0.498	-0.0794	0.302771
CD1E	P15812	-0.0692	0.356	0.0692	0.44855
CD247	P20963	-0.0299	0.595	0.0299	0.225483
CD28	P10747	0.0754	0.204	-0.0754	0.69037
CD2AP	Q9Y5K6	0.0285	0.819	-0.0285	0.0867161
CD2BP2	O95400	0.101	0.261	-0.101	0.583359
CD3D	P04234	-0.0711	0.3	0.0711	0.522879
CD3E	P07766	-0.0633	0.0702	0.0633	1.15366
CD3G	P09693	-0.0719	0.117	0.0719	0.931814
CD4	P01730	-0.067	0.237	0.067	0.625252
CD40LG	P29965	0.0151	0.801	-0.0151	0.0963675
CD44	P16070	0.00331	0.966	-0.00331	0.0150229
CD46	P15529	0.24	0.066	-0.24	1.18046
CD47	Q08722	-0.0702	0.124	0.0702	0.906578
CD48	P09326	-0.228	0.0322	0.228	1.49214
CD5	P06127	-0.144	0.19	0.144	0.721246
CD59	P13987	-0.408	0.0861	0.408	1.065
CD81	P60033	-0.103	0.196	0.103	0.707744
CD82	P27701	0.0264	0.745	-0.0264	0.127844
CD84	Q9UIB8	0.0795	0.176	-0.0795	0.754487
CD8A	P01732	-0.0151	0.751	0.0151	0.12436
CDC123	O75794	-0.0523	0.476	0.0523	0.322393
CDC16	Q13042	0.0129	0.814	-0.0129	0.0893756
CDC20	Q12834	-0.0406	0.526	0.0406	0.279014
CDC23	Q9UJX2	-0.0131	0.869	0.0131	0.0609802
CDC25A	P30304	-0.0484	0.393	0.0484	0.405607
CDC25B	P30305	-0.0533	0.581	0.0533	0.235824
CDC25C	P30307	-0.0364	0.348	0.0364	0.458421
CDC27	P30260	0.0143	0.717	-0.0143	0.144481
CDC37	Q16543	0.0467	0.409	-0.0467	0.388277
CDC40	O60508	0.0165	0.585	-0.0165	0.232844
CDC42	P60953	-0.00509	0.936	0.00509	0.0287242
CDC42BPA	Q5VT25	0.154	0.13	-0.154	0.886057
CDC42BPG	Q6DT37	-0.0501	0.246	0.0501	0.609065
CDC45	O75419	-0.073	0.28	0.073	0.552842
CDC5L	Q99459	0.131	0.0863	-0.131	1.06399
CDC6	Q99741	0.00494	0.96	-0.00494	0.0177288
CDC7	O00311	0.137	0.0341	-0.137	1.46725
CDC73	Q6P1J9	0.107	0.0667	-0.107	1.17587
CDCA2	Q69YH5	-0.0947	0.741	0.0947	0.130182
CDCA4	Q9BXL8	0.0206	0.834	-0.0206	0.0788339
CDCA7	Q9BWT1	0.087	0.133	-0.087	0.876148
CDCA7L	Q96GN5	0.035	0.825	-0.035	0.0835461
CDCA8	Q53HL2	0.0101	0.871	-0.0101	0.0599818
CDH2	P19022	-0.0684	0.237	0.0684	0.625252
CDH4	P55283	0.0797	0.169	-0.0797	0.772113
CDIN1	Q9Y2V0	0.0679	0.438	-0.0679	0.358526
CDIPT	O14735	-0.067	0.202	0.067	0.694649
CDK1	P06493	0.0279	0.506	-0.0279	0.295849
CDK11B	P21127	-0.0127	0.768	0.0127	0.114639
CDK13	Q14004	0.0844	0.173	-0.0844	0.761954
CDK17	Q00537	-0.0396	0.369	0.0396	0.432974
CDK18	Q07002	-0.0527	0.402	0.0527	0.395774
CDK2	P24941	0.055	0.142	-0.055	0.847712
CDK4	P11802	0.0192	0.772	-0.0192	0.112383
CDK5	Q00535	-0.0129	0.698	0.0129	0.156145
CDK5R2	Q13319	0.0951	0.792	-0.0951	0.101275
CDK5RAP1	Q96SZ6	-0.0143	0.794	0.0143	0.100179
CDK5RAP2	Q96SN8	-0.0245	0.737	0.0245	0.132533
CDK5RAP3	Q96JB5	-0.00917	0.874	0.00917	0.0584886
CDK6	Q00534	-0.0362	0.596	0.0362	0.224754
CDK7	P50613	0.0103	0.749	-0.0103	0.125518
CDK8	P49336	0.0817	0.264	-0.0817	0.578396
CDK9	P50750	-0.0774	0.125	0.0774	0.90309
CDKAL1	Q5VV42	-0.0461	0.53	0.0461	0.275724
CDKN1A	P38936	0.0094	0.933	-0.0094	0.0301184
CDKN2AIP	Q9NXV6	0.0737	0.328	-0.0737	0.484126
CDR2	Q01850	-0.00881	0.916	0.00881	0.0381045
CDS2	O95674	0.0167	0.823	-0.0167	0.0846002
CDT1	Q9H211	0.000661	0.992	-0.000661	0.00348833
CDYL	Q9Y232	-0.188	0.0361	0.188	1.44249
CEBPZ	Q03701	0.015	0.643	-0.015	0.191789
CELF1	Q92879	-0.0247	0.618	0.0247	0.209012
CELF2	O95319	-0.00914	0.899	0.00914	0.0462403
CELSR2	Q9HCU4	0.103	0.493	-0.103	0.307153
CELSR3	Q9NYQ7	-0.0529	0.215	0.0529	0.667562
CENPB	P07199	0.0555	0.362	-0.0555	0.441291
CENPC	Q03188	-0.0708	0.226	0.0708	0.645892
CENPE	Q02224	-0.02	0.473	0.02	0.325139
CENPF	P49454	0.00364	0.963	-0.00364	0.0163737
CENPH	Q9H3R5	-0.0893	0.135	0.0893	0.869666
CENPI	Q92674	0.0105	0.871	-0.0105	0.0599818
CENPJ	Q9HC77	-0.0436	0.591	0.0436	0.228413
CENPK	Q9BS16	-0.000807	0.99	0.000807	0.00436481
CENPL	Q8N0S6	0.106	0.45	-0.106	0.346787
CENPM	Q9NSP4	-0.0504	0.344	0.0504	0.463442
CENPN	Q96H22	0.0269	0.741	-0.0269	0.130182
CENPO	Q9BU64	0.0173	0.824	-0.0173	0.0840728
CENPP	Q6IPU0	-0.0443	0.475	0.0443	0.323306
CENPU	Q71F23	-0.00665	0.918	0.00665	0.0371573
CENPV	Q7Z7K6	0.109	0.126	-0.109	0.899629
CENPW	Q5EE01	0.0253	0.731	-0.0253	0.136083
CENPX	A8MT69	-0.024	0.783	0.024	0.106238
CEP104	O60308	-0.0694	0.746	0.0694	0.127261
CEP128	Q6ZU80	-0.00795	0.918	0.00795	0.0371573
CEP131	Q9UPN4	-0.0415	0.601	0.0415	0.221126
CEP152	O94986	0.0146	0.846	-0.0146	0.0726296
CEP192	Q8TEP8	0.0583	0.372	-0.0583	0.429457
CEP20	Q96NB1	-0.0966	0.273	0.0966	0.563837
CEP250	Q9BV73	-0.0437	0.314	0.0437	0.50307
CEP290	O15078	-0.021	0.706	0.021	0.151195
CEP295	Q9C0D2	-0.0213	0.763	0.0213	0.117475
CEP350	Q5VT06	-0.0395	0.55	0.0395	0.259637
CEP41	Q9BYV8	0.0248	0.692	-0.0248	0.159894
CEP44	Q9C0F1	-0.00747	0.882	0.00747	0.0545314
CEP55	Q53EZ4	-0.0296	0.752	0.0296	0.123782
CEP57	Q86XR8	0.015	0.756	-0.015	0.121478
CEP57L1	Q8IYX8	-0.0775	0.172	0.0775	0.764472
CEP63	Q96MT8	-0.0465	0.435	0.0465	0.361511
CEP68	Q76N32	-0.0349	0.498	0.0349	0.302771
CEP70	Q8NHQ1	0.0108	0.864	-0.0108	0.0634863
CEP72	Q9P209	-0.0384	0.548	0.0384	0.261219
CEP76	Q8TAP6	-0.00491	0.914	0.00491	0.0390538
CEP78	Q5JTW2	-0.0216	0.612	0.0216	0.213249
CEP85	Q6P2H3	0.0429	0.392	-0.0429	0.406714
CEP85L	Q5SZL2	-0.0209	0.675	0.0209	0.170696
CEP89	Q96ST8	-0.038	0.625	0.038	0.20412
CEP95	Q96GE4	-0.069	0.533	0.069	0.273273
CEP97	Q8IW35	0.000466	0.992	-0.000466	0.00348833
CEPT1	Q9Y6K0	-0.142	0.124	0.142	0.906578
CERCAM	Q5T4B2	-0.0808	0.541	0.0808	0.266803
CERS2	Q96G23	0.00968	0.881	-0.00968	0.0550241
CERT1	Q9Y5P4	-0.0218	0.613	0.0218	0.21254
CETN2	P41208	-0.0402	0.584	0.0402	0.233587
CETN3	O15182	-0.203	0.0907	0.203	1.04239
CFAP20	Q9Y6A4	-0.0222	0.638	0.0222	0.195179
CFAP298	P57076	0.069	0.236	-0.069	0.627088
CFAP36	Q96G28	0.0125	0.794	-0.0125	0.100179
CFAP410	O43822	0.0314	0.525	-0.0314	0.279841
CFAP97	Q9P2B7	0.00514	0.953	-0.00514	0.0209071
CFD	P00746	0.127	0.264	-0.127	0.578396
CFL1	P23528	0.358	0.0734	-0.358	1.1343
CFLAR	O15519	-0.0865	0.139	0.0865	0.856985
CGRRF1	Q99675	-0.0997	0.459	0.0997	0.338187
CHAC1	Q9BUX1	-0.0514	0.5	0.0514	0.30103
CHAC2	Q8WUX2	-0.0625	0.263	0.0625	0.580044
CHAF1B	Q13112	-0.00741	0.865	0.00741	0.0629839
CHAMP1	Q96JM3	0.0709	0.27	-0.0709	0.568636
CHCHD3	Q9NX63	0.259	0.163	-0.259	0.787812
CHD1	O14646	0.0318	0.36	-0.0318	0.443697
CHD1L	Q86WJ1	0.034	0.208	-0.034	0.681937
CHD2	O14647	-0.0591	0.514	0.0591	0.289037
CHD3	Q12873	0.0338	0.672	-0.0338	0.172631
CHD4	Q14839	0.0354	0.223	-0.0354	0.651695
CHD6	Q8TD26	0.0357	0.35	-0.0357	0.455932
CHD8	Q9HCK8	0.0604	0.299	-0.0604	0.524329
CHD9	Q3L8U1	0.017	0.681	-0.017	0.166853
CHEK1	O14757	-0.00629	0.907	0.00629	0.0423927
CHEK2	O96017	-0.07	0.184	0.07	0.735182
CHERP	Q8IWX8	0.137	0.0639	-0.137	1.1945
CHI3L2	Q15782	0.00195	0.987	-0.00195	0.00568285
CHID1	Q9BWS9	0.00766	0.908	-0.00766	0.0419142
CHM	P24386	0.0623	0.144	-0.0623	0.841638
CHMP1A	Q9HD42	-0.0892	0.435	0.0892	0.361511
CHMP2A	O43633	0.129	0.121	-0.129	0.917215
CHMP2B	Q9UQN3	0.0879	0.155	-0.0879	0.809668
CHMP4B	Q9H444	0.0587	0.522	-0.0587	0.282329
CHMP7	Q8WUX9	0.0757	0.218	-0.0757	0.661544
CHN1	P15882	0.0155	0.852	-0.0155	0.0695604
CHORDC1	Q9UHD1	0.0128	0.758	-0.0128	0.120331
CHPF2	Q9P2E5	0.0787	0.497	-0.0787	0.303644
CHRAC1	Q9NRG0	-0.13	0.421	0.13	0.375718
CHRNA5	P30532	0.00253	0.962	-0.00253	0.0168249
CHST10	O43529	0.0868	0.158	-0.0868	0.801343
CHST11	Q9NPF2	0.013	0.856	-0.013	0.0675262
CHTF18	Q8WVB6	0.0585	0.246	-0.0585	0.609065
CHTF8	P0CG13	-0.08	0.192	0.08	0.716699
CHTOP	Q9Y3Y2	-0.0419	0.803	0.0419	0.0952845
CHUK	O15111	0.0727	0.1	-0.0727	1
CHURC1	Q8WUH1	0.0392	0.719	-0.0392	0.143271
CIAO1	O76071	0.0773	0.101	-0.0773	0.995679
CIAO2B	Q9Y3D0	-0.0237	0.676	0.0237	0.170053
CIAO3	Q9H6Q4	0.0553	0.187	-0.0553	0.728158
CIAPIN1	Q6FI81	0.0664	0.325	-0.0664	0.488117
CIB1	Q99828	-0.0281	0.593	0.0281	0.226945
CIBAR1	A1XBS5	0.381	0.314	-0.381	0.50307
CINP	Q9BW66	0.27	0.0309	-0.27	1.51004
CIP2A	Q8TCG1	0.0134	0.763	-0.0134	0.117475
CIRBP	Q14011	0.324	0.0327	-0.324	1.48545
CISD1	Q9NZ45	-0.0864	0.101	0.0864	0.995679
CISD2	Q8N5K1	0.0288	0.644	-0.0288	0.191114
CISD3	P0C7P0	0.156	0.00971	-0.156	2.01278
CIT	O14578	-0.185	0.013	0.185	1.88606
CKAP2	Q8WWK9	0.0246	0.674	-0.0246	0.17134
CKAP2L	Q8IYA6	0.00977	0.913	-0.00977	0.0395292
CKAP4	Q07065	0.575	0.0215	-0.575	1.66756
CKAP5	Q14008	0.0374	0.41	-0.0374	0.387216
CKLF	Q9UBR5	-0.0442	0.373	0.0442	0.428291
CKS1B	P61024	0.212	0.118	-0.212	0.928118
CKS2	P33552	-0.0593	0.582	0.0593	0.235077
CLASP1	Q7Z460	0.0354	0.376	-0.0354	0.424812
CLASP2	O75122	-0.0226	0.572	0.0226	0.242604
CLCC1	Q96S66	0.0335	0.811	-0.0335	0.0909791
CLCF1	Q9UBD9	-0.251	0.00565	0.251	2.24795
CLCN3	P51790	-0.0809	0.0367	0.0809	1.43533
CLCN5	P51795	-0.0997	0.179	0.0997	0.747147
CLCN6	P51797	0.187	0.124	-0.187	0.906578
CLCN7	P51798	-0.0912	0.225	0.0912	0.647817
CLDND1	Q9NY35	-0.159	0.104	0.159	0.982967
CLEC16A	Q2KHT3	-0.0441	0.472	0.0441	0.326058
CLGN	O14967	-0.175	0.228	0.175	0.642065
CLIC1	O00299	0.00338	0.943	-0.00338	0.0254883
CLIC4	Q9Y696	0.00317	0.963	-0.00317	0.0163737
CLINT1	Q14677	0.0134	0.86	-0.0134	0.0655015
CLIP4	Q8N3C7	0.17	0.283	-0.17	0.548214
CLK1	P49759	0.0244	0.697	-0.0244	0.156767
CLK3	P49761	-0.0431	0.551	0.0431	0.258848
CLN3	Q13286	0.0566	0.457	-0.0566	0.340084
CLNS1A	P54105	-0.0403	0.74	0.0403	0.130768
CLP1	Q92989	0.0465	0.543	-0.0465	0.2652
CLPB	Q9H078	-0.00858	0.881	0.00858	0.0550241
CLPP	Q16740	0.0577	0.239	-0.0577	0.621602
CLPTM1	O96005	-0.118	0.0199	0.118	1.70115
CLPTM1L	Q96KA5	-0.132	0.00555	0.132	2.25571
CLPX	O76031	0.0334	0.373	-0.0334	0.428291
CLSTN1	O94985	0.0766	0.373	-0.0766	0.428291
CLTA	P09496	0.256	0.0943	-0.256	1.02549
CLTC	Q00610	0.019	0.501	-0.019	0.300162
CLUAP1	Q96AJ1	-0.222	0.111	0.222	0.954677
CLUH	O75153	0.00822	0.896	-0.00822	0.047692
CLYBL	Q8N0X4	-0.11	0.162	0.11	0.790485
CMAHP	Q9Y471	-0.067	0.614	0.067	0.211832
CMAS	Q8NFW8	0.0162	0.592	-0.0162	0.227678
CMIP	Q8IY22	-0.0727	0.0413	0.0727	1.38405
CMPK1	P30085	0.149	0.116	-0.149	0.935542
CMPK2	Q5EBM0	-0.00235	0.962	0.00235	0.0168249
CMSS1	Q9BQ75	-0.0309	0.655	0.0309	0.183759
CMTM3	Q96MX0	0.00627	0.944	-0.00627	0.025028
CMTR1	Q8N1G2	-0.0128	0.762	0.0128	0.118045
CMTR2	Q8IYT2	0.0135	0.699	-0.0135	0.155523
CNDP2	Q96KP4	-0.0308	0.413	0.0308	0.38405
CNIH4	Q9P003	-0.078	0.123	0.078	0.910095
CNN2	Q99439	0.0261	0.705	-0.0261	0.151811
CNN3	Q15417	0.0281	0.743	-0.0281	0.129011
CNNM2	Q9H8M5	0.121	0.0546	-0.121	1.26281
CNNM3	Q8NE01	-0.0662	0.158	0.0662	0.801343
CNNM4	Q6P4Q7	-0.166	0.401	0.166	0.396856
CNOT1	A5YKK6	-0.0101	0.73	0.0101	0.136677
CNOT10	Q9H9A5	-0.0397	0.518	0.0397	0.28567
CNOT11	Q9UKZ1	-0.000416	0.994	0.000416	0.00261362
CNOT2	Q9NZN8	0.102	0.143	-0.102	0.844664
CNOT3	O75175	-0.00947	0.857	0.00947	0.0670192
CNOT6	Q9ULM6	0.0813	0.0545	-0.0813	1.2636
CNOT6L	Q96LI5	-0.148	0.00563	0.148	2.24949
CNOT7	Q9UIV1	-0.1	0.0214	0.1	1.66959
CNOT8	Q9UFF9	-0.098	0.285	0.098	0.545155
CNOT9	Q92600	0.0308	0.483	-0.0308	0.316053
CNP	P09543	-0.0449	0.291	0.0449	0.536107
CNPPD1	Q9BV87	0.264	0.0965	-0.264	1.01547
CNPY2	Q9Y2B0	0.361	0.0538	-0.361	1.26922
CNPY3	Q9BT09	0.153	0.445	-0.153	0.35164
CNTLN	Q9NXG0	-0.0426	0.335	0.0426	0.474955
CNTRL	Q7Z7A1	-0.0138	0.79	0.0138	0.102373
CNTROB	Q8N137	0.0746	0.644	-0.0746	0.191114
COA1	Q9GZY4	-0.029	0.552	0.029	0.258061
COA3	Q9Y2R0	-0.181	0.182	0.181	0.739929
COASY	Q13057	-0.133	0.0468	0.133	1.32975
COG1	Q8WTW3	0.000304	0.995	-0.000304	0.00217692
COG2	Q14746	-0.0186	0.658	0.0186	0.181774
COG3	Q96JB2	-0.015	0.788	0.015	0.103474
COG4	Q9H9E3	0.00752	0.876	-0.00752	0.0574959
COG5	Q9UP83	-0.04	0.252	0.04	0.598599
COG6	Q9Y2V7	-0.00523	0.882	0.00523	0.0545314
COG7	P83436	0.0296	0.469	-0.0296	0.328827
COG8	Q96MW5	-0.00501	0.923	0.00501	0.0347983
COLGALT1	Q8NBJ5	-0.0885	0.26	0.0885	0.585027
COMMD1	Q8N668	-0.0868	0.754	0.0868	0.122629
COMMD10	Q9Y6G5	-0.00169	0.956	0.00169	0.0195421
COMMD2	Q86X83	0.0245	0.763	-0.0245	0.117475
COMMD3	Q9UBI1	0.0375	0.441	-0.0375	0.355561
COMMD4	Q9H0A8	-0.0224	0.642	0.0224	0.192465
COMT	P21964	-0.0364	0.726	0.0364	0.139063
COMTD1	Q86VU5	-0.101	0.0499	0.101	1.3019
COP1	Q8NHY2	-0.0641	0.444	0.0641	0.352617
COPA	P53621	-0.0113	0.796	0.0113	0.0990869
COPB1	P53618	0.0123	0.753	-0.0123	0.123205
COPB2	P35606	0.0184	0.627	-0.0184	0.202732
COPE	O14579	0.0208	0.617	-0.0208	0.209715
COPG1	Q9Y678	-0.0199	0.62	0.0199	0.207608
COPG2	Q9UBF2	0.044	0.303	-0.044	0.518557
COPS2	P61201	0.0203	0.546	-0.0203	0.262807
COPS3	Q9UNS2	-0.0334	0.325	0.0334	0.488117
COPS4	Q9BT78	0.00301	0.93	-0.00301	0.0315171
COPS5	Q92905	-0.0382	0.287	0.0382	0.542118
COPS6	Q7L5N1	0.042	0.389	-0.042	0.41005
COPS7A	Q9UBW8	-0.35	0.134	0.35	0.872895
COPS7B	Q9H9Q2	-0.0277	0.702	0.0277	0.153663
COPS8	Q99627	0.0313	0.637	-0.0313	0.195861
COPZ1	P61923	-0.0109	0.875	0.0109	0.0579919
COQ3	Q9NZJ6	-0.161	0.0238	0.161	1.62342
COQ5	Q5HYK3	-0.0308	0.771	0.0308	0.112946
COQ6	Q9Y2Z9	-0.026	0.691	0.026	0.160522
COQ7	Q99807	0.0637	0.454	-0.0637	0.342944
COQ8A	Q8NI60	0.0101	0.855	-0.0101	0.0680339
CORO1A	P31146	0.0404	0.419	-0.0404	0.377786
CORO1B	Q9BR76	-0.0247	0.833	0.0247	0.079355
CORO1C	Q9ULV4	-0.049	0.637	0.049	0.195861
CORO7	P57737	-0.0114	0.779	0.0114	0.108463
COTL1	Q14019	0.00508	0.934	-0.00508	0.0296531
COX11	Q9Y6N1	-0.096	0.616	0.096	0.210419
COX15	Q7KZN9	-0.0578	0.212	0.0578	0.673664
COX18	Q8N8Q8	0.0357	0.539	-0.0357	0.268411
COX20	Q5RI15	0.15	0.0129	-0.15	1.88941
COX4I1	P13073	0.133	0.135	-0.133	0.869666
COX6A1	P12074	-0.0491	0.368	0.0491	0.434152
COX6C	P09669	0.00509	0.938	-0.00509	0.0277972
COX7A2	P14406	0.00884	0.884	-0.00884	0.0535477
COX7A2L	O14548	-0.0598	0.358	0.0598	0.446117
COX7B	P24311	0.0216	0.702	-0.0216	0.153663
CPA5	Q8WXQ8	-0.176	0.281	0.176	0.551294
CPD	O75976	-0.00815	0.887	0.00815	0.0520764
CPEB1	Q9BZB8	-0.0421	0.718	0.0421	0.143876
CPLANE1	Q9H799	-0.0928	0.0965	0.0928	1.01547
CPNE1	Q99829	-0.077	0.0691	0.077	1.16052
CPNE3	O75131	-0.0104	0.785	0.0104	0.10513
CPOX	P36551	0.0108	0.806	-0.0108	0.093665
CPPED1	Q9BRF8	0.0359	0.39	-0.0359	0.408935
CPSF1	Q10570	-0.00969	0.793	0.00969	0.100727
CPSF2	Q9P2I0	-0.0195	0.724	0.0195	0.140261
CPSF3	Q9UKF6	0.0309	0.431	-0.0309	0.365523
CPSF4	O95639	-0.0114	0.856	0.0114	0.0675262
CPSF6	Q16630	0.0726	0.193	-0.0726	0.714443
CPSF7	Q8N684	0.0319	0.507	-0.0319	0.294992
CPT1A	P50416	-0.0478	0.222	0.0478	0.653647
CPT2	P23786	0.00719	0.832	-0.00719	0.0798767
CPTP	Q5TA50	0.19	0.336	-0.19	0.473661
CPVL	Q9H3G5	-0.0304	0.362	0.0304	0.441291
CPXCR1	Q8N123	-0.578	0.181	0.578	0.742321
CRACR2A	Q9BSW2	0.033	0.558	-0.033	0.253366
CRADD	P78560	0.0226	0.532	-0.0226	0.274088
CRAT	P43155	0.21	0.0256	-0.21	1.59176
CRBN	Q96SW2	-0.0782	0.427	0.0782	0.369572
CRCP	O75575	-0.0205	0.798	0.0205	0.0979971
CREB1	P16220	0.203	0.258	-0.203	0.58838
CREB3L2	Q70SY1	-0.0254	0.767	0.0254	0.115205
CRKL	P46109	0.0236	0.8	-0.0236	0.09691
CRLF3	Q8IUI8	0.0638	0.463	-0.0638	0.334419
CRNKL1	Q9BZJ0	0.0329	0.356	-0.0329	0.44855
CROT	Q9UKG9	-0.12	0.246	0.12	0.609065
CRTAP	O75718	0.0457	0.308	-0.0457	0.511449
CRY1	Q16526	-0.0569	0.594	0.0569	0.226214
CRYBG1	Q9Y4K1	0.0573	0.169	-0.0573	0.772113
CRYBG3	Q68DQ2	-0.0615	0.419	0.0615	0.377786
CRYL1	Q9Y2S2	-0.213	0.0116	0.213	1.93554
CRYZ	Q08257	-0.0367	0.387	0.0367	0.412289
CRYZL1	O95825	0.0398	0.456	-0.0398	0.341035
CS	O75390	0.0625	0.31	-0.0625	0.508638
CSDE1	O75534	0.0588	0.219	-0.0588	0.659556
CSE1L	P55060	0.0196	0.585	-0.0196	0.232844
CSGALNACT2	Q8N6G5	-0.022	0.652	0.022	0.185752
CSK	P41240	-0.031	0.563	0.031	0.249492
CSNK1A1	P48729	-0.0382	0.242	0.0382	0.616185
CSNK1D	P48730	0.0365	0.407	-0.0365	0.390406
CSNK1E	P49674	-0.119	0.44	0.119	0.356547
CSNK1G2	P78368	-0.0357	0.514	0.0357	0.289037
CSNK2A1	P68400	0.00509	0.886	-0.00509	0.0525663
CSNK2A2	P19784	0.0484	0.224	-0.0484	0.649752
CSNK2B	P67870	0.102	0.114	-0.102	0.943095
CSPP1	Q1MSJ5	-0.0275	0.761	0.0275	0.118615
CSRNP1	Q96S65	-0.0489	0.388	0.0489	0.411168
CSRNP2	Q9H175	0.0764	0.193	-0.0764	0.714443
CSRP1	P21291	0.0535	0.354	-0.0535	0.450997
CSTF1	Q05048	0.0492	0.258	-0.0492	0.58838
CSTF2T	Q9H0L4	0.0774	0.151	-0.0774	0.821023
CSTF3	Q12996	0.0646	0.033	-0.0646	1.48149
CSTPP1	Q9H6J7	0.00691	0.904	-0.00691	0.0438316
CTBP1	Q13363	-0.0215	0.652	0.0215	0.185752
CTC1	Q2NKJ3	-0.0482	0.353	0.0482	0.452225
CTCF	P49711	0.0912	0.343	-0.0912	0.464706
CTDNEP1	O95476	-0.0526	0.348	0.0526	0.458421
CTDP1	Q9Y5B0	-0.0692	0.129	0.0692	0.88941
CTDSPL2	Q05D32	0.0156	0.803	-0.0156	0.0952845
CTH	P32929	-0.0692	0.2	0.0692	0.69897
CTNNA1	P35221	-0.0508	0.432	0.0508	0.364516
CTNNA2	P26232	-0.0596	0.638	0.0596	0.195179
CTNNAL1	Q9UBT7	0.00737	0.923	-0.00737	0.0347983
CTNNB1	P35222	-0.0903	0.111	0.0903	0.954677
CTNNBL1	Q8WYA6	0.0387	0.264	-0.0387	0.578396
CTPS1	P17812	-0.00595	0.838	0.00595	0.076756
CTR9	Q6PD62	0.00631	0.832	-0.00631	0.0798767
CTSA	P10619	-0.0661	0.235	0.0661	0.628932
CTSC	P53634	-0.0639	0.746	0.0639	0.127261
CTSD	P07339	-0.107	0.142	0.107	0.847712
CTU1	Q7Z7A3	0.116	0.111	-0.116	0.954677
CUL1	Q13616	-0.0558	0.237	0.0558	0.625252
CUL2	Q13617	0.0362	0.282	-0.0362	0.549751
CUL3	Q13618	-0.058	0.115	0.058	0.939302
CUL4A	Q13619	-0.00161	0.957	0.00161	0.0190881
CUL4B	Q13620	-0.0646	0.0748	0.0646	1.1261
CUL5	Q93034	-0.0408	0.321	0.0408	0.493495
CUL7	Q14999	-0.07	0.496	0.07	0.304518
CUL9	Q8IWT3	-0.0578	0.172	0.0578	0.764472
CUTC	Q9NTM9	-0.0205	0.817	0.0205	0.0877779
CUX1	P39880	0.0233	0.77	-0.0233	0.113509
CWC22	Q9HCG8	0.0675	0.345	-0.0675	0.462181
CWF19L1	Q69YN2	0.00166	0.972	-0.00166	0.0123337
CXCL16	Q9H2A7	0.0674	0.632	-0.0674	0.199283
CXCR4	P61073	0.0389	0.652	-0.0389	0.185752
CXXC1	Q9P0U4	0.0236	0.795	-0.0236	0.0996329
CYB5B	O43169	0.126	0.223	-0.126	0.651695
CYB5R1	Q9UHQ9	0.0208	0.777	-0.0208	0.109579
CYB5R3	P00387	0.00409	0.91	-0.00409	0.0409586
CYBA	P13498	-0.0266	0.72	0.0266	0.142668
CYBC1	Q9BQA9	-0.0341	0.494	0.0341	0.306273
CYC1	P08574	0.00624	0.905	-0.00624	0.0433514
CYCS	P99999	-0.102	0.41	0.102	0.387216
CYFIP1	Q7L576	-0.0356	0.573	0.0356	0.241845
CYFIP2	Q96F07	0.003	0.973	-0.003	0.0118872
CYLD	Q9NQC7	0.0284	0.572	-0.0284	0.242604
CYP20A1	Q6UW02	0.0265	0.722	-0.0265	0.141463
CYP2J2	P51589	-0.0887	0.373	0.0887	0.428291
CYP4V2	Q6ZWL3	0.101	0.276	-0.101	0.559091
CYP51A1	Q16850	-0.0524	0.518	0.0524	0.28567
CYRIB	Q9NUQ9	-0.0328	0.443	0.0328	0.353596
CYTH1	Q15438	-0.076	0.0585	0.076	1.23284
CYTH2	Q99418	0.00411	0.95	-0.00411	0.0222764
DAB1	O75553	0.103	0.311	-0.103	0.50724
DAB2	P98082	0.133	0.0288	-0.133	1.54061
DAD1	P61803	0.0272	0.787	-0.0272	0.104025
DAGLB	Q8NCG7	-0.107	0.187	0.107	0.728158
DALRD3	Q5D0E6	-0.0702	0.155	0.0702	0.809668
DAP3	P51398	-0.06	0.177	0.06	0.752027
DAPK3	O43293	-0.0209	0.764	0.0209	0.116907
DARS1	P14868	0.0292	0.373	-0.0292	0.428291
DARS2	Q6PI48	0.0287	0.452	-0.0287	0.344862
DAXX	Q9UER7	0.137	0.157	-0.137	0.8041
DAZAP1	Q96EP5	-0.0477	0.213	0.0477	0.67162
DBF4	Q9UBU7	0.0452	0.552	-0.0452	0.258061
DBN1	Q16643	-0.034	0.431	0.034	0.365523
DBNL	Q9UJU6	0.207	0.143	-0.207	0.844664
DBR1	Q9UK59	-0.0185	0.711	0.0185	0.14813
DBT	P11182	0.0968	0.125	-0.0968	0.90309
DCAF1	Q9Y4B6	-0.0541	0.317	0.0541	0.498941
DCAF10	Q5QP82	-0.0608	0.39	0.0608	0.408935
DCAF11	Q8TEB1	0.02	0.767	-0.02	0.115205
DCAF12	Q5T6F0	-0.0392	0.654	0.0392	0.184422
DCAF13	Q9NV06	0.046	0.386	-0.046	0.413413
DCAF15	Q66K64	-0.109	0.0308	0.109	1.51145
DCAF4	Q8WV16	-0.0255	0.64	0.0255	0.19382
DCAF5	Q96JK2	-0.0761	0.242	0.0761	0.616185
DCAF7	P61962	-0.000208	0.996	0.000208	0.00174066
DCAF8	Q5TAQ9	-0.0171	0.673	0.0171	0.171985
DCAKD	Q8WVC6	-0.0854	0.0902	0.0854	1.04479
DCD	P81605	-0.224	0.601	0.224	0.221126
DCK	P27707	-0.0156	0.703	0.0156	0.153045
DCLRE1B	Q9H816	-0.0139	0.777	0.0139	0.109579
DCP1A	Q9NPI6	-0.0872	0.0284	0.0872	1.54668
DCP1B	Q8IZD4	-0.0759	0.152	0.0759	0.818156
DCP2	Q8IU60	0.0907	0.267	-0.0907	0.573489
DCPS	Q96C86	-0.0371	0.703	0.0371	0.153045
DCTD	P32321	-0.0663	0.187	0.0663	0.728158
DCTN1	Q14203	-0.012	0.707	0.012	0.150581
DCTN2	Q13561	-0.039	0.542	0.039	0.266001
DCTN3	O75935	0.00457	0.941	-0.00457	0.0264104
DCTN4	Q9UJW0	-0.0158	0.689	0.0158	0.161781
DCTN5	Q9BTE1	0.163	0.0651	-0.163	1.18642
DCUN1D1	Q96GG9	-0.0736	0.238	0.0736	0.623423
DCUN1D2	Q6PH85	-0.0566	0.379	0.0566	0.421361
DCUN1D5	Q9BTE7	0.00621	0.853	-0.00621	0.069051
DCXR	Q7Z4W1	-0.0192	0.681	0.0192	0.166853
DDA1	Q9BW61	0.184	0.258	-0.184	0.58838
DDB1	Q16531	-0.00997	0.782	0.00997	0.106793
DDB2	Q92466	0.0493	0.157	-0.0493	0.8041
DDHD1	Q8NEL9	0.0256	0.631	-0.0256	0.199971
DDHD2	O94830	-0.0161	0.826	0.0161	0.08302
DDI2	Q5TDH0	-0.0454	0.218	0.0454	0.661544
DDIAS	Q8IXT1	-0.00293	0.988	0.00293	0.00524306
DDIT4	Q9NX09	-0.0441	0.67	0.0441	0.173925
DDOST	P39656	-0.0224	0.594	0.0224	0.226214
DDRGK1	Q96HY6	0.0972	0.409	-0.0972	0.388277
DDT	P30046	-0.0912	0.114	0.0912	0.943095
DDX1	Q92499	0.00934	0.798	-0.00934	0.0979971
DDX10	Q13206	0.0951	0.483	-0.0951	0.316053
DDX11	Q96FC9	-0.0133	0.882	0.0133	0.0545314
DDX11L8	A8MPP1	-0.0115	0.818	0.0115	0.0872467
DDX12P	Q92771	0.119	0.0542	-0.119	1.266
DDX17	Q92841	0.321	0.016	-0.321	1.79588
DDX18	Q9NVP1	0.066	0.133	-0.066	0.876148
DDX19A	Q9NUU7	0.0124	0.748	-0.0124	0.126098
DDX19B	Q9UMR2	0.129	0.339	-0.129	0.4698
DDX20	Q9UHI6	-0.0441	0.332	0.0441	0.478862
DDX21	Q9NR30	0.0899	0.0304	-0.0899	1.51713
DDX23	Q9BUQ8	0.121	0.0826	-0.121	1.08302
DDX24	Q9GZR7	0.0572	0.237	-0.0572	0.625252
DDX25	Q9UHL0	-0.0561	0.613	0.0561	0.21254
DDX27	Q96GQ7	-0.0145	0.725	0.0145	0.139662
DDX31	Q9H8H2	0.00529	0.924	-0.00529	0.034328
DDX39A	O00148	0.0295	0.403	-0.0295	0.394695
DDX39B	Q13838	-0.000172	0.997	0.000172	0.00130484
DDX3X	O00571	-0.0131	0.684	0.0131	0.164944
DDX3Y	O15523	-0.0939	0.02	0.0939	1.69897
DDX41	Q9UJV9	0.0377	0.276	-0.0377	0.559091
DDX42	Q86XP3	0.0161	0.737	-0.0161	0.132533
DDX46	Q7L014	0.106	0.104	-0.106	0.982967
DDX47	Q9H0S4	0.00308	0.958	-0.00308	0.0186345
DDX49	Q9Y6V7	-0.0278	0.566	0.0278	0.247184
DDX5	P17844	0.145	0.0286	-0.145	1.54363
DDX50	Q9BQ39	0.00596	0.829	-0.00596	0.0814455
DDX51	Q8N8A6	0.0177	0.797	-0.0177	0.0985417
DDX52	Q9Y2R4	0.0562	0.102	-0.0562	0.9914
DDX54	Q8TDD1	0.154	0.132	-0.154	0.879426
DDX55	Q8NHQ9	0.0726	0.588	-0.0726	0.230623
DDX56	Q9NY93	-0.0286	0.747	0.0286	0.126679
DDX59	Q5T1V6	-0.183	0.00826	0.183	2.08302
DDX6	P26196	-0.0225	0.507	0.0225	0.294992
DDX60	Q8IY21	0.0506	0.197	-0.0506	0.705534
DDX60L	Q5H9U9	-0.00395	0.934	0.00395	0.0296531
DECR1	Q16698	0.0213	0.635	-0.0213	0.197226
DEF6	Q9H4E7	0.005	0.867	-0.005	0.0619809
DEF8	Q6ZN54	0.131	0.142	-0.131	0.847712
DEGS1	O15121	-0.0611	0.244	0.0611	0.61261
DEGS2	Q6QHC5	-0.181	0.16	0.181	0.79588
DEK	P35659	0.218	0.105	-0.218	0.978811
DENND10	Q8TCE6	-0.0387	0.712	0.0387	0.14752
DENND11	A4D1U4	-0.0668	0.241	0.0668	0.617983
DENND1A	Q8TEH3	-0.0481	0.289	0.0481	0.539102
DENND1C	Q8IV53	-0.0602	0.52	0.0602	0.283997
DENND2D	Q9H6A0	-0.0399	0.379	0.0399	0.421361
DENND4A	Q7Z401	-0.143	0.0492	0.143	1.30803
DENND4B	O75064	0.0155	0.851	-0.0155	0.0700704
DENND4C	Q5VZ89	0.00662	0.925	-0.00662	0.0338583
DENND5A	Q6IQ26	-0.17	0.113	0.17	0.946922
DENND6A	Q8IWF6	0.00914	0.934	-0.00914	0.0296531
DEPDC1	Q5TB30	-0.406	0.00242	0.406	2.61618
DEPDC1B	Q8WUY9	0.186	0.0579	-0.186	1.23732
DERA	Q9Y315	-0.0041	0.939	0.0041	0.0273344
DERL1	Q9BUN8	-0.142	0.0537	0.142	1.27003
DERL2	Q9GZP9	-0.0407	0.5	0.0407	0.30103
DESI1	Q6ICB0	-0.0138	0.843	0.0138	0.0741724
DESI2	Q9BSY9	-0.147	0.143	0.147	0.844664
DFFB	O76075	-0.143	0.189	0.143	0.723538
DGKA	P23743	-0.00959	0.863	0.00959	0.0639892
DGKD	Q16760	-0.0354	0.688	0.0354	0.162412
DGKE	P52429	-0.0039	0.937	0.0039	0.0282604
DGKH	Q86XP1	-0.00749	0.908	0.00749	0.0419142
DGKQ	P52824	-0.122	0.132	0.122	0.879426
DGKZ	Q13574	-0.0137	0.845	0.0137	0.0731433
DGLUCY	Q7Z3D6	0.15	0.292	-0.15	0.534617
DGUOK	Q16854	-0.0363	0.589	0.0363	0.229885
DHCR24	Q15392	-0.102	0.364	0.102	0.438899
DHCR7	Q9UBM7	-0.0215	0.707	0.0215	0.150581
DHDDS	Q86SQ9	-0.085	0.142	0.085	0.847712
DHFR	P00374	-0.025	0.773	0.025	0.111821
DHFR2	Q86XF0	-0.151	0.291	0.151	0.536107
DHPS	P49366	-0.027	0.593	0.027	0.226945
DHRS1	Q96LJ7	-0.0387	0.528	0.0387	0.277366
DHRS13	Q6UX07	0.0411	0.758	-0.0411	0.120331
DHRS4	Q9BTZ2	0.0683	0.182	-0.0683	0.739929
DHRS7	Q9Y394	-0.0551	0.176	0.0551	0.754487
DHRS7B	Q6IAN0	-0.103	0.143	0.103	0.844664
DHTKD1	Q96HY7	-0.0628	0.221	0.0628	0.655608
DHX15	O43143	0.0213	0.383	-0.0213	0.416801
DHX16	O60231	0.0543	0.106	-0.0543	0.974694
DHX29	Q7Z478	-0.0315	0.528	0.0315	0.277366
DHX30	Q7L2E3	-0.0417	0.195	0.0417	0.709965
DHX33	Q9H6R0	-0.0294	0.506	0.0294	0.295849
DHX34	Q14147	0.0598	0.518	-0.0598	0.28567
DHX35	Q9H5Z1	-0.0088	0.89	0.0088	0.05061
DHX36	Q9H2U1	-0.00309	0.929	0.00309	0.0319843
DHX37	Q8IY37	-0.0241	0.699	0.0241	0.155523
DHX38	Q92620	-0.0126	0.779	0.0126	0.108463
DHX40	Q8IX18	0.0702	0.155	-0.0702	0.809668
DHX57	Q6P158	0.153	0.118	-0.153	0.928118
DHX58	Q96C10	-0.153	0.0416	0.153	1.38091
DHX8	Q14562	-0.15	0.0203	0.15	1.6925
DHX9	Q08211	-0.00657	0.834	0.00657	0.0788339
DIABLO	Q9NR28	-0.0161	0.738	0.0161	0.131944
DIAPH1	O60610	0.0432	0.211	-0.0432	0.675718
DIAPH2	O60879	0.0625	0.329	-0.0625	0.482804
DIAPH3	Q9NSV4	-0.0058	0.897	0.0058	0.0472076
DICER1	Q9UPY3	-0.0915	0.129	0.0915	0.88941
DIMT1	Q9UNQ2	-0.0285	0.314	0.0285	0.50307
DIP2A	Q14689	-0.0244	0.679	0.0244	0.16813
DIP2B	Q9P265	-0.0298	0.576	0.0298	0.239578
DIPK2A	Q8NDZ4	-0.0246	0.747	0.0246	0.126679
DIS3	Q9Y2L1	0.00278	0.929	-0.00278	0.0319843
DIS3L	Q8TF46	0.00189	0.967	-0.00189	0.0145735
DIS3L2	Q8IYB7	-0.00958	0.76	0.00958	0.119186
DISC1	Q9NRI5	0.0963	0.337	-0.0963	0.47237
DKC1	O60832	0.0532	0.147	-0.0532	0.832683
DLAT	P10515	0.0856	0.0383	-0.0856	1.4168
DLD	P09622	0.0582	0.338	-0.0582	0.471083
DLGAP5	Q15398	0.159	0.139	-0.159	0.856985
DLST	P36957	0.144	0.176	-0.144	0.754487
DMAC1	Q96GE9	-0.208	0.0992	0.208	1.00349
DMAP1	Q9NPF5	0.0733	0.692	-0.0733	0.159894
DMBT1	Q9UGM3	-0.0107	0.844	0.0107	0.0736576
DMWD	Q09019	0.0303	0.619	-0.0303	0.208309
DMXL1	Q9Y485	-0.00547	0.911	0.00547	0.0404816
DMXL2	Q8TDJ6	0.0192	0.644	-0.0192	0.191114
DNA2	P51530	0.00669	0.91	-0.00669	0.0409586
DNAAF10	Q96MX6	-0.0271	0.441	0.0271	0.355561
DNAAF5	Q86Y56	-0.0396	0.459	0.0396	0.338187
DNAJA1	P31689	0.0148	0.894	-0.0148	0.0486625
DNAJA2	O60884	-0.0437	0.524	0.0437	0.280669
DNAJA3	Q96EY1	0.252	0.0322	-0.252	1.49214
DNAJB1	P25685	0.0387	0.57	-0.0387	0.244125
DNAJB11	Q9UBS4	-0.103	0.173	0.103	0.761954
DNAJB12	Q9NXW2	0.0294	0.704	-0.0294	0.152427
DNAJB14	Q8TBM8	-0.0353	0.659	0.0353	0.181115
DNAJB5	O75953	-0.0407	0.693	0.0407	0.159267
DNAJB6	O75190	-0.0688	0.223	0.0688	0.651695
DNAJB9	Q9UBS3	-0.15	0.105	0.15	0.978811
DNAJC10	Q8IXB1	-0.0018	0.964	0.0018	0.015923
DNAJC11	Q9NVH1	-0.0628	0.143	0.0628	0.844664
DNAJC13	O75165	-0.0195	0.481	0.0195	0.317855
DNAJC16	Q9Y2G8	-0.116	0.072	0.116	1.14267
DNAJC19	Q96DA6	-0.119	0.081	0.119	1.09151
DNAJC2	Q99543	0.0437	0.435	-0.0437	0.361511
DNAJC3	Q13217	-0.0442	0.322	0.0442	0.492144
DNAJC7	Q99615	-0.0216	0.539	0.0216	0.268411
DNAJC8	O75937	0.327	0.0935	-0.327	1.02919
DNASE2	O00115	-0.0352	0.592	0.0352	0.227678
DNM1L	O00429	-0.0277	0.424	0.0277	0.372634
DNM2	P50570	0.0103	0.751	-0.0103	0.12436
DNM3	Q9UQ16	-0.0318	0.637	0.0318	0.195861
DNMBP	Q6XZF7	-0.0192	0.668	0.0192	0.175224
DNMT1	P26358	0.005	0.894	-0.005	0.0486625
DNMT3A	Q9Y6K1	-0.000643	0.985	0.000643	0.00656377
DNPEP	Q9ULA0	0.00176	0.966	-0.00176	0.0150229
DNPH1	O43598	0.0757	0.493	-0.0757	0.307153
DNTTIP2	Q5QJE6	-0.628	0.171	0.628	0.767004
DOCK10	Q96BY6	-0.062	0.468	0.062	0.329754
DOCK11	Q5JSL3	0.0497	0.402	-0.0497	0.395774
DOCK2	Q92608	0.00366	0.944	-0.00366	0.025028
DOCK7	Q96N67	0.00213	0.939	-0.00213	0.0273344
DOHH	Q9BU89	-0.0584	0.454	0.0584	0.342944
DOK1	Q99704	0.0633	0.339	-0.0633	0.4698
DOK2	O60496	-0.0823	0.199	0.0823	0.701147
DOLPP1	Q86YN1	-0.138	0.183	0.138	0.737549
DOP1A	Q5JWR5	-0.0783	0.113	0.0783	0.946922
DOP1B	Q9Y3R5	-0.018	0.705	0.018	0.151811
DPH1	Q9BZG8	-0.0628	0.308	0.0628	0.511449
DPH2	Q9BQC3	0.0292	0.543	-0.0292	0.2652
DPH5	Q9H2P9	-0.117	0.176	0.117	0.754487
DPH6	Q7L8W6	-0.00989	0.827	0.00989	0.0824945
DPH7	Q9BTV6	0.0262	0.729	-0.0262	0.137272
DPM1	O60762	-0.0276	0.615	0.0276	0.211125
DPP3	Q9NY33	-0.0348	0.287	0.0348	0.542118
DPP7	Q9UHL4	0.0264	0.772	-0.0264	0.112383
DPP8	Q6V1X1	-0.0465	0.283	0.0465	0.548214
DPP9	Q86TI2	-0.0168	0.695	0.0168	0.158015
DPYD	Q12882	-0.0142	0.75	0.0142	0.124939
DPYSL2	Q16555	0.0166	0.697	-0.0166	0.156767
DRG1	Q9Y295	0.00683	0.859	-0.00683	0.0660068
DRG2	P55039	-0.0236	0.492	0.0236	0.308035
DROSHA	Q9NRR4	-0.0598	0.219	0.0598	0.659556
DSC1	Q08554	-0.686	0.153	0.686	0.815309
DSC2	Q02487	-0.536	0.136	0.536	0.866461
DSCC1	Q9BVC3	0.118	0.0606	-0.118	1.21753
DSG1	Q02413	-0.544	0.0878	0.544	1.05651
DSG2	Q14126	0.0288	0.635	-0.0288	0.197226
DSN1	Q9H410	-0.0147	0.846	0.0147	0.0726296
DSP	P15924	-0.608	0.111	0.608	0.954677
DSTN	P60981	-0.0314	0.652	0.0314	0.185752
DTL	Q9NZJ0	0.0185	0.72	-0.0185	0.142668
DTWD2	Q8NBA8	0.137	0.0402	-0.137	1.39577
DTX1	Q86Y01	-0.00564	0.931	0.00564	0.0310503
DTX2	Q86UW9	-0.0827	0.475	0.0827	0.323306
DTX3L	Q8TDB6	0.00642	0.91	-0.00642	0.0409586
DTYMK	P23919	-0.023	0.711	0.023	0.14813
DUS1L	Q6P1R4	0.0275	0.941	-0.0275	0.0264104
DUS2	Q9NX74	-0.153	0.0251	0.153	1.60033
DUS3L	Q96G46	0.0345	0.354	-0.0345	0.450997
DUSP1	P28562	0.0452	0.482	-0.0452	0.316953
DUSP11	O75319	0.0675	0.189	-0.0675	0.723538
DUSP12	Q9UNI6	-0.0445	0.281	0.0445	0.551294
DUSP14	O95147	-0.166	0.0149	0.166	1.82681
DUSP2	Q05923	-0.0936	0.287	0.0936	0.542118
DUSP3	P51452	-0.0667	0.278	0.0667	0.555955
DUSP7	Q16829	0.212	0.146	-0.212	0.835647
DUT	P33316	-0.0195	0.846	0.0195	0.0726296
DVL1	O14640	-0.0422	0.657	0.0422	0.182435
DVL2	O14641	-0.0468	0.462	0.0468	0.335358
DVL3	Q92997	-0.193	0.197	0.193	0.705534
DYM	Q7RTS9	0.0507	0.328	-0.0507	0.484126
DYNC1H1	Q14204	0.0333	0.325	-0.0333	0.488117
DYNC1I2	Q13409	0.00154	0.968	-0.00154	0.0141246
DYNC1LI1	Q9Y6G9	0.0334	0.547	-0.0334	0.262013
DYNC2I1	Q8WVS4	-0.0194	0.66	0.0194	0.180456
DYNC2I2	Q96EX3	-0.0507	0.307	0.0507	0.512862
DYNLL1	P63167	0.00589	0.91	-0.00589	0.0409586
DYNLL2	Q96FJ2	-0.0813	0.337	0.0813	0.47237
DYNLRB2	Q8TF09	-0.24	0.132	0.24	0.879426
DYNLT1	P63172	-0.087	0.321	0.087	0.493495
DYNLT2B	Q8WW35	-0.0287	0.751	0.0287	0.12436
DYRK1A	Q13627	0.0817	0.0541	-0.0817	1.2668
DYRK4	Q9NR20	-0.0128	0.773	0.0128	0.111821
DYSF	O75923	-0.0734	0.575	0.0734	0.240332
DZIP3	Q86Y13	-0.0601	0.147	0.0601	0.832683
E2F2	Q14209	-0.253	0.0491	0.253	1.30892
E2F6	O75461	0.0146	0.763	-0.0146	0.117475
E2F7	Q96AV8	-0.0116	0.944	0.0116	0.025028
EARS2	Q5JPH6	0.0495	0.194	-0.0495	0.712198
EBNA1BP2	Q99848	0.152	0.079	-0.152	1.10237
ECD	O95905	0.0296	0.646	-0.0296	0.189767
ECE1	P42892	-0.0863	0.321	0.0863	0.493495
ECH1	Q13011	0.0256	0.74	-0.0256	0.130768
ECHDC1	Q9NTX5	0.00185	0.956	-0.00185	0.0195421
ECHS1	P30084	0.0662	0.298	-0.0662	0.525784
ECI2	O75521	0.0448	0.305	-0.0448	0.5157
ECPAS	Q5VYK3	-0.0346	0.255	0.0346	0.59346
ECSIT	Q9BQ95	-0.137	0.102	0.137	0.9914
ECT2	Q9H8V3	-0.0248	0.54	0.0248	0.267606
EDC3	Q96F86	0.153	0.00421	-0.153	2.37572
EDC4	Q6P2E9	-0.0209	0.565	0.0209	0.247952
EDEM1	Q92611	-0.0443	0.591	0.0443	0.228413
EDEM2	Q9BV94	-0.37	0.0365	0.37	1.43771
EDEM3	Q9BZQ6	-0.00127	0.982	0.00127	0.00788851
EDRF1	Q3B7T1	-0.124	0.0648	0.124	1.18842
EED	O75530	0.0424	0.37	-0.0424	0.431798
EEF1A1	P68104	0.023	0.705	-0.023	0.151811
EEF1A2	Q05639	-0.0517	0.539	0.0517	0.268411
EEF1AKMT2	Q5JPI9	0.0288	0.628	-0.0288	0.20204
EEF1AKMT4	P0DPD7	0.106	0.185	-0.106	0.732828
EEF1B2	P24534	0.538	0.0151	-0.538	1.82102
EEF1D	P29692	0.191	0.144	-0.191	0.841638
EEF1E1	O43324	0.0351	0.541	-0.0351	0.266803
EEF1G	P26641	0.0115	0.754	-0.0115	0.122629
EEF2	P13639	0.019	0.569	-0.019	0.244888
EEFSEC	P57772	-0.0104	0.783	0.0104	0.106238
EFCAB7	A8K855	-0.0627	0.257	0.0627	0.590067
EFHD2	Q96C19	0.0708	0.177	-0.0708	0.752027
EFL1	Q7Z2Z2	-0.0313	0.391	0.0313	0.407823
EFR3A	Q14156	-0.0819	0.329	0.0819	0.482804
EFTUD2	Q15029	0.00306	0.933	-0.00306	0.0301184
EHBP1L1	Q8N3D4	0.0209	0.707	-0.0209	0.150581
EHD1	Q9H4M9	-0.00289	0.941	0.00289	0.0264104
EHD4	Q9H223	-0.0283	0.724	0.0283	0.140261
EHMT2	Q96KQ7	0.013	0.84	-0.013	0.0757207
EID1	Q9Y6B2	0.129	0.144	-0.129	0.841638
EID2	Q8N6I1	0.0143	0.77	-0.0143	0.113509
EIF1	P41567	0.0644	0.664	-0.0644	0.177832
EIF1AY	O14602	0.427	0.0971	-0.427	1.01278
EIF2A	Q9BY44	0.0604	0.0613	-0.0604	1.21254
EIF2AK1	Q9BQI3	0.0345	0.533	-0.0345	0.273273
EIF2AK2	P19525	0.035	0.216	-0.035	0.665546
EIF2AK3	Q9NZJ5	0.0384	0.876	-0.0384	0.0574959
EIF2AK4	Q9P2K8	-0.0627	0.141	0.0627	0.850781
EIF2B1	Q14232	0.00103	0.973	-0.00103	0.0118872
EIF2B2	P49770	-0.136	0.0204	0.136	1.69037
EIF2B3	Q9NR50	-0.0289	0.405	0.0289	0.392545
EIF2B4	Q9UI10	-0.0138	0.658	0.0138	0.181774
EIF2B5	Q13144	-0.0126	0.736	0.0126	0.133122
EIF2D	P41214	0.00293	0.944	-0.00293	0.025028
EIF2S1	P05198	0.00567	0.84	-0.00567	0.0757207
EIF2S2	P20042	0.0296	0.663	-0.0296	0.178486
EIF2S3	P41091	0.0131	0.66	-0.0131	0.180456
EIF2S3B	Q2VIR3	0.00504	0.975	-0.00504	0.0109954
EIF3A	Q14152	0.0442	0.165	-0.0442	0.782516
EIF3B	P55884	-0.0115	0.71	0.0115	0.148742
EIF3C	Q99613	0.00438	0.89	-0.00438	0.05061
EIF3D	O15371	0.0408	0.259	-0.0408	0.5867
EIF3E	P60228	0.00743	0.845	-0.00743	0.0731433
EIF3F	O00303	-0.0274	0.588	0.0274	0.230623
EIF3G	O75821	0.412	0.0435	-0.412	1.36151
EIF3H	O15372	0.023	0.439	-0.023	0.357535
EIF3I	Q13347	-0.00928	0.833	0.00928	0.079355
EIF3J	O75822	0.000457	0.995	-0.000457	0.00217692
EIF3K	Q9UBQ5	0.0347	0.478	-0.0347	0.320572
EIF3L	Q9Y262	0.0384	0.275	-0.0384	0.560667
EIF3M	Q7L2H7	-0.0334	0.406	0.0334	0.391474
EIF4A1	P60842	0.0145	0.745	-0.0145	0.127844
EIF4A2	Q14240	0.00898	0.797	-0.00898	0.0985417
EIF4A3	P38919	-0.00705	0.796	0.00705	0.0990869
EIF4B	P23588	0.487	0.094	-0.487	1.02687
EIF4E	P06730	0.0904	0.172	-0.0904	0.764472
EIF4E2	O60573	0.00964	0.815	-0.00964	0.0888424
EIF4ENIF1	Q9NRA8	0.0677	0.361	-0.0677	0.442493
EIF4G1	Q04637	0.0929	0.0798	-0.0929	1.098
EIF4G2	P78344	-0.00307	0.949	0.00307	0.0227338
EIF4G3	O43432	0.0394	0.51	-0.0394	0.29243
EIF4H	Q15056	0.391	0.0247	-0.391	1.6073
EIF5	P55010	0.0618	0.407	-0.0618	0.390406
EIF5A	P63241	0.0501	0.583	-0.0501	0.234331
EIF5B	O60841	0.0761	0.136	-0.0761	0.866461
EIF6	P56537	0.00417	0.905	-0.00417	0.0433514
EIPR1	Q53HC9	-0.0129	0.696	0.0129	0.157391
ELAC2	Q9BQ52	-0.013	0.692	0.013	0.159894
ELAVL1	Q15717	0.18	0.0238	-0.18	1.62342
ELAVL4	P26378	0.0384	0.772	-0.0384	0.112383
ELF1	P32519	-0.0112	0.887	0.0112	0.0520764
ELF2	Q15723	0.0517	0.386	-0.0517	0.413413
ELK4	P28324	-0.0822	0.236	0.0822	0.627088
ELMO1	Q92556	0.0308	0.388	-0.0308	0.411168
ELMO2	Q96JJ3	-0.00617	0.893	0.00617	0.0491485
ELMOD2	Q8IZ81	-0.0349	0.648	0.0349	0.188425
ELOB	Q15370	-0.0333	0.713	0.0333	0.14691
ELOC	Q15369	0.0282	0.434	-0.0282	0.36251
ELOVL1	Q9BW60	-0.0806	0.55	0.0806	0.259637
ELOVL5	Q9NYP7	-0.038	0.489	0.038	0.310691
ELP1	O95163	-0.00184	0.959	0.00184	0.0181814
ELP2	Q6IA86	-0.0335	0.384	0.0335	0.415669
ELP3	Q9H9T3	-0.0377	0.412	0.0377	0.385103
ELP4	Q96EB1	-0.0462	0.273	0.0462	0.563837
ELP5	Q8TE02	-0.132	0.0323	0.132	1.4908
ELP6	Q0PNE2	-0.0612	0.341	0.0612	0.467246
EMB	Q6PCB8	0.0149	0.68	-0.0149	0.167491
EMC1	Q8N766	0.0337	0.176	-0.0337	0.754487
EMC10	Q5UCC4	0.0901	0.528	-0.0901	0.277366
EMC2	Q15006	0.0219	0.656	-0.0219	0.183096
EMC3	Q9P0I2	-0.0224	0.758	0.0224	0.120331
EMC4	Q5J8M3	-0.023	0.775	0.023	0.110698
EMC7	Q9NPA0	0.00287	0.962	-0.00287	0.0168249
EMC8	O43402	-0.00468	0.913	0.00468	0.0395292
EMD	P50402	-0.0516	0.463	0.0516	0.334419
EME1	Q96AY2	-0.0737	0.195	0.0737	0.709965
EMG1	Q92979	0.0558	0.257	-0.0558	0.590067
EML2	O95834	0.0184	0.719	-0.0184	0.143271
EML4	Q9HC35	0.0548	0.398	-0.0548	0.400117
EMSY	Q7Z589	0.0467	0.694	-0.0467	0.158641
ENDOD1	O94919	-0.0573	0.438	0.0573	0.358526
ENDOG	Q14249	0.00159	0.978	-0.00159	0.00966115
ENDOV	Q8N8Q3	-0.0259	0.872	0.0259	0.0594835
ENO1	P06733	0.0891	0.324	-0.0891	0.489455
ENO2	P09104	-0.0692	0.248	0.0692	0.605548
ENOPH1	Q9UHY7	0.00662	0.87	-0.00662	0.0604807
ENOSF1	Q7L5Y1	-0.0963	0.259	0.0963	0.5867
ENTPD4	Q9Y227	0.0101	0.903	-0.0101	0.0443122
EP300	Q09472	-0.194	0.157	0.194	0.8041
EP400	Q96L91	-0.00393	0.923	0.00393	0.0347983
EPB41	P11171	-0.0147	0.674	0.0147	0.17134
EPB41L2	O43491	0.021	0.618	-0.021	0.209012
EPB41L5	Q9HCM4	-0.0852	0.0551	0.0852	1.25885
EPDR1	Q9UM22	-0.276	0.135	0.276	0.869666
EPG5	Q9HCE0	-0.117	0.0283	0.117	1.54821
EPHB2	P29323	-0.0955	0.369	0.0955	0.432974
EPHB6	O15197	-0.0926	0.109	0.0926	0.962574
EPHX1	P07099	-0.0555	0.474	0.0555	0.324222
EPHX2	P34913	-0.0231	0.69	0.0231	0.161151
EPHX4	Q8IUS5	0.000555	0.994	-0.000555	0.00261362
EPM2AIP1	Q7L775	-0.105	0.0956	0.105	1.01954
EPRS1	P07814	0.02	0.592	-0.02	0.227678
EPS15	P42566	-0.0574	0.27	0.0574	0.568636
EPS15L1	Q9UBC2	-0.0487	0.404	0.0487	0.393619
EPSTI1	Q96J88	-0.00624	0.878	0.00624	0.0565055
ERAL1	O75616	0.0105	0.884	-0.0105	0.0535477
ERAP1	Q9NZ08	0.0123	0.717	-0.0123	0.144481
ERAP2	Q6P179	0.022	0.648	-0.022	0.188425
ERBIN	Q96RT1	-0.0582	0.22	0.0582	0.657577
ERCC1	P07992	-0.054	0.503	0.054	0.298432
ERCC2	P18074	-0.0334	0.387	0.0334	0.412289
ERCC3	P19447	-0.04	0.398	0.04	0.400117
ERCC4	Q92889	0.132	0.00261	-0.132	2.58336
ERCC5	P28715	-0.0707	0.106	0.0707	0.974694
ERCC6L	Q2NKX8	0.0157	0.699	-0.0157	0.155523
ERCC6L2	Q5T890	-0.24	0.0661	0.24	1.1798
ERF	P50548	0.0914	0.295	-0.0914	0.530178
ERGIC1	Q969X5	0.00175	0.975	-0.00175	0.0109954
ERGIC2	Q96RQ1	0.0179	0.681	-0.0179	0.166853
ERGIC3	Q9Y282	-0.0565	0.358	0.0565	0.446117
ERH	P84090	-0.331	0.32	0.331	0.49485
ERI1	Q8IV48	-0.0104	0.826	0.0104	0.08302
ERI3	O43414	-0.134	0.0723	0.134	1.14086
ERLEC1	Q96DZ1	0.0605	0.434	-0.0605	0.36251
ERLIN1	O75477	-0.0198	0.769	0.0198	0.114074
ERLIN2	O94905	-8.99e-05	0.999	8.99e-05	0.000434512
ERMARD	Q5T6L9	0.167	0.0713	-0.167	1.14691
ERMP1	Q7Z2K6	-0.181	0.0648	0.181	1.18842
ERN1	O75460	-0.0354	0.728	0.0354	0.137869
ERO1A	Q96HE7	-0.0173	0.709	0.0173	0.149354
ERP29	P30040	0.259	0.125	-0.259	0.90309
ERP44	Q9BS26	0.145	0.019	-0.145	1.72125
ESCO2	Q56NI9	-0.0145	0.823	0.0145	0.0846002
ESD	P10768	0.0364	0.209	-0.0364	0.679854
ESF1	Q9H501	0.0331	0.776	-0.0331	0.110138
ESPL1	Q14674	-0.0157	0.633	0.0157	0.198596
ESRP1	Q6NXG1	-0.0406	0.453	0.0406	0.343902
ESS2	Q96DF8	0.101	0.433	-0.101	0.363512
ESYT1	Q9BSJ8	-0.0606	0.311	0.0606	0.50724
ESYT2	A0FGR8	-0.048	0.286	0.048	0.543634
ETAA1	Q9NY74	0.0227	0.721	-0.0227	0.142065
ETF1	P62495	0.0333	0.458	-0.0333	0.339135
ETFA	P13804	0.128	0.0873	-0.128	1.05899
ETFB	P38117	0.169	0.109	-0.169	0.962574
ETFDH	Q16134	0.0237	0.653	-0.0237	0.185087
ETHE1	O95571	-0.0307	0.732	0.0307	0.135489
ETNK1	Q9HBU6	-0.032	0.56	0.032	0.251812
ETS1	P14921	0.0701	0.122	-0.0701	0.91364
ETV5	P41161	-0.249	0.0152	0.249	1.81816
EVI2A	P22794	-0.034	0.55	0.034	0.259637
EVL	Q9UI08	0.0782	0.335	-0.0782	0.474955
EWSR1	Q01844	0.627	0.0501	-0.627	1.30016
EXD2	Q9NVH0	0.108	0.472	-0.108	0.326058
EXOC1	Q9NV70	-0.0374	0.323	0.0374	0.490797
EXOC2	Q96KP1	-0.0517	0.427	0.0517	0.369572
EXOC3	O60645	0.0112	0.777	-0.0112	0.109579
EXOC4	Q96A65	-0.0353	0.436	0.0353	0.360514
EXOC5	O00471	0.0128	0.707	-0.0128	0.150581
EXOC6	Q8TAG9	-0.0205	0.728	0.0205	0.137869
EXOC6B	Q9Y2D4	0.0613	0.309	-0.0613	0.510042
EXOC7	Q9UPT5	-0.00928	0.79	0.00928	0.102373
EXOC8	Q8IYI6	-0.0111	0.771	0.0111	0.112946
EXOSC10	Q01780	0.0471	0.174	-0.0471	0.759451
EXOSC2	Q13868	-0.0452	0.261	0.0452	0.583359
EXOSC3	Q9NQT5	-0.000918	0.986	0.000918	0.00612309
EXOSC4	Q9NPD3	-0.0529	0.399	0.0529	0.399027
EXOSC5	Q9NQT4	0.00871	0.862	-0.00871	0.0644927
EXOSC7	Q15024	-0.0327	0.545	0.0327	0.263603
EXOSC8	Q96B26	0.00944	0.868	-0.00944	0.0614803
EXOSC9	Q06265	0.0148	0.772	-0.0148	0.112383
EXPH5	Q8NEV8	0.0721	0.155	-0.0721	0.809668
EXT2	Q93063	-0.0156	0.767	0.0156	0.115205
EXTL3	O43909	0.167	0.0639	-0.167	1.1945
EYA3	Q99504	0.151	0.134	-0.151	0.872895
EZH2	Q15910	0.00144	0.979	-0.00144	0.00921731
EZR	P15311	0.044	0.457	-0.044	0.340084
F5	P12259	0.0609	0.0338	-0.0609	1.47108
F8A1	P23610	-0.024	0.588	0.024	0.230623
FA2H	Q7L5A8	-0.0719	0.233	0.0719	0.632644
FAAH2	Q6GMR7	-0.0119	0.89	0.0119	0.05061
FABP5	Q01469	0.16	0.137	-0.16	0.863279
FADD	Q13158	-0.0593	0.273	0.0593	0.563837
FADS1	O60427	-0.0586	0.215	0.0586	0.667562
FADS2	O95864	-0.138	0.0328	0.138	1.48413
FADS3	Q9Y5Q0	-0.12	0.0632	0.12	1.19928
FAF1	Q9UNN5	-0.0187	0.666	0.0187	0.176526
FAF2	Q96CS3	-0.0904	0.209	0.0904	0.679854
FAH	P16930	-0.0999	0.0252	0.0999	1.5986
FAHD2B	Q6P2I3	0.0284	0.875	-0.0284	0.0579919
FAIM	Q9NVQ4	0.108	0.302	-0.108	0.519993
FAM111A	Q96PZ2	-0.0289	0.519	0.0289	0.284833
FAM111B	Q6SJ93	-0.14	0.0037	0.14	2.4318
FAM114A2	Q9NRY5	-0.0118	0.842	0.0118	0.0746879
FAM117B	Q6P1L5	-0.0367	0.549	0.0367	0.260428
FAM118A	Q9NWS6	0.336	0.00556	-0.336	2.25493
FAM118B	Q9BPY3	-0.08	0.428	0.08	0.368556
FAM120A	Q9NZB2	-0.0116	0.688	0.0116	0.162412
FAM120B	Q96EK7	-0.00624	0.913	0.00624	0.0395292
FAM120C	Q9NX05	-0.0336	0.601	0.0336	0.221126
FAM136A	Q96C01	-0.0302	0.9	0.0302	0.0457575
FAM151B	Q6UXP7	0.0834	0.804	-0.0834	0.094744
FAM162A	Q96A26	0.065	0.48	-0.065	0.318759
FAM169A	Q9Y6X4	0.463	0.142	-0.463	0.847712
FAM172A	Q8WUF8	-0.0974	0.346	0.0974	0.460924
FAM184A	Q8NB25	0.185	0.228	-0.185	0.642065
FAM199X	Q6PEV8	0.0585	0.358	-0.0585	0.446117
FAM210A	Q96ND0	0.0147	0.751	-0.0147	0.12436
FAM216A	Q8WUB2	0.143	0.198	-0.143	0.703335
FAM76B	Q5HYJ3	0.108	0.201	-0.108	0.696804
FAM83D	Q9H4H8	-0.0354	0.525	0.0354	0.279841
FAM83F	Q8NEG4	-0.165	0.162	0.165	0.790485
FAM83G	A6ND36	0.0158	0.801	-0.0158	0.0963675
FAM8A1	Q9UBU6	0.0482	0.526	-0.0482	0.279014
FAM91A1	Q658Y4	-0.00592	0.91	0.00592	0.0409586
FAM98A	Q8NCA5	-0.0648	0.194	0.0648	0.712198
FAM98B	Q52LJ0	0.117	0.123	-0.117	0.910095
FAM98C	Q17RN3	-0.059	0.245	0.059	0.610834
FAN1	Q9Y2M0	-0.17	0.0353	0.17	1.45223
FANCA	O15360	-0.0311	0.568	0.0311	0.245652
FANCB	Q8NB91	-0.0626	0.209	0.0626	0.679854
FANCD2	Q9BXW9	-0.005	0.926	0.005	0.033389
FANCF	Q9NPI8	-0.0655	0.238	0.0655	0.623423
FANCG	O15287	0.0428	0.24	-0.0428	0.619789
FANCI	Q9NVI1	-0.0306	0.585	0.0306	0.232844
FANCL	Q9NW38	-0.0343	0.663	0.0343	0.178486
FAR1	Q8WVX9	-0.0127	0.865	0.0127	0.0629839
FAR2	Q96K12	-0.0811	0.214	0.0811	0.669586
FARP2	O94887	0.0154	0.793	-0.0154	0.100727
FARS2	O95363	0.116	0.0808	-0.116	1.09259
FARSA	Q9Y285	-0.0201	0.757	0.0201	0.120904
FARSB	Q9NSD9	0.00386	0.891	-0.00386	0.0501223
FASN	P49327	-0.00741	0.853	0.00741	0.069051
FASTK	Q14296	-0.0535	0.505	0.0535	0.296709
FASTKD1	Q53R41	0.0185	0.768	-0.0185	0.114639
FASTKD2	Q9NYY8	0.0483	0.279	-0.0483	0.554396
FASTKD3	Q14CZ7	-0.07	0.479	0.07	0.319664
FASTKD5	Q7L8L6	-0.0372	0.322	0.0372	0.492144
FAT1	Q14517	-0.0293	0.406	0.0293	0.391474
FAU	P62861	-0.0696	0.629	0.0696	0.201349
FBL	P22087	0.0434	0.428	-0.0434	0.368556
FBRS	Q9HAH7	-0.0849	0.211	0.0849	0.675718
FBRSL1	Q9HCM7	-0.0349	0.512	0.0349	0.29073
FBXL12	Q9NXK8	-0.0454	0.481	0.0454	0.317855
FBXL16	Q8N461	-0.121	0.582	0.121	0.235077
FBXL17	Q9UF56	-0.0159	0.75	0.0159	0.124939
FBXL18	Q96ME1	0.027	0.459	-0.027	0.338187
FBXL19	Q6PCT2	-0.0614	0.649	0.0614	0.187755
FBXL3	Q9UKT7	-0.0592	0.286	0.0592	0.543634
FBXL4	Q9UKA2	-0.102	0.215	0.102	0.667562
FBXL5	Q9UKA1	-0.0845	0.241	0.0845	0.617983
FBXL6	Q8N531	-0.104	0.0757	0.104	1.1209
FBXL8	Q96CD0	0.0405	0.73	-0.0405	0.136677
FBXO11	Q86XK2	-0.0832	0.051	0.0832	1.29243
FBXO21	O94952	-0.136	0.146	0.136	0.835647
FBXO22	Q8NEZ5	-0.00231	0.963	0.00231	0.0163737
FBXO25	Q8TCJ0	-0.0347	0.616	0.0347	0.210419
FBXO28	Q9NVF7	-0.119	0.168	0.119	0.774691
FBXO3	Q9UK99	-0.0604	0.425	0.0604	0.371611
FBXO30	Q8TB52	0.135	0.307	-0.135	0.512862
FBXO31	Q5XUX0	0.0619	0.342	-0.0619	0.465974
FBXO33	Q7Z6M2	-0.127	0.118	0.127	0.928118
FBXO38	Q6PIJ6	-0.0742	0.211	0.0742	0.675718
FBXO4	Q9UKT5	-0.0231	0.63	0.0231	0.200659
FBXO41	Q8TF61	-0.0908	0.145	0.0908	0.838632
FBXO42	Q6P3S6	-0.0213	0.68	0.0213	0.167491
FBXO44	Q9H4M3	-0.0877	0.561	0.0877	0.251037
FBXO45	P0C2W1	-0.0692	0.331	0.0692	0.480172
FBXO5	Q9UKT4	0.121	0.287	-0.121	0.542118
FBXO6	Q9NRD1	0.0481	0.691	-0.0481	0.160522
FBXO7	Q9Y3I1	-0.0282	0.633	0.0282	0.198596
FBXO8	Q9NRD0	0.107	0.135	-0.107	0.869666
FBXO9	Q9UK97	0.041	0.589	-0.041	0.229885
FBXW11	Q9UKB1	-0.229	0.164	0.229	0.785156
FBXW5	Q969U6	-0.048	0.505	0.048	0.296709
FBXW8	Q8N3Y1	-0.0463	0.187	0.0463	0.728158
FBXW9	Q5XUX1	0.0332	0.721	-0.0332	0.142065
FCHO1	O14526	0.0124	0.751	-0.0124	0.12436
FCSK	Q8N0W3	-0.00758	0.898	0.00758	0.0467237
FDFT1	P37268	-0.00206	0.966	0.00206	0.0150229
FDPS	P14324	-0.0142	0.813	0.0142	0.0899095
FDXACB1	Q9BRP7	-0.0861	0.424	0.0861	0.372634
FECH	P22830	0.0218	0.583	-0.0218	0.234331
FEM1A	Q9BSK4	0.00743	0.91	-0.00743	0.0409586
FEM1B	Q9UK73	-0.0105	0.909	0.0105	0.0414361
FEM1C	Q96JP0	-0.00524	0.933	0.00524	0.0301184
FEN1	P39748	0.0728	0.332	-0.0728	0.478862
FER	P16591	-0.0837	0.175	0.0837	0.756962
FERMT2	Q96AC1	0.0252	0.496	-0.0252	0.304518
FERMT3	Q86UX7	0.0641	0.156	-0.0641	0.806875
FGD3	Q5JSP0	0.0136	0.836	-0.0136	0.0777937
FGFR1	P11362	-0.0365	0.584	0.0365	0.233587
FH	P07954	0.0489	0.519	-0.0489	0.284833
FHIP1B	Q8N612	0.134	0.466	-0.134	0.331614
FHIP2A	Q5W0V3	-0.0503	0.187	0.0503	0.728158
FHL1	Q13642	0.0694	0.325	-0.0694	0.488117
FHOD1	Q9Y613	-0.25	0.388	0.25	0.411168
FIBP	O43427	-0.0155	0.73	0.0155	0.136677
FIG4	Q92562	-0.0549	0.362	0.0549	0.441291
FIGNL1	Q6PIW4	0.0387	0.453	-0.0387	0.343902
FIP1L1	Q6UN15	-0.0688	0.161	0.0688	0.793174
FIRRM	Q9NSG2	0.0322	0.695	-0.0322	0.158015
FIS1	Q9Y3D6	0.07	0.631	-0.07	0.199971
FKBP15	Q5T1M5	0.057	0.32	-0.057	0.49485
FKBP4	Q02790	0.0368	0.371	-0.0368	0.430626
FKBP8	Q14318	-0.000356	0.996	0.000356	0.00174066
FLAD1	Q8NFF5	0.0059	0.893	-0.0059	0.0491485
FLCN	Q8NFG4	-0.0431	0.453	0.0431	0.343902
FLG2	Q5D862	-0.815	0.171	0.815	0.767004
FLII	Q13045	0.0268	0.448	-0.0268	0.348722
FLNA	P21333	0.0188	0.754	-0.0188	0.122629
FLNB	O75369	-0.00232	0.95	0.00232	0.0222764
FLOT1	O75955	-0.0682	0.218	0.0682	0.661544
FLOT2	Q14254	-0.0502	0.164	0.0502	0.785156
FLVCR1	Q9Y5Y0	-0.0472	0.683	0.0472	0.165579
FMC1	Q96HJ9	-0.02	0.768	0.02	0.114639
FMNL1	O95466	0.0305	0.454	-0.0305	0.342944
FMR1	Q06787	0.0065	0.931	-0.0065	0.0310503
FN3KRP	Q9HA64	-4.93e-05	0.999	4.93e-05	0.000434512
FNBP1	Q96RU3	0.0802	0.396	-0.0802	0.402305
FNDC3A	Q9Y2H6	0.0157	0.756	-0.0157	0.121478
FNDC3B	Q53EP0	-0.0887	0.0201	0.0887	1.6968
FNIP1	Q8TF40	-0.0231	0.642	0.0231	0.192465
FNTA	P49354	-0.0307	0.498	0.0307	0.302771
FNTB	P49356	0.0235	0.59	-0.0235	0.229148
FOCAD	Q5VW36	-0.0141	0.786	0.0141	0.104577
FOXRED1	Q96CU9	-0.0203	0.55	0.0203	0.259637
FOXRED2	Q8IWF2	-0.0893	0.206	0.0893	0.686133
FPGS	Q05932	-0.111	0.151	0.111	0.821023
FRA10AC1	Q70Z53	0.0825	0.436	-0.0825	0.360514
FRG1	Q14331	0.128	0.0722	-0.128	1.14146
FRMD4A	Q9P2Q2	0.0754	0.161	-0.0754	0.793174
FRMD4B	Q9Y2L6	0.721	0.00808	-0.721	2.09259
FRMD8	Q9BZ67	-0.029	0.655	0.029	0.183759
FRRS1	Q6ZNA5	-0.0846	0.196	0.0846	0.707744
FRYL	O94915	-0.0474	0.178	0.0474	0.74958
FSD1	Q9BTV5	-0.149	0.227	0.149	0.643974
FSD1L	Q9BXM9	-0.0632	0.457	0.0632	0.340084
FTH1	P02794	-0.011	0.916	0.011	0.0381045
FTL	P02792	0.326	0.0071	-0.326	2.14874
FTO	Q9C0B1	0.00698	0.878	-0.00698	0.0565055
FTSJ3	Q8IY81	0.0934	0.172	-0.0934	0.764472
FUBP1	Q96AE4	0.118	0.504	-0.118	0.297569
FUBP3	Q96I24	-0.0489	0.306	0.0489	0.514279
FUNDC1	Q8IVP5	-0.0881	0.606	0.0881	0.217527
FUNDC2	Q9BWH2	0.0581	0.49	-0.0581	0.309804
FUOM	A2VDF0	-0.313	0.0114	0.313	1.9431
FUS	P35637	0.73	0.047	-0.73	1.3279
FUT8	Q9BYC5	0.0982	0.0455	-0.0982	1.34199
FUZ	Q9BT04	-0.0183	0.751	0.0183	0.12436
FXR1	P51114	0.0525	0.172	-0.0525	0.764472
FXR2	P51116	0.0747	0.189	-0.0747	0.723538
FXYD2	P54710	-0.122	0.127	0.122	0.896196
FYCO1	Q9BQS8	-0.126	0.0555	0.126	1.25571
FYN	P06241	-0.0912	0.569	0.0912	0.244888
FYTTD1	Q96QD9	-0.0117	0.866	0.0117	0.0624821
FZD6	O60353	-0.0497	0.59	0.0497	0.229148
FZR1	Q9UM11	-0.109	0.0431	0.109	1.36552
G2E3	Q7L622	-0.0588	0.199	0.0588	0.701147
G3BP1	Q13283	0.143	0.148	-0.143	0.829738
G3BP2	Q9UN86	0.0753	0.35	-0.0753	0.455932
G6PD	P11413	0.0174	0.668	-0.0174	0.175224
GAB2	Q9UQC2	-0.091	0.0461	0.091	1.3363
GABPA	Q06546	0.0296	0.756	-0.0296	0.121478
GABRB3	P28472	-0.00943	0.894	0.00943	0.0486625
GADD45B	O75293	-0.0188	0.823	0.0188	0.0846002
GADD45GIP1	Q8TAE8	0.693	0.0142	-0.693	1.84771
GAK	O14976	-0.014	0.655	0.014	0.183759
GALC	P54803	-0.0939	0.156	0.0939	0.806875
GALE	Q14376	0.00485	0.935	-0.00485	0.0291884
GALK1	P51570	-0.0253	0.593	0.0253	0.226945
GALK2	Q01415	-0.0217	0.671	0.0217	0.173277
GALNT1	Q10472	0.0178	0.867	-0.0178	0.0619809
GALNT12	Q8IXK2	-0.208	0.0061	0.208	2.21467
GALNT2	Q10471	-0.000475	0.989	0.000475	0.00480371
GAMT	Q14353	-0.0479	0.451	0.0479	0.345823
GAN	Q9H2C0	-0.0869	0.298	0.0869	0.525784
GANAB	Q14697	-0.0296	0.301	0.0296	0.521434
GAPDH	P04406	0.0695	0.256	-0.0695	0.59176
GAPVD1	Q14C86	-0.0472	0.124	0.0472	0.906578
GAR1	Q9NY12	0.336	0.0428	-0.336	1.36856
GARRE1	O15063	0.0518	0.714	-0.0518	0.146302
GARS1	P41250	0.0202	0.595	-0.0202	0.225483
GART	P22102	-0.011	0.676	0.011	0.170053
GAS2	O43903	-0.107	0.537	0.107	0.270026
GAS2L1	Q99501	0.0063	0.911	-0.0063	0.0404816
GAS7	O60861	0.0936	0.0779	-0.0936	1.10846
GATAD2A	Q86YP4	0.0829	0.253	-0.0829	0.596879
GATAD2B	Q8WXI9	0.172	0.132	-0.172	0.879426
GATB	O75879	-0.161	0.222	0.161	0.653647
GATD1	Q8NB37	0.0259	0.673	-0.0259	0.171985
GATD3B	A0A0B4J2D5	0.0822	0.36	-0.0822	0.443697
GBA1	P04062	-0.0241	0.707	0.0241	0.150581
GBE1	Q04446	-0.0352	0.418	0.0352	0.378824
GBF1	Q92538	0.0297	0.43	-0.0297	0.366532
GBP1	P32455	0.0859	0.0386	-0.0859	1.41341
GBP3	Q9H0R5	0.0471	0.81	-0.0471	0.091515
GCAT	O75600	0.0381	0.665	-0.0381	0.177178
GCC1	Q96CN9	-0.0301	0.839	0.0301	0.076238
GCDH	Q92947	-0.0488	0.517	0.0488	0.286509
GCH1	P30793	-0.0378	0.581	0.0378	0.235824
GCLC	P48506	0.00708	0.864	-0.00708	0.0634863
GCLM	P48507	0.00688	0.85	-0.00688	0.0705811
GCN1	Q92616	0.00807	0.855	-0.00807	0.0680339
GDAP1	Q8TB36	0.0188	0.697	-0.0188	0.156767
GDAP2	Q9NXN4	0.0213	0.63	-0.0213	0.200659
GDE1	Q9NZC3	0.146	0.0113	-0.146	1.94692
GDI1	P31150	0.0423	0.366	-0.0423	0.436519
GDI2	P50395	0.039	0.32	-0.039	0.49485
GEMIN4	P57678	-0.0183	0.744	0.0183	0.128427
GEMIN5	Q8TEQ6	-0.0092	0.782	0.0092	0.106793
GEMIN8	Q9NWZ8	0.0676	0.406	-0.0676	0.391474
GEN1	Q17RS7	-0.0103	0.877	0.0103	0.0570004
GET3	O43681	-0.077	0.042	0.077	1.37675
GET4	Q7L5D6	-0.0308	0.593	0.0308	0.226945
GFM1	Q96RP9	-0.0221	0.536	0.0221	0.270835
GFM2	Q969S9	0.0409	0.573	-0.0409	0.241845
GFOD2	Q3B7J2	-0.0534	0.24	0.0534	0.619789
GFPT1	Q06210	0.00421	0.912	-0.00421	0.0400052
GFRA1	P56159	-0.163	0.111	0.163	0.954677
GFUS	Q13630	-0.0439	0.27	0.0439	0.568636
GGA1	Q9UJY5	-0.19	0.377	0.19	0.423659
GGA2	Q9UJY4	0.0529	0.36	-0.0529	0.443697
GGA3	Q9NZ52	-0.178	0.471	0.178	0.326979
GGCT	O75223	-0.0383	0.575	0.0383	0.240332
GGH	Q92820	0.00202	0.963	-0.00202	0.0163737
GGNBP2	Q9H3C7	-0.0129	0.803	0.0129	0.0952845
GGPS1	O95749	-0.0559	0.496	0.0559	0.304518
GGT1	P19440	-0.0717	0.324	0.0717	0.489455
GGT7	Q9UJ14	-0.0381	0.883	0.0381	0.0540393
GHDC	Q8N2G8	-0.0437	0.478	0.0437	0.320572
GHITM	Q9H3K2	-0.0418	0.601	0.0418	0.221126
GHRHR	Q02643	-0.0318	0.781	0.0318	0.107349
GIGYF1	O75420	0.124	0.13	-0.124	0.886057
GIGYF2	Q6Y7W6	-0.0306	0.459	0.0306	0.338187
GIMAP1	Q8WWP7	-0.00778	0.854	0.00778	0.0685421
GIMAP2	Q9UG22	0.00214	0.969	-0.00214	0.0136762
GIMAP4	Q9NUV9	-0.0498	0.529	0.0498	0.276544
GIMAP5	Q96F15	0.00689	0.867	-0.00689	0.0619809
GIMAP7	Q8NHV1	-0.0598	0.346	0.0598	0.460924
GINS1	Q14691	0.0248	0.565	-0.0248	0.247952
GINS2	Q9Y248	0.0586	0.396	-0.0586	0.402305
GINS3	Q9BRX5	-0.0415	0.469	0.0415	0.328827
GINS4	Q9BRT9	0.0865	0.0281	-0.0865	1.55129
GIPC1	O14908	0.0145	0.867	-0.0145	0.0619809
GIT1	Q9Y2X7	-0.0418	0.36	0.0418	0.443697
GIT2	Q14161	-0.0555	0.281	0.0555	0.551294
GK	P32189	-0.0855	0.15	0.0855	0.823909
GK5	Q6ZS86	-0.0547	0.434	0.0547	0.36251
GLA	P06280	0.00341	0.952	-0.00341	0.0213631
GLB1	P16278	0.0187	0.559	-0.0187	0.252588
GLB1L2	Q8IW92	-0.0758	0.359	0.0758	0.444906
GLB1L3	Q8NCI6	-0.0925	0.0892	0.0925	1.04964
GLDC	P23378	-0.0325	0.671	0.0325	0.173277
GLE1	Q53GS7	-0.0424	0.339	0.0424	0.4698
GLG1	Q92896	-0.137	0.132	0.137	0.879426
GLMN	Q92990	-0.0362	0.434	0.0362	0.36251
GLO1	Q04760	0.0275	0.625	-0.0275	0.20412
GLOD4	Q9HC38	0.0789	0.16	-0.0789	0.79588
GLRX3	O76003	0.0485	0.226	-0.0485	0.645892
GLS	O94925	-0.0845	0.487	0.0845	0.312471
GLUD1	P00367	0.0324	0.411	-0.0324	0.386158
GLUL	P15104	-0.0297	0.673	0.0297	0.171985
GLYR1	Q49A26	0.0197	0.54	-0.0197	0.267606
GM2A	P17900	-0.048	0.677	0.048	0.169411
GMDS	O60547	0.0243	0.516	-0.0243	0.28735
GMEB1	Q9Y692	0.12	0.462	-0.12	0.335358
GMFG	O60234	0.0374	0.307	-0.0374	0.512862
GMIP	Q9P107	-0.143	0.0175	0.143	1.75696
GMNN	O75496	0.135	0.472	-0.135	0.326058
GMPPA	Q96IJ6	-0.0454	0.259	0.0454	0.5867
GMPPB	Q9Y5P6	-0.0302	0.503	0.0302	0.298432
GMPR2	Q9P2T1	-0.0297	0.419	0.0297	0.377786
GMPS	P49915	0.0265	0.41	-0.0265	0.387216
GNA13	Q14344	-0.00385	0.912	0.00385	0.0400052
GNA15	P30679	-0.0361	0.362	0.0361	0.441291
GNAI2	P04899	-0.18	0.05	0.18	1.30103
GNAI3	P08754	-0.148	0.072	0.148	1.14267
GNAO1	P09471	-0.103	0.314	0.103	0.50307
GNAQ	P50148	-0.0488	0.229	0.0488	0.640165
GNAS	P63092	-0.0733	0.224	0.0733	0.649752
GNB1	P62873	-0.00521	0.9	0.00521	0.0457575
[truncated: 4,085 more rows]
