# Supplementary material for: Small Molecule‐Induced Alterations of Protein Polyubiquitination Revealed by Mass‐Spectrometric Ubiquitome Analysis
Source: Angew Chem Int Ed Engl. 2025 Jun 26;64(32):e202508916. doi: 10.1002/anie.202508916 (PMC12322627; doi:10.1002/anie.202508916)
Supplement: Supplementary file 3 — Supporting Information [file ANIE-64-e202508916-s002.xlsx]

## Sheet: Figure S4d
Gene Name	Protein ID	CFZ_MZ1_vs_CFZ_DMSO_log2 fold change	CFZ_MZ1_vs_CFZ_DMSO_p,val	Transform -LOG10 (p-value)
AAAS	Q9NRG9	0.0564	0.0471	1.32698
AACS	Q86V21	0.0169	0.728	0.137869
AADAT	Q8N5Z0	-0.121	0.107	0.970616
AAGAB	Q6PD74	0.024	0.486	0.313364
AAK1	Q2M2I8	0.135	0.0991	1.00393
AAMP	Q13685	-0.00384	0.861	0.0649968
AAR2	Q9Y312	-0.0557	0.0594	1.22621
AARS1	P49588	-0.0449	0.0205	1.68825
AARS2	Q5JTZ9	-0.0479	0.126	0.899629
AARSD1	Q9BTE6	0.0414	0.195	0.709965
AASDHPPT	Q9NRN7	-0.0341	0.165	0.782516
AASS	Q9UDR5	-0.0303	0.75	0.124939
AATF	Q9NY61	0.00976	0.756	0.121478
ABAT	P80404	-0.0153	0.631	0.199971
ABCA2	Q9BZC7	0.124	0.013	1.88606
ABCB10	Q9NRK6	0.0324	0.238	0.623423
ABCB6	Q9NP58	0.0525	0.241	0.617983
ABCB7	O75027	0.0418	0.328	0.484126
ABCB8	Q9NUT2	0.0471	0.054	1.26761
ABCC1	P33527	0.0272	0.269	0.570248
ABCC4	O15439	0.000454	0.987	0.00568285
ABCC5	O15440	-0.0873	0.118	0.928118
ABCD1	P33897	0.0235	0.45	0.346787
ABCD3	P28288	-0.0796	0.000476	3.32239
ABCD4	O14678	-0.195	0.0631	1.19997
ABCE1	P61221	0.0295	0.0927	1.03292
ABCF1	Q8NE71	-0.00887	0.675	0.170696
ABCF2	Q9UG63	0.0203	0.247	0.607303
ABCF3	Q9NUQ8	-0.00489	0.75	0.124939
ABCG1	P45844	0.0407	0.286	0.543634
ABHD10	Q9NUJ1	0.00846	0.698	0.156145
ABHD11	Q8NFV4	-0.0531	0.0523	1.2815
ABHD12	Q8N2K0	0.0524	0.355	0.449772
ABHD13	Q7L211	-0.0322	0.572	0.242604
ABHD14B	Q96IU4	0.00497	0.784	0.105684
ABHD16A	O95870	0.0161	0.685	0.164309
ABHD17B	Q5VST6	-0.0308	0.685	0.164309
ABHD17C	Q6PCB6	0.016	0.851	0.0700704
ABHD18	Q0P651	-0.0247	0.686	0.163676
ABHD2	P08910	-0.0151	0.591	0.228413
ABHD3	Q8WU67	-0.014	0.67	0.173925
ABHD4	Q8TB40	-0.0348	0.64	0.19382
ABHD6	Q9BV23	0.0129	0.638	0.195179
ABI1	Q8IZP0	-0.245	0.062	1.20761
ABR	Q12979	0.0184	0.548	0.261219
ABRAXAS2	Q15018	0.00878	0.699	0.155523
ABT1	Q9ULW3	0.00107	0.969	0.0136762
ABTB3	A6QL63	0.0177	0.946	0.0241089
ACAA1	P09110	-0.342	0.012	1.92082
ACAA2	P42765	-0.0238	0.764	0.116907
ACACA	Q13085	0.0129	0.394	0.404504
ACACB	O00763	0.0353	0.297	0.527244
ACAD10	Q6JQN1	-0.193	0.00693	2.15927
ACAD8	Q9UKU7	0.0272	0.157	0.8041
ACAD9	Q9H845	-0.0667	0.136	0.866461
ACADM	P11310	-0.0538	0.0272	1.56543
ACADS	P16219	-0.0131	0.729	0.137272
ACADSB	P45954	0.0104	0.754	0.122629
ACADVL	P49748	-0.0677	0.112	0.950782
ACAP1	Q15027	0.0244	0.25	0.60206
ACAP2	Q15057	-0.0583	0.051	1.29243
ACAP3	Q96P50	0.0132	0.63	0.200659
ACAT1	P24752	0.0145	0.447	0.349692
ACAT2	Q9BWD1	0.0143	0.509	0.293282
ACBD3	Q9H3P7	0.0132	0.486	0.313364
ACBD5	Q5T8D3	0.00815	0.901	0.0452752
ACBD6	Q9BR61	0.000862	0.991	0.00392635
ACD	Q96AP0	-0.0488	0.612	0.213249
ACIN1	Q9UKV3	-0.0116	0.837	0.0772745
ACLY	P53396	0.0111	0.462	0.335358
ACO1	P21399	0.0194	0.251	0.600326
ACO2	Q99798	0.0125	0.386	0.413413
ACOT13	Q9NPJ3	0.0217	0.421	0.375718
ACOT7	O00154	-0.0112	0.459	0.338187
ACOT8	O14734	-0.00413	0.944	0.025028
ACOX1	Q15067	-0.0649	0.0199	1.70115
ACOX3	O15254	0.0136	0.746	0.127261
ACP1	P24666	-0.0204	0.408	0.38934
ACP2	P11117	-0.0558	0.654	0.184422
ACSF3	Q4G176	-0.000111	0.995	0.00217692
ACSL1	P33121	0.0311	0.489	0.310691
ACSL3	O95573	-0.00512	0.851	0.0700704
ACSL4	O60488	-0.017	0.484	0.315155
ACSL6	Q9UKU0	0.182	0.197	0.705534
ACSM3	Q53FZ2	-0.053	0.642	0.192465
ACSS1	Q9NUB1	-0.0247	0.331	0.480172
ACTB	P60709	0.0405	0.052	1.284
ACTBL2	Q562R1	-0.047	0.337	0.47237
ACTC1	P68032	0.0327	0.0891	1.05012
ACTG1	P63261	-0.00165	0.985	0.00656377
ACTL6A	O96019	-0.00263	0.905	0.0433514
ACTMAP	Q5BKX5	-0.102	0.00157	2.8041
ACTN1	P12814	-0.0281	0.206	0.686133
ACTN4	O43707	-0.0194	0.369	0.432974
ACTR10	Q9NZ32	0.0531	0.383	0.416801
ACTR1A	P61163	0.0202	0.344	0.463442
ACTR1B	P42025	0.0553	0.671	0.173277
ACTR2	P61160	0.0186	0.268	0.571865
ACTR3	P61158	0.0354	0.0514	1.28904
ACTR5	Q9H9F9	-0.156	0.00208	2.68194
ACTR6	Q9GZN1	0.0207	0.751	0.12436
ACTR8	Q9H981	0.00567	0.798	0.0979971
ACVR2B	Q13705	-0.152	0.687	0.163043
ACY1	Q03154	0.0632	0.0174	1.75945
ADA	P00813	0.0259	0.166	0.779892
ADA2	Q9NZK5	0.0431	0.338	0.471083
ADAM10	O14672	0.0201	0.405	0.392545
ADAM15	Q13444	0.0699	0.258	0.58838
ADAM17	P78536	-0.0258	0.24	0.619789
ADAR	P55265	-0.0194	0.281	0.551294
ADCK1	Q86TW2	0.049	0.551	0.258848
ADCK2	Q7Z695	-0.0119	0.979	0.00921731
ADCY3	O60266	-0.0161	0.821	0.0856568
ADCY7	P51828	-0.00404	0.895	0.048177
ADD1	P35611	0.0263	0.331	0.480172
ADD2	P35612	-0.0441	0.11	0.958607
ADD3	Q9UEY8	0.0186	0.642	0.192465
ADGRA3	Q8IWK6	-0.123	0.215	0.667562
ADGRL1	O94910	-0.0405	0.66	0.180456
ADH5	P11766	0.003	0.874	0.0584886
ADI1	Q9BV57	0.0236	0.656	0.183096
ADIPOR1	Q96A54	-0.247	0.469	0.328827
ADIPOR2	Q86V24	-0.0349	0.179	0.747147
ADISSP	Q9GZN8	0.0474	0.16	0.79588
ADK	P55263	0.0396	0.0343	1.46471
ADNP	Q9H2P0	-0.0454	0.0471	1.32698
ADNP2	Q6IQ32	-0.0142	0.59	0.229148
ADO	Q96SZ5	-0.215	0.048	1.31876
ADPGK	Q9BRR6	0.0217	0.575	0.240332
ADPRM	Q3LIE5	0.0781	0.265	0.576754
ADPRS	Q9NX46	0.0723	0.00417	2.37986
ADRM1	Q16186	0.00137	0.978	0.00966115
ADSL	P30566	-0.0226	0.304	0.517126
ADSS2	P30520	-0.0341	0.146	0.835647
AEBP1	Q8IUX7	-0.0292	0.317	0.498941
AEBP2	Q6ZN18	-0.0758	0.271	0.567031
AEN	Q8WTP8	-0.0561	0.234	0.630784
AFAP1	Q8N556	0.0351	0.357	0.447332
AFDN	P55196	-0.111	0.0343	1.46471
AFF1	P51825	0.256	0.134	0.872895
AFF2	P51816	-0.0687	0.281	0.551294
AFG1L	Q8WV93	0.0352	0.391	0.407823
AFG2A	Q8NB90	-0.0247	0.27	0.568636
AFG2B	Q9BVQ7	-0.0279	0.125	0.90309
AFG3L2	Q9Y4W6	0.0431	0.366	0.436519
AFMID	Q63HM1	0.0434	0.376	0.424812
AGAP2	Q99490	-0.0539	0.181	0.742321
AGAP3	Q96P47	0.0416	0.355	0.449772
AGFG1	P52594	0.0748	0.223	0.651695
AGFG2	O95081	0.033	0.645	0.19044
AGK	Q53H12	-0.0163	0.595	0.225483
AGL	P35573	-0.0526	0.0142	1.84771
AGO1	Q9UL18	0.00958	0.909	0.0414361
AGO2	Q9UKV8	0.0263	0.125	0.90309
AGO3	Q9H9G7	0.0375	0.102	0.9914
AGO4	Q9HCK5	-0.0589	0.81	0.091515
AGPAT1	Q99943	-0.096	0.302	0.519993
AGPAT2	O15120	-0.105	0.703	0.153045
AGPAT4	Q9NRZ5	0.0917	0.136	0.866461
AGPAT5	Q9NUQ2	0.018	0.39	0.408935
AGPS	O00116	-0.00808	0.725	0.139662
AGTRAP	Q6RW13	-0.0926	0.127	0.896196
AHCTF1	Q8WYP5	0.000997	0.954	0.0204516
AHCY	P23526	0.0281	0.198	0.703335
AHCYL1	O43865	0.0411	0.0867	1.06198
AHI1	Q8N157	-0.0244	0.422	0.374688
AHNAK	Q09666	-0.0162	0.594	0.226214
AHSA1	O95433	0.0115	0.499	0.301899
AIFM1	O95831	-0.0518	0.0479	1.31966
AIMP1	Q12904	0.0818	0.00872	2.05948
AIMP2	Q13155	-0.00422	0.82	0.0861861
AIP	O00170	-0.00483	0.819	0.0867161
AIRIM	Q9NX04	-0.332	0.0117	1.93181
AJAP1	Q9UKB5	0.798	0.226	0.645892
AJM1	C9J069	0.0479	0.737	0.132533
AK2	P54819	0.0166	0.744	0.128427
AK3	Q9UIJ7	0.163	0.0303	1.51856
AK6	Q9Y3D8	0.0219	0.304	0.517126
AKAP1	Q92667	0.00918	0.659	0.181115
AKAP10	O43572	-0.057	0.317	0.498941
AKAP11	Q9UKA4	-0.0281	0.542	0.266001
AKAP13	Q12802	-0.351	0.0416	1.38091
AKAP17A	Q02040	-0.125	0.00737	2.13253
AKAP8L	Q9ULX6	-0.0813	0.121	0.917215
AKAP9	Q99996	-0.0123	0.456	0.341035
AKIP1	Q9NQ31	0.0409	0.266	0.575118
AKNA	Q7Z591	-0.00674	0.808	0.0925886
AKR1A1	P14550	-0.00471	0.857	0.0670192
AKR1B1	P15121	0.048	0.0584	1.23359
AKR1E2	Q96JD6	-0.0411	0.374	0.427128
AKR7A2	O43488	-9.3e-05	0.996	0.00174066
AKT1	P31749	0.00711	0.682	0.166216
AKT2	P31751	-0.00984	0.72	0.142668
ALAD	P13716	-0.0464	0.288	0.540608
ALAS1	P13196	-0.0141	0.563	0.249492
ALDH16A1	Q8IZ83	0.0151	0.537	0.270026
ALDH18A1	P54886	0.0113	0.425	0.371611
ALDH1A2	O94788	0.0307	0.104	0.982967
ALDH1B1	P30837	0.0203	0.664	0.177832
ALDH2	P05091	0.0173	0.802	0.0958256
ALDH3A2	P51648	0.0142	0.498	0.302771
ALDH4A1	P30038	-0.00641	0.828	0.0819697
ALDH5A1	P51649	-0.012	0.495	0.305395
ALDH6A1	Q02252	0.0528	0.147	0.832683
ALDH9A1	P49189	0.0133	0.521	0.283162
ALDOA	P04075	0.0144	0.332	0.478862
ALDOC	P09972	0.0159	0.478	0.320572
ALG1	Q9BT22	0.0713	0.00391	2.40782
ALG10	Q5BKT4	-0.12	0.0357	1.44733
ALG11	Q2TAA5	-0.0409	0.503	0.298432
ALG13	Q9NP73	0.00877	0.803	0.0952845
ALG14	Q96F25	-0.0327	0.582	0.235077
ALG2	Q9H553	-0.00265	0.887	0.0520764
ALG3	Q92685	0.0974	0.238	0.623423
ALG5	Q9Y673	0.00895	0.783	0.106238
ALG6	Q9Y672	0.0461	0.385	0.414539
ALG8	Q9BVK2	-0.0065	0.855	0.0680339
ALG9	Q9H6U8	0.0747	0.241	0.617983
ALKBH1	Q13686	0.0485	0.13	0.886057
ALKBH2	Q6NS38	-0.0943	0.047	1.3279
ALKBH4	Q9NXW9	-0.00201	0.968	0.0141246
ALKBH5	Q6P6C2	0.022	0.592	0.227678
ALKBH6	Q3KRA9	-0.0903	0.302	0.519993
ALKBH7	Q9BT30	-0.045	0.567	0.246417
ALKBH8	Q96BT7	-0.0818	0.0786	1.10458
ALMS1	Q8TCU4	-0.00776	0.711	0.14813
ALOX5AP	P20292	-0.0378	0.839	0.076238
ALS2	Q96Q42	-0.04	0.581	0.235824
ALYREF	Q86V81	-0.0789	0.322	0.492144
AMACR	Q9UHK6	0.0176	0.841	0.075204
AMBRA1	Q9C0C7	0.0417	0.044	1.35655
AMD1	P17707	0.0223	0.451	0.345823
AMDHD2	Q9Y303	-0.0502	0.0977	1.01011
AMER3	Q8N944	-0.0148	0.818	0.0872467
AMFR	Q9UKV5	0.0185	0.286	0.543634
AMH	P03971	-0.0223	0.633	0.198596
AMMECR1	Q9Y4X0	0.0401	0.359	0.444906
AMMECR1L	Q6DCA0	0.0181	0.463	0.334419
AMOTL1	Q8IY63	-0.0103	0.606	0.217527
AMOTL2	Q9Y2J4	0.00685	0.837	0.0772745
AMPD2	Q01433	0.0638	0.0412	1.3851
AMPD3	Q01432	-0.0457	0.228	0.642065
AMZ2	Q86W34	-0.414	0.106	0.974694
ANAPC1	Q9H1A4	0.0202	0.248	0.605548
ANAPC10	Q9UM13	-0.0417	0.33	0.481486
ANAPC16	Q96DE5	-0.721	0.0351	1.45469
ANAPC2	Q9UJX6	-0.000628	0.98	0.00877392
ANAPC4	Q9UJX5	-0.0183	0.569	0.244888
ANAPC5	Q9UJX4	0.0031	0.841	0.075204
ANAPC7	Q9UJX3	0.0222	0.173	0.761954
ANGEL1	Q9UNK9	0.024	0.256	0.59176
ANGEL2	Q5VTE6	-0.0213	0.723	0.140862
ANKEF1	Q9NU02	-0.00128	0.971	0.0127808
ANKFY1	Q9P2R3	0.00952	0.639	0.194499
ANKH	Q9HCJ1	-0.392	0.0738	1.13194
ANKHD1	Q8IWZ3	-0.0127	0.488	0.31158
ANKIB1	Q9P2G1	-0.0369	0.277	0.55752
ANKLE1	Q8NAG6	0.0336	0.681	0.166853
ANKLE2	Q86XL3	-0.00814	0.732	0.135489
ANKMY2	Q8IV38	-0.0244	0.361	0.442493
ANKRD13A	Q8IZ07	-0.013	0.627	0.202732
ANKRD13B	Q86YJ7	0.011	0.809	0.0920515
ANKRD13C	Q8N6S4	-0.067	0.581	0.235824
ANKRD13D	Q6ZTN6	0.197	0.21	0.677781
ANKRD16	Q6P6B7	0.0364	0.48	0.318759
ANKRD17	O75179	-0.0197	0.369	0.432974
ANKRD18A	Q8IVF6	-0.1	0.053	1.27572
ANKRD26	Q9UPS8	-0.0245	0.274	0.562249
ANKRD27	Q96NW4	-0.00179	0.942	0.0259491
ANKRD28	O15084	-0.000133	0.994	0.00261362
ANKRD36C	Q5JPF3	-0.0226	0.584	0.233587
ANKRD39	Q53RE8	0.0573	0.0905	1.04335
ANKRD44	Q8N8A2	0.108	0.439	0.357535
ANKRD50	Q9ULJ7	-0.0264	0.706	0.151195
ANKRD52	Q8NB46	0.00405	0.869	0.0609802
ANKS1A	Q92625	-0.111	0.000988	3.00524
ANKS1B	Q7Z6G8	-0.0118	0.859	0.0660068
ANKZF1	Q9H8Y5	0.0231	0.41	0.387216
ANLN	Q9NQW6	0.0289	0.498	0.302771
ANO10	Q9NW15	-0.0483	0.238	0.623423
ANO6	Q4KMQ2	0.0648	0.315	0.501689
ANO9	A1A5B4	0.0655	0.338	0.471083
ANP32B	Q92688	-0.0178	0.322	0.492144
ANP32E	Q9BTT0	-0.0601	0.219	0.659556
ANTXR1	Q9H6X2	-0.0173	0.739	0.131356
ANXA1	P04083	-0.052	0.0215	1.66756
ANXA11	P50995	-0.0046	0.811	0.0909791
ANXA2	P07355	-0.00309	0.854	0.0685421
ANXA4	P09525	-0.0567	0.114	0.943095
ANXA5	P08758	-0.0299	0.446	0.350665
ANXA6	P08133	0.0145	0.383	0.416801
ANXA7	P20073	-0.0207	0.499	0.301899
AP1B1	Q10567	-0.0265	0.64	0.19382
AP1G1	O43747	0.0226	0.203	0.692504
AP1G2	O75843	0.0454	0.0411	1.38616
AP1M1	Q9BXS5	0.0281	0.141	0.850781
AP1S1	P61966	-0.0386	0.325	0.488117
AP1S2	P56377	0.063	0.427	0.369572
AP1S3	Q96PC3	0.00169	0.97	0.0132283
AP2A1	O95782	-0.00316	0.852	0.0695604
AP2A2	O94973	-0.0579	0.172	0.764472
AP2B1	P63010	0.00876	0.65	0.187087
AP2M1	Q96CW1	0.0233	0.343	0.464706
AP2S1	P53680	0.0118	0.613	0.21254
AP3B1	O00203	-0.0335	0.273	0.563837
AP3D1	O14617	-0.0537	0.08	1.09691
AP3M1	Q9Y2T2	0.0148	0.615	0.211125
AP3M2	P53677	0.00473	0.826	0.08302
AP3S1	Q92572	-0.0134	0.469	0.328827
AP3S2	P59780	0.143	0.0316	1.50031
AP4B1	Q9Y6B7	-0.0338	0.233	0.632644
AP4E1	Q9UPM8	0.00179	0.938	0.0277972
AP4M1	O00189	0.0131	0.406	0.391474
AP5B1	Q2VPB7	0.0119	0.454	0.342944
AP5M1	Q9H0R1	0.0347	0.187	0.728158
AP5Z1	O43299	0.0179	0.459	0.338187
APAF1	O14727	0.0349	0.105	0.978811
APBA3	O96018	0.0792	0.432	0.364516
APBB1IP	Q7Z5R6	0.0326	0.11	0.958607
APBB3	O95704	0.0291	0.795	0.0996329
APC	P25054	0.0127	0.547	0.262013
APEH	P13798	0.0227	0.223	0.651695
APEX1	P27695	0.0644	0.0536	1.27084
APEX2	Q9UBZ4	-0.0485	0.0866	1.06248
API5	Q9BZZ5	-0.0177	0.474	0.324222
APIP	Q96GX9	0.048	0.344	0.463442
APLP2	Q06481	0.141	0.148	0.829738
APMAP	Q9HDC9	0.0272	0.337	0.47237
APOBEC3D	Q96AK3	0.0886	0.00641	2.19314
APOL2	Q9BQE5	-0.00433	0.944	0.025028
APOL3	O95236	0.0849	0.509	0.293282
APOL6	Q9BWW8	0.0218	0.378	0.422508
APOO	Q9BUR5	-0.099	0.131	0.882729
APOOL	Q6UXV4	-0.179	0.0319	1.49621
APPBP2	Q92624	0.0894	0.0358	1.44612
APPL1	Q9UKG1	-0.081	0.00262	2.5817
APPL2	Q8NEU8	-0.284	0.311	0.50724
APRT	P07741	0.0282	0.298	0.525784
APTX	Q7Z2E3	-0.00858	0.765	0.116339
AQR	O60306	-0.0191	0.232	0.634512
ARAF	P10398	-0.0378	0.431	0.365523
ARAP1	Q96P48	0.00939	0.685	0.164309
ARAP2	Q8WZ64	0.0418	0.635	0.197226
ARCN1	P48444	0.0278	0.158	0.801343
AREL1	O15033	0.0561	0.0193	1.71444
ARF1	P84077	0.0432	0.0357	1.44733
ARF4	P18085	0.0101	0.676	0.170053
ARF5	P84085	-0.0227	0.481	0.317855
ARF6	P62330	0.036	0.216	0.665546
ARFGAP1	Q8N6T3	-0.0253	0.423	0.37366
ARFGAP2	Q8N6H7	-0.042	0.0395	1.4034
ARFGAP3	Q9NP61	-0.0794	0.181	0.742321
ARFGEF1	Q9Y6D6	-0.0206	0.224	0.649752
ARFGEF2	Q9Y6D5	-0.0101	0.72	0.142668
ARFGEF3	Q5TH69	-0.0281	0.291	0.536107
ARFIP2	P53365	0.0428	0.448	0.348722
ARFRP1	Q13795	-0.061	0.288	0.540608
ARG2	P78540	-0.0941	0.517	0.286509
ARHGAP1	Q07960	0.0105	0.663	0.178486
ARHGAP10	A1A4S6	-0.0256	0.331	0.480172
ARHGAP11A	Q6P4F7	0.0743	0.345	0.462181
ARHGAP15	Q53QZ3	-0.0101	0.638	0.195179
ARHGAP17	Q68EM7	0.00543	0.829	0.0814455
ARHGAP19	Q14CB8	-0.0449	0.127	0.896196
ARHGAP23	Q9P227	0.301	0.502	0.299296
ARHGAP25	P42331	0.00725	0.898	0.0467237
ARHGAP26	Q9UNA1	0.0304	0.295	0.530178
ARHGAP27	Q6ZUM4	0.0188	0.649	0.187755
ARHGAP30	Q7Z6I6	-0.0585	0.124	0.906578
ARHGAP32	A7KAX9	-0.00614	0.871	0.0599818
ARHGAP33	O14559	0.0193	0.587	0.231362
ARHGAP35	Q9NRY4	-0.0312	0.314	0.50307
ARHGAP44	Q17R89	-0.856	0.0542	1.266
ARHGAP45	Q92619	-0.0597	0.0611	1.21396
ARHGAP5	Q13017	-0.0601	0.186	0.730487
ARHGAP9	Q9BRR9	-0.0108	0.746	0.127261
ARHGDIA	P52565	-0.00265	0.905	0.0433514
ARHGDIB	P52566	-0.000623	0.971	0.0127808
ARHGEF1	Q92888	-0.0326	0.116	0.935542
ARHGEF12	Q9NZN5	-7.37e-05	0.999	0.000434512
ARHGEF18	Q6ZSZ5	-0.0434	0.132	0.879426
ARHGEF2	Q92974	-0.00154	0.933	0.0301184
ARHGEF39	Q8N4T4	-0.0221	0.6	0.221849
ARHGEF6	Q15052	0.0182	0.271	0.567031
ARHGEF7	Q14155	0.0463	0.255	0.59346
ARID1A	O14497	-0.0292	0.269	0.570248
ARID1B	Q8NFD5	-0.00943	0.907	0.0423927
ARID2	Q68CP9	-0.0131	0.607	0.216811
ARID3B	Q8IVW6	0.101	0.836	0.0777937
ARID3C	A6NKF2	-0.491	0.183	0.737549
ARID5B	Q14865	-0.0405	0.245	0.610834
ARIH1	Q9Y4X5	-0.0413	0.206	0.686133
ARIH2	O95376	-0.0711	0.0306	1.51428
ARK2N	Q96B23	-0.417	0.0293	1.53313
ARL1	P40616	-0.00312	0.883	0.0540393
ARL10	Q8N8L6	-0.158	0.0752	1.12378
ARL14EP	Q8N8R7	-0.0586	0.229	0.640165
ARL17A	Q8IVW1	-0.00128	0.957	0.0190881
ARL2	P36404	0.0243	0.409	0.388277
ARL2BP	Q9Y2Y0	-0.0972	0.294	0.531653
ARL3	P36405	-0.0377	0.469	0.328827
ARL4C	P56559	-0.111	0.00742	2.1296
ARL5B	Q96KC2	0.0963	0.0141	1.85078
ARL6	Q9H0F7	-0.0346	0.508	0.294136
ARL6IP1	Q15041	-0.18	0.0232	1.63451
ARL6IP5	O75915	0.0444	0.802	0.0958256
ARL8A	Q96BM9	0.02	0.588	0.230623
ARL8B	Q9NVJ2	-0.00732	0.805	0.0942041
ARMC1	Q9NVT9	0.00573	0.884	0.0535477
ARMC10	Q8N2F6	-0.0232	0.191	0.718967
ARMC5	Q96C12	0.0448	0.125	0.90309
ARMC6	Q6NXE6	0.00199	0.939	0.0273344
ARMC7	Q9H6L4	0.161	0.187	0.728158
ARMC8	Q8IUR7	0.0148	0.331	0.480172
ARMC9	Q7Z3E5	-0.0122	0.503	0.298432
ARMCX3	Q9UH62	-0.0661	0.259	0.5867
ARMCX6	Q7L4S7	0.146	0.147	0.832683
ARMH3	Q5T2E6	0.0264	0.213	0.67162
ARMT1	Q9H993	0.028	0.181	0.742321
ARNT	P27540	-0.0533	0.146	0.835647
ARPC1A	Q92747	0.0241	0.474	0.324222
ARPC1B	O15143	0.0667	0.0249	1.6038
ARPC2	O15144	0.0286	0.142	0.847712
ARPC3	O15145	-0.0385	0.134	0.872895
ARPC4	P59998	0.0437	0.0929	1.03198
ARPC5	O15511	0.0423	0.121	0.917215
ARPC5L	Q9BPX5	0.0124	0.701	0.154282
ARRB1	P49407	-0.109	0.19	0.721246
ARRB2	P32121	0.0204	0.579	0.237321
ARRDC1	Q8N5I2	-0.0635	0.504	0.297569
ARRDC2	Q8TBH0	0.0171	0.739	0.131356
ARSA	P15289	-0.0608	0.66	0.180456
ARSK	Q6UWY0	0.0531	0.354	0.450997
AS3MT	Q9HBK9	0.0198	0.355	0.449772
ASAH1	Q13510	-0.0758	0.302	0.519993
ASAP2	O43150	-0.0192	0.906	0.0428718
ASB1	Q9Y576	-0.00188	0.971	0.0127808
ASB13	Q8WXK3	0.0579	0.0821	1.08566
ASB3	Q9Y575	-0.0696	0.405	0.392545
ASB6	Q9NWX5	-0.00731	0.707	0.150581
ASB8	Q9H765	-0.0209	0.765	0.116339
ASCC1	Q8N9N2	-0.0119	0.789	0.102923
ASCC2	Q9H1I8	-0.0153	0.491	0.308919
ASCC3	Q8N3C0	-0.0069	0.673	0.171985
ASF1A	Q9Y294	-0.0214	0.453	0.343902
ASF1B	Q9NVP2	-0.219	0.384	0.415669
ASH2L	Q9UBL3	-0.0036	0.886	0.0525663
ASL	P04424	-0.0354	0.371	0.430626
ASMTL	O95671	-0.0642	0.146	0.835647
ASNS	P08243	-0.0342	0.0865	1.06298
ASNSD1	Q9NWL6	-0.14	0.303	0.518557
ASPH	Q12797	-0.199	0.0034	2.46852
ASPHD1	Q5U4P2	0.0272	0.651	0.186419
ASPM	Q8IZT6	0.00626	0.686	0.163676
ASPSCR1	Q9BZE9	0.0574	0.28	0.552842
ASRGL1	Q7L266	-0.0657	0.15	0.823909
ASS1	P00966	0.0165	0.499	0.301899
ASTE1	Q2TB18	-0.0426	0.199	0.701147
ASXL1	Q8IXJ9	-0.00443	0.787	0.104025
ATAD1	Q8NBU5	-0.0472	0.316	0.500313
ATAD2	Q6PL18	-0.0738	0.00945	2.02457
ATAD2B	Q9ULI0	-0.0556	0.265	0.576754
ATAD3A	Q9NVI7	0.025	0.203	0.692504
ATAD3B	Q5T9A4	-0.133	0.00567	2.24642
ATAD5	Q96QE3	-0.00311	0.937	0.0282604
ATAT1	Q5SQI0	0.0435	0.177	0.752027
ATE1	O95260	0.0154	0.58	0.236572
ATF4	P18848	0.101	0.00901	2.04528
ATF5	Q9Y2D1	-0.306	0.00985	2.00656
ATF6	P18850	0.0502	0.015	1.82391
ATF6B	Q99941	0.0209	0.311	0.50724
ATF7IP	Q6VMQ6	0.0411	0.42	0.376751
ATF7IP2	Q5U623	-0.0786	0.347	0.459671
ATG101	Q9BSB4	0.0402	0.0948	1.02319
ATG13	O75143	-0.114	0.0406	1.39147
ATG14	Q6ZNE5	-0.0492	0.706	0.151195
ATG16L1	Q676U5	-0.255	0.00623	2.20551
ATG16L2	Q8NAA4	0.0607	0.0284	1.54668
ATG2B	Q96BY7	0.0706	0.183	0.737549
ATG3	Q9NT62	-0.148	0.0155	1.80967
ATG4A	Q8WYN0	-0.115	0.249	0.603801
ATG4B	Q9Y4P1	-0.00452	0.904	0.0438316
ATG4C	Q96DT6	-0.109	0.174	0.759451
ATG4D	Q86TL0	0.0202	0.314	0.50307
ATG5	Q9H1Y0	-0.0179	0.592	0.227678
ATG7	O95352	0.00258	0.941	0.0264104
ATG9A	Q7Z3C6	-0.025	0.566	0.247184
ATIC	P31939	0.0195	0.285	0.545155
ATL2	Q8NHH9	-0.002	0.961	0.0172766
ATL3	Q6DD88	0.00807	0.633	0.198596
ATM	Q13315	0.00585	0.854	0.0685421
ATOSA	Q32MH5	-0.0654	0.177	0.752027
ATP11A	P98196	-0.0724	0.398	0.400117
ATP11B	Q9Y2G3	-0.0732	0.211	0.675718
ATP11C	Q8NB49	-0.0208	0.52	0.283997
ATP13A1	Q9HD20	0.0548	0.0425	1.37161
ATP13A2	Q9NQ11	0.0161	0.727	0.138466
ATP13A3	Q9H7F0	0.00202	0.954	0.0204516
ATP1A1	P05023	0.0402	0.0383	1.4168
ATP1A3	P13637	0.0166	0.4	0.39794
ATP1B3	P54709	0.0726	0.00911	2.04048
ATP23	Q9Y6H3	0.113	0.0667	1.17587
ATP2A1	O14983	-0.122	0.716	0.145087
ATP2A2	P16615	0.00733	0.659	0.181115
ATP2A3	Q93084	0.0199	0.244	0.61261
ATP2B4	P23634	-0.00295	0.903	0.0443122
ATP2C1	P98194	-0.0186	0.495	0.305395
ATP5F1A	P25705	-0.0029	0.846	0.0726296
ATP5F1B	P06576	-0.0207	0.186	0.730487
ATP5F1C	P36542	0.0432	0.115	0.939302
ATP5F1D	P30049	0.0821	0.514	0.289037
ATP5F1E	P56381	0.0384	0.0973	1.01189
ATP5MC2	Q06055	0.0722	0.285	0.545155
ATP5MC3	P48201	0.0139	0.741	0.130182
ATP5ME	P56385	0.0182	0.592	0.227678
ATP5MF	P56134	0.0111	0.826	0.08302
ATP5MG	O75964	0.0365	0.235	0.628932
ATP5MJ	P56378	0.0306	0.382	0.417937
ATP5MK	Q96IX5	-0.0303	0.634	0.197911
ATP5PB	P24539	0.0215	0.322	0.492144
ATP5PO	P48047	0.0697	0.0624	1.20482
ATP6AP1	Q15904	0.0458	0.0701	1.15428
ATP6AP2	O75787	-0.000442	0.986	0.00612309
ATP6V0A1	Q93050	0.034	0.0841	1.0752
ATP6V0A2	Q9Y487	0.0394	0.0932	1.03058
ATP6V0C	P27449	0.0399	0.295	0.530178
ATP6V0D1	P61421	0.0129	0.485	0.314258
ATP6V1A	P38606	-0.0464	0.0275	1.56067
ATP6V1B2	P21281	-0.0273	0.213	0.67162
ATP6V1C1	P21283	-0.0086	0.673	0.171985
ATP6V1D	Q9Y5K8	0.0404	0.29	0.537602
ATP6V1E1	P36543	-0.0908	0.0087	2.06048
ATP6V1F	Q16864	0.0307	0.819	0.0867161
ATP6V1H	Q9UI12	0.00888	0.729	0.137272
ATP7B	P35670	0.0237	0.416	0.380907
ATP8B3	O60423	0.154	0.0319	1.49621
ATP9A	O75110	0.0054	0.887	0.0520764
ATP9B	O43861	0.0908	0.107	0.970616
ATPAF1	Q5TC12	0.0156	0.689	0.161781
ATPAF2	Q8N5M1	-0.067	0.247	0.607303
ATR	Q13535	-0.0229	0.263	0.580044
ATRIP	Q8WXE1	0.0418	0.0997	1.0013
ATRX	P46100	0.0294	0.114	0.943095
ATXN10	Q9UBB4	0.0104	0.649	0.187755
ATXN2	Q99700	0.00529	0.742	0.129596
ATXN2L	Q8WWM7	-0.0106	0.678	0.16877
ATXN3	P54252	0.0461	0.152	0.818156
ATXN7L3B	Q96GX2	-0.155	0.00653	2.18509
AUP1	Q9Y679	0.03	0.313	0.504456
AURKA	O14965	0.0395	0.209	0.679854
AURKAIP1	Q9NWT8	0.144	0.0402	1.39577
AURKB	Q96GD4	0.0582	0.00479	2.31966
AVL9	Q8NBF6	0.0121	0.841	0.075204
AZI2	Q9H6S1	-0.0817	0.0425	1.37161
AZIN1	O14977	-0.012	0.657	0.182435
B2M	P61769	0.0998	0.00202	2.69465
B3GALNT2	Q8NCR0	-0.161	0.262	0.581699
B3GALT6	Q96L58	-0.0761	0.245	0.610834
B3GLCT	Q6Y288	-0.0574	0.205	0.688246
B3GNT2	Q9NY97	0.0454	0.313	0.504456
B3GNTL1	Q67FW5	0.276	0.0271	1.56703
B4GALNT1	Q00973	0.0241	0.497	0.303644
B4GALT1	P15291	-0.117	0.026	1.58503
B4GALT3	O60512	0.0257	0.784	0.105684
B4GALT5	O43286	-0.127	0.308	0.511449
B4GAT1	O43505	-0.0493	0.188	0.725842
B9D1	Q9UPM9	-0.0947	0.181	0.742321
B9D2	Q9BPU9	-0.0283	0.666	0.176526
BABAM1	Q9NWV8	-0.0237	0.627	0.202732
BABAM2	Q9NXR7	0.0728	0.0766	1.11577
BACE2	Q9Y5Z0	0.0218	0.814	0.0893756
BACH1	O14867	-0.0466	0.385	0.414539
BAG2	O95816	0.0532	0.0194	1.7122
BAG4	O95429	-0.106	0.374	0.427128
BAG5	Q9UL15	-0.0685	0.0676	1.17005
BAG6	P46379	0.048	0.0461	1.3363
BAHD1	Q8TBE0	0.00938	0.822	0.0851282
BANP	Q8N9N5	0.0543	0.527	0.278189
BAP1	Q92560	0.0955	0.066	1.18046
BARD1	Q99728	0.0672	0.392	0.406714
BAX	Q07812	0.016	0.887	0.0520764
BAZ1A	Q9NRL2	-0.0271	0.264	0.578396
BAZ1B	Q9UIG0	-0.0885	0.000545	3.2636
BAZ2A	Q9UIF9	-0.576	0.168	0.774691
BBS1	Q8NFJ9	0.0218	0.414	0.383
BBS10	Q8TAM1	-0.0505	0.225	0.647817
BBS2	Q9BXC9	-0.0372	0.0533	1.27327
BBS4	Q96RK4	0.0428	0.0782	1.10679
BBS5	Q8N3I7	-0.0758	0.291	0.536107
BBS7	Q8IWZ6	0.0578	0.0138	1.86012
BBS9	Q3SYG4	-0.00884	0.753	0.123205
BCAP29	Q9UHQ4	0.0443	0.0871	1.05998
BCAP31	P51572	0.0475	0.0152	1.81816
BCAS2	O75934	-0.0251	0.705	0.151811
BCAS3	Q9H6U6	0.101	0.162	0.790485
BCAT1	P54687	0.00976	0.794	0.100179
BCAT2	O15382	0.0237	0.338	0.471083
BCCIP	Q9P287	0.0342	0.0945	1.02457
BCHE	P06276	0.0087	0.865	0.0629839
BCKDHA	P12694	0.0408	0.19	0.721246
BCKDHB	P21953	0.0364	0.355	0.449772
BCL11B	Q9C0K0	0.0292	0.107	0.970616
BCL2	P10415	-0.116	0.136	0.866461
BCL2L12	Q9HB09	-0.0691	0.669	0.174574
BCL2L13	Q9BXK5	-0.0115	0.672	0.172631
BCLAF1	Q9NYF8	0.154	0.133	0.876148
BCOR	Q6W2J9	-0.0153	0.746	0.127261
BCR	P11274	-0.025	0.284	0.546682
BCS1L	Q9Y276	-0.0186	0.531	0.274905
BDH1	Q02338	0.0197	0.539	0.268411
BDH2	Q9BUT1	0.0344	0.136	0.866461
BECN1	Q14457	-0.0608	0.136	0.866461
BEND3	Q5T5X7	-0.0165	0.79	0.102373
BEND4	Q6ZU67	0.0962	0.0624	1.20482
BET1	O15155	-0.0978	0.0109	1.96257
BEX1	Q9HBH7	-0.028	0.332	0.478862
BEX2	Q9BXY8	0.0922	0.625	0.20412
BFAR	Q9NZS9	0.0332	0.484	0.315155
BICD1	Q96G01	-0.171	0.0293	1.53313
BIK	Q13323	0.0212	0.845	0.0731433
BIN2	Q9UBW5	-0.0413	0.84	0.0757207
BIN3	Q9NQY0	-0.0423	0.2	0.69897
BIRC2	Q13490	0.0137	0.643	0.191789
BIRC5	O15392	-0.0695	0.121	0.917215
BIRC6	Q9NR09	-0.0286	0.281	0.551294
BLM	P54132	-0.0119	0.454	0.342944
BLMH	Q13867	0.0246	0.236	0.627088
BLOC1S1	P78537	-0.00938	0.773	0.111821
BLTP1	Q2LD37	-0.0997	0.588	0.230623
BLTP2	Q14667	0.00659	0.831	0.080399
BLTP3A	Q6BDS2	-0.423	0.00615	2.21112
BLTP3B	A0JNW5	0.0132	0.675	0.170696
BLVRA	P53004	0.0133	0.426	0.37059
BLVRB	P30043	0.052	0.482	0.316953
BLZF1	Q9H2G9	-0.0864	0.108	0.966576
BMAL1	O00327	0.0416	0.661	0.179799
BMI1	P35226	-0.00693	0.853	0.069051
BMP2K	Q9NSY1	-0.0465	0.339	0.4698
BMPR1B	O00238	-0.0115	0.922	0.0352691
BMS1	Q14692	0.0283	0.376	0.424812
BNIP1	Q12981	-0.0878	0.126	0.899629
BNIP2	Q12982	0.0425	0.478	0.320572
BNIP3	Q12983	0.0885	0.35	0.455932
BNIP3L	O60238	-0.0115	0.759	0.119758
BOLA2	Q9H3K6	0.018	0.599	0.222573
BOP1	Q14137	0.0409	0.0443	1.3536
BPGM	P07738	0.0537	0.35	0.455932
BPHL	Q86WA6	0.0417	0.51	0.29243
BPIFB4	P59827	-0.0382	0.424	0.372634
BPNT1	O95861	-0.0267	0.206	0.686133
BPNT2	Q9NX62	-0.0277	0.543	0.2652
BPTF	Q12830	0.0617	0.273	0.563837
BRAF	P15056	-0.0184	0.742	0.129596
BRAP	Q7Z569	-0.00123	0.97	0.0132283
BRAT1	Q6PJG6	0.0165	0.271	0.567031
BRCA1	P38398	-0.0541	0.18	0.744727
BRCA2	P51587	-0.0261	0.274	0.562249
BRCC3	P46736	-0.0474	0.135	0.869666
BRD2	P25440	0.386	0.00956	2.01954
BRD4	O60885	0.612	1.84e-08	7.73518
BRD9	Q9H8M2	-0.108	0.00257	2.59007
BRF1	Q92994	-0.0616	0.0144	1.84164
BRF2	Q9HAW0	0.0553	0.199	0.701147
BRI3BP	Q8WY22	0.0272	0.398	0.400117
BRIP1	Q9BX63	0.00256	0.901	0.0452752
BRIX1	Q8TDN6	-0.0439	0.137	0.863279
BRMS1	Q9HCU9	0.0514	0.15	0.823909
BROX	Q5VW32	0.00468	0.919	0.0366845
BRPF1	P55201	0.000366	0.995	0.00217692
BRWD1	Q9NSI6	-0.0292	0.615	0.211125
BSG	P35613	0.0284	0.0756	1.12148
BSPRY	Q5W0U4	-0.00667	0.828	0.0819697
BTAF1	O14981	0.0209	0.287	0.542118
BTBD1	Q9H0C5	0.0217	0.572	0.242604
BTBD10	Q9BSF8	0.201	0.00962	2.01682
BTBD2	Q9BX70	-0.061	0.279	0.554396
BTBD3	Q9Y2F9	-0.123	0.233	0.632644
BTBD6	Q96KE9	-0.0142	0.707	0.150581
BTBD7	Q9P203	0.023	0.638	0.195179
BTBD9	Q96Q07	0.0436	0.128	0.89279
BTF3	P20290	0.203	0.0185	1.73283
BTG3	Q14201	0.0151	0.639	0.194499
BTN2A1	Q7KYR7	-0.0435	0.743	0.129011
BTN2A2	Q8WVV5	0.0754	0.0122	1.91364
BTN3A1	O00481	-0.0554	0.255	0.59346
BTN3A2	P78410	0.0649	0.23	0.638272
BTN3A3	O00478	0.0248	0.595	0.225483
BTRC	Q9Y297	-0.0994	0.0863	1.06399
BUB1	O43683	0.00318	0.83	0.0809219
BUB1B	O60566	-0.0335	0.137	0.863279
BUB3	O43684	0.00162	0.936	0.0287242
BUD23	O43709	-0.0627	0.0178	1.74958
BUD31	P41223	-0.0296	0.183	0.737549
BVES	Q8NE79	-0.249	0.205	0.688246
BYSL	Q13895	0.00949	0.574	0.241088
BZW1	Q7L1Q6	0.0109	0.64	0.19382
BZW2	Q9Y6E2	-0.0112	0.616	0.210419
C11orf98	E9PRG8	-0.00774	0.865	0.0629839
C12orf4	Q9NQ89	-0.0191	0.632	0.199283
C14orf119	Q9NWQ9	-0.007	0.892	0.0496351
C15orf39	Q6ZRI6	-0.0234	0.183	0.737549
C17orf75	Q9HAS0	0.0178	0.41	0.387216
C18orf21	Q32NC0	-0.299	0.0141	1.85078
C19orf44	Q9H6X5	0.00896	0.917	0.0376307
C19orf53	Q9UNZ5	-0.0561	0.141	0.850781
C1D	Q13901	-0.00869	0.789	0.102923
C1GALT1	Q9NS00	-0.000196	0.994	0.00261362
C1GALT1C1	Q96EU7	0.0828	0.116	0.935542
C1orf198	Q9H425	-0.0767	0.162	0.790485
C1orf43	Q9BWL3	0.05	0.257	0.590067
C1orf74	Q96LT6	-0.0148	0.896	0.047692
C1QBP	Q07021	-0.0205	0.553	0.257275
C20orf96	Q9NUD7	0.0256	0.349	0.457175
C2CD3	Q4AC94	-0.014	0.458	0.339135
C2CD5	Q86YS7	-0.0141	0.858	0.0665127
C2orf76	Q3KRA6	0.0903	0.334	0.476254
C3orf38	Q5JPI3	0.0799	0.0365	1.43771
C4orf54	D6RIA3	-0.0221	0.657	0.182435
C5orf22	Q49AR2	-0.00965	0.717	0.144481
C5orf34	Q96MH7	-0.114	0.238	0.623423
C6orf120	Q7Z4R8	-0.0385	0.687	0.163043
C6orf136	Q5SQH8	-0.369	0.19	0.721246
C6orf89	Q6UWU4	0.0692	0.0796	1.09909
C7orf25	Q9BPX7	0.0225	0.238	0.623423
C7orf31	Q8N865	0.06	0.183	0.737549
C7orf50	Q9BRJ6	0.0798	0.0354	1.451
C8orf33	Q9H7E9	-0.0843	0.0923	1.0348
C8orf76	Q96K31	0.0525	0.043	1.36653
C9	P02748	-0.0406	0.251	0.600326
C9orf152	Q5JTZ5	-0.205	0.458	0.339135
C9orf78	Q9NZ63	-0.00241	0.899	0.0462403
CA8	P35219	-0.125	0.00474	2.32422
CAB39	Q9Y376	-0.0282	0.368	0.434152
CABIN1	Q9Y6J0	0.00891	0.816	0.0883098
CACNG6	Q9BXT2	0.257	0.161	0.793174
CACYBP	Q9HB71	0.067	0.0201	1.6968
CAD	P27708	0.0077	0.609	0.215383
CALCOCO2	Q13137	-0.0894	0.348	0.458421
CALM1	P0DP23	0.235	0.14	0.853872
CALR	P27797	-0.0167	0.339	0.4698
CAMK1D	Q8IU85	0.0151	0.81	0.091515
CAMK2D	Q13557	0.0063	0.909	0.0414361
CAMK2G	Q13555	0.00497	0.84	0.0757207
CAMK4	Q16566	0.0456	0.12	0.920819
CAMKK2	Q96RR4	0.0205	0.489	0.310691
CAMKMT	Q7Z624	0.0786	0.0959	1.01818
CAMLG	P49069	0.0382	0.556	0.254925
CAMSAP1	Q5T5Y3	-0.071	0.0556	1.25493
CAMSAP3	Q9P1Y5	0.00564	0.818	0.0872467
CAMTA2	O94983	0.159	0.353	0.452225
CAND1	Q86VP6	-0.00585	0.712	0.14752
CAND2	O75155	-0.208	0.048	1.31876
CANT1	Q8WVQ1	-0.0774	0.686	0.163676
CANX	P27824	-0.00954	0.499	0.301899
CAP1	Q01518	-0.0272	0.225	0.647817
CAPG	P40121	0.0132	0.659	0.181115
CAPN1	P07384	0.0291	0.126	0.899629
CAPN10	Q9HC96	-0.0743	0.0437	1.35952
CAPN15	O75808	0.0135	0.552	0.258061
CAPN5	O15484	0.0435	0.37	0.431798
CAPN7	Q9Y6W3	0.0155	0.59	0.229148
CAPNS1	P04632	-0.0998	0.0331	1.48017
CAPRIN1	Q14444	0.00906	0.89	0.05061
CAPZA1	P52907	0.00826	0.653	0.185087
CAPZA2	P47755	-0.0105	0.665	0.177178
CAPZB	P47756	-0.00612	0.729	0.137272
CARD19	Q96LW7	0.00401	0.959	0.0181814
CARD8	Q9Y2G2	-0.0301	0.682	0.166216
CARHSP1	Q9Y2V2	-0.0321	0.235	0.628932
CARM1	Q86X55	0.0348	0.148	0.829738
CARMIL2	Q6F5E8	0.00681	0.647	0.189096
CARNMT1	Q8N4J0	0.0183	0.848	0.0716041
CARS1	P49589	0.00791	0.692	0.159894
CARS2	Q9HA77	-0.0402	0.168	0.774691
CASC3	O15234	0.0643	0.189	0.723538
CASKIN2	Q8WXE0	-0.0211	0.443	0.353596
CASP2	P42575	-0.0343	0.153	0.815309
CASP3	P42574	-0.0212	0.285	0.545155
CASP6	P55212	-0.0351	0.122	0.91364
CASP7	P55210	-0.0312	0.117	0.931814
CASP8	Q14790	-0.0768	0.265	0.576754
CASP8AP2	Q9UKL3	0.0627	0.0119	1.92445
CASTOR1	Q8WTX7	-0.0167	0.851	0.0700704
CASTOR2	A6NHX0	0.000947	0.989	0.00480371
CAT	P04040	0.0342	0.433	0.363512
CBFA2T2	O43439	-0.0641	0.225	0.647817
CBFA2T3	O75081	0.0563	0.0379	1.42136
CBFB	Q13951	0.0273	0.512	0.29073
CBL	P22681	0.0236	0.43	0.366532
CBR4	Q8N4T8	-0.000496	0.991	0.00392635
CBS	P35520	0.0171	0.428	0.368556
CBX1	P83916	-0.0647	0.493	0.307153
CBX2	Q14781	0.0213	0.858	0.0665127
CBX3	Q13185	-0.0197	0.459	0.338187
CBX4	O00257	-0.00948	0.829	0.0814455
CBX5	P45973	-0.0217	0.347	0.459671
CBX6	O95503	-0.00725	0.942	0.0259491
CBY3	A6NI87	0.0335	0.806	0.093665
CC2D1A	Q6P1N0	-0.0929	0.0516	1.28735
CC2D1B	Q5T0F9	0.014	0.582	0.235077
CCAR1	Q8IX12	0.0243	0.593	0.226945
CCAR2	Q8N163	0.0391	0.0259	1.5867
CCDC112	Q8NEF3	-0.0391	0.315	0.501689
CCDC120	Q96HB5	-0.256	0.149	0.826814
CCDC134	Q9H6E4	0.0407	0.498	0.302771
CCDC137	Q6PK04	-0.0101	0.829	0.0814455
CCDC138	Q96M89	-0.0438	0.0489	1.31069
CCDC14	Q49A88	-0.0468	0.0663	1.17849
CCDC142	Q17RM4	-0.184	0.00244	2.61261
CCDC15	Q0P6D6	0.001	0.961	0.0172766
CCDC171	Q6TFL3	-0.0744	0.289	0.539102
CCDC18	Q5T9S5	-0.00732	0.695	0.158015
CCDC22	O60826	-0.00761	0.658	0.181774
CCDC25	Q86WR0	0.0292	0.297	0.527244
CCDC28A	Q8IWP9	-0.139	0.0206	1.68613
CCDC34	Q96HJ3	0.105	0.025	1.60206
CCDC47	Q96A33	-0.0332	0.309	0.510042
CCDC51	Q96ER9	-0.282	0.000573	3.24185
CCDC59	Q9P031	0.0977	0.0997	1.0013
CCDC61	Q9Y6R9	0.00347	0.935	0.0291884
CCDC66	A2RUB6	0.0407	0.121	0.917215
CCDC77	Q9BR77	0.0281	0.309	0.510042
CCDC82	Q8N4S0	-0.131	0.204	0.69037
CCDC86	Q9H6F5	-0.0847	0.0361	1.44249
CCDC88A	Q3V6T2	0.0238	0.143	0.844664
CCDC88B	A6NC98	-0.343	0.372	0.429457
CCDC88C	Q9P219	-0.00285	0.884	0.0535477
CCDC93	Q567U6	-0.0157	0.484	0.315155
CCDC97	Q96F63	0.0146	0.681	0.166853
CCHCR1	Q8TD31	-0.0188	0.575	0.240332
CCK	P06307	-0.0456	0.468	0.329754
CCM2	Q9BSQ5	-0.793	0.0441	1.35556
CCNA2	P20248	0.0426	0.185	0.732828
CCNB1	P14635	0.000793	0.972	0.0123337
CCNB1IP1	Q9NPC3	-0.0421	0.0655	1.18376
CCNB2	O95067	-0.0334	0.127	0.896196
CCNC	P24863	-0.0174	0.691	0.160522
CCND2	P30279	0.0595	0.089	1.05061
CCND3	P30281	-0.00529	0.892	0.0496351
CCNE2	O96020	-0.0255	0.209	0.679854
CCNF	P41002	-0.0013	0.971	0.0127808
CCNG1	P51959	0.0297	0.503	0.298432
CCNH	P51946	0.0747	0.0319	1.49621
CCNI	Q14094	0.0184	0.686	0.163676
CCNI2	Q6ZMN8	-0.0307	0.659	0.181115
CCNK	O75909	0.0615	0.0676	1.17005
CCNL1	Q9UK58	-0.133	0.0683	1.16558
CCNL2	Q96S94	0.0335	0.422	0.374688
CCNQ	Q8N1B3	0.0379	0.45	0.346787
CCNT1	O60563	0.00457	0.918	0.0371573
CCNT2	O60583	0.0462	0.59	0.229148
CCNYL1	Q8N7R7	0.103	0.272	0.565431
CCP110	O43303	-0.0414	0.0529	1.27654
CCT2	P78371	-0.0277	0.103	0.987163
CCT3	P49368	0.00741	0.671	0.173277
CCT4	P50991	0.00615	0.726	0.139063
CCT5	P48643	-0.00147	0.934	0.0296531
CCT6A	P40227	0.0111	0.483	0.316053
CCT7	Q99832	0.0207	0.158	0.801343
CCT8	P50990	0.0241	0.173	0.761954
CCZ1B	P86790	0.00747	0.634	0.197911
CD109	Q6YHK3	-0.0807	0.554	0.25649
CD151	P48509	0.02	0.558	0.253366
CD1A	P06126	0.00177	0.982	0.00788851
CD1B	P29016	-0.0364	0.759	0.119758
CD1D	P15813	-0.0471	0.36	0.443697
CD2	P06729	0.0452	0.166	0.779892
CD247	P20963	-0.0304	0.164	0.785156
CD37	P11049	-0.197	0.289	0.539102
CD3D	P04234	-0.00639	0.851	0.0700704
CD3E	P07766	0.0103	0.796	0.0990869
CD3G	P09693	0.0665	0.0247	1.6073
CD46	P15529	0.0547	0.25	0.60206
CD47	Q08722	0.00288	0.948	0.0231917
CDAN1	Q8IWY9	-0.0339	0.285	0.545155
CDC123	O75794	-0.00392	0.882	0.0545314
CDC16	Q13042	-0.00855	0.688	0.162412
CDC20	Q12834	0.0036	0.831	0.080399
CDC23	Q9UJX2	0.0177	0.243	0.614394
CDC25A	P30304	0.0239	0.401	0.396856
CDC25B	P30305	0.0176	0.441	0.355561
CDC25C	P30307	0.0557	0.0171	1.767
CDC27	P30260	-0.00987	0.556	0.254925
CDC34	P49427	-0.0933	0.405	0.392545
CDC37	Q16543	-0.00138	0.935	0.0291884
CDC40	O60508	-0.00412	0.858	0.0665127
CDC42	P60953	-0.0828	0.0197	1.70553
CDC42BPA	Q5VT25	0.0126	0.802	0.0958256
CDC42BPB	Q9Y5S2	-0.00372	0.9	0.0457575
CDC42BPG	Q6DT37	-0.0265	0.328	0.484126
CDC45	O75419	0.00226	0.896	0.047692
CDC5L	Q99459	-0.0519	0.126	0.899629
CDC6	Q99741	0.0342	0.174	0.759451
CDC7	O00311	-0.0331	0.122	0.91364
CDC73	Q6P1J9	-0.00323	0.88	0.0555173
CDCA2	Q69YH5	-0.0746	0.578	0.238072
CDCA4	Q9BXL8	-0.0192	0.401	0.396856
CDCA7	Q9BWT1	-0.0224	0.861	0.0649968
CDCA7L	Q96GN5	-0.0266	0.321	0.493495
CDCA8	Q53HL2	-0.0762	0.521	0.283162
CDH7	Q9ULB5	-0.0413	0.524	0.280669
CDIN1	Q9Y2V0	0.0395	0.643	0.191789
CDIPT	O14735	-0.057	0.277	0.55752
CDK1	P06493	0.0166	0.24	0.619789
CDK11B	P21127	0.000116	0.995	0.00217692
CDK12	Q9NYV4	-0.059	0.0633	1.1986
CDK17	Q00537	0.0385	0.126	0.899629
CDK18	Q07002	-0.0706	0.0804	1.09474
CDK2	P24941	-0.0266	0.198	0.703335
CDK20	Q8IZL9	-0.0848	0.335	0.474955
CDK4	P11802	0.00397	0.813	0.0899095
CDK5	Q00535	0.00276	0.919	0.0366845
CDK5RAP1	Q96SZ6	-0.0337	0.133	0.876148
CDK5RAP2	Q96SN8	-0.0044	0.781	0.107349
CDK5RAP3	Q96JB5	-0.0363	0.104	0.982967
CDK6	Q00534	0.027	0.182	0.739929
CDK7	P50613	0.00847	0.727	0.138466
CDK8	P49336	0.128	0.273	0.563837
CDK9	P50750	0.0583	0.00601	2.22113
CDKAL1	Q5VV42	0.0465	0.00954	2.02045
CDKN1B	P46527	-0.165	0.0135	1.86967
CDKN2AIP	Q9NXV6	-0.0486	0.171	0.767004
CDKN3	Q16667	-0.0608	0.53	0.275724
CDR2	Q01850	-0.0135	0.715	0.145694
CDS2	O95674	-0.0281	0.596	0.224754
CDT1	Q9H211	0.0208	0.228	0.642065
CDYL	Q9Y232	0.0187	0.7	0.154902
CEBPZ	Q03701	-0.0344	0.418	0.378824
CELF1	Q92879	0.0412	0.203	0.692504
CELF2	O95319	0.0462	0.276	0.559091
CELSR3	Q9NYQ7	-0.117	0.214	0.669586
CENPB	P07199	-0.107	0.00621	2.20691
CENPE	Q02224	-0.0388	0.0828	1.08197
CENPF	P49454	-0.0529	0.881	0.0550241
CENPH	Q9H3R5	0.00832	0.799	0.0974532
CENPI	Q92674	-0.0118	0.674	0.17134
CENPJ	Q9HC77	-0.059	0.126	0.899629
CENPK	Q9BS16	0.0727	0.188	0.725842
CENPL	Q8N0S6	-0.111	0.0842	1.07469
CENPM	Q9NSP4	0.0308	0.722	0.141463
CENPN	Q96H22	0.00982	0.744	0.128427
CENPO	Q9BU64	0.0404	0.307	0.512862
CENPP	Q6IPU0	-0.629	0.0992	1.00349
CENPU	Q71F23	0.00897	0.835	0.0783135
CENPV	Q7Z7K6	-0.0263	0.331	0.480172
CENPW	Q5EE01	0.14	0.049	1.3098
CEP104	O60308	-0.0162	0.743	0.129011
CEP120	Q8N960	-0.863	0.0112	1.95078
CEP131	Q9UPN4	0.00815	0.645	0.19044
CEP135	Q66GS9	-0.0409	0.594	0.226214
CEP152	O94986	-0.0607	0.00277	2.55752
CEP164	Q9UPV0	-0.0767	0.00543	2.2652
CEP192	Q8TEP8	-0.056	0.0209	1.67985
CEP20	Q96NB1	-0.0881	0.236	0.627088
CEP250	Q9BV73	-0.00998	0.624	0.204815
CEP290	O15078	0.00546	0.858	0.0665127
CEP295	Q9C0D2	-0.0293	0.301	0.521434
CEP350	Q5VT06	-0.0203	0.205	0.688246
CEP43	O95684	-0.312	0.0582	1.23508
CEP44	Q9C0F1	0.00404	0.849	0.0710923
CEP55	Q53EZ4	0.0325	0.0851	1.07007
CEP57	Q86XR8	0.0258	0.198	0.703335
CEP57L1	Q8IYX8	0.0359	0.273	0.563837
CEP63	Q96MT8	0.0892	0.102	0.9914
CEP68	Q76N32	-0.141	0.403	0.394695
CEP70	Q8NHQ1	-0.0434	0.137	0.863279
CEP72	Q9P209	-0.0259	0.278	0.555955
CEP76	Q8TAP6	0.00662	0.768	0.114639
CEP78	Q5JTW2	-0.0225	0.321	0.493495
CEP85	Q6P2H3	-0.0609	0.0223	1.6517
CEP85L	Q5SZL2	-0.0218	0.54	0.267606
CEP89	Q96ST8	-0.00106	0.972	0.0123337
CEP95	Q96GE4	-0.0355	0.233	0.632644
CEP97	Q8IW35	-0.0107	0.552	0.258061
CEPT1	Q9Y6K0	-0.11	0.158	0.801343
CERK	Q8TCT0	-0.124	0.00292	2.53462
CERS2	Q96G23	0.0959	0.00808	2.09259
CERS6	Q6ZMG9	0.0585	0.112	0.950782
CERT1	Q9Y5P4	-0.021	0.372	0.429457
CETN2	P41208	0.0526	0.0962	1.01682
CETN3	O15182	0.351	0.18	0.744727
CFAP107	Q8N1D5	0.0118	0.884	0.0535477
CFAP20	Q9Y6A4	0.0243	0.287	0.542118
CFAP298	P57076	0.0114	0.88	0.0555173
CFAP36	Q96G28	-0.0347	0.178	0.74958
CFAP410	O43822	-0.0985	0.15	0.823909
CFAP58	Q5T655	0.0663	0.203	0.692504
CFD	P00746	-0.0311	0.619	0.208309
CFL1	P23528	0.0137	0.563	0.249492
CGRRF1	Q99675	-0.0212	0.817	0.0877779
CHAC1	Q9BUX1	-0.09	0.0345	1.46218
CHAC2	Q8WUX2	-0.591	0.00131	2.88273
CHAF1B	Q13112	0.0483	0.0454	1.34294
CHAMP1	Q96JM3	0.0519	0.246	0.609065
CHCHD3	Q9NX63	0.00263	0.931	0.0310503
CHD1	O14646	-0.0289	0.235	0.628932
CHD1L	Q86WJ1	0.0217	0.285	0.545155
CHD2	O14647	-0.124	0.126	0.899629
CHD4	Q14839	-0.0478	0.0093	2.03152
CHD6	Q8TD26	-0.0305	0.496	0.304518
CHD7	Q9P2D1	-0.102	0.446	0.350665
CHD8	Q9HCK8	0.0565	0.204	0.69037
CHD9	Q3L8U1	0.0359	0.417	0.379864
CHEK1	O14757	-0.00147	0.933	0.0301184
CHEK2	O96017	0.0474	0.165	0.782516
CHERP	Q8IWX8	0.00737	0.83	0.0809219
CHI3L2	Q15782	0.0388	0.209	0.679854
CHID1	Q9BWS9	0.0502	0.0517	1.28651
CHKA	P35790	0.0293	0.244	0.61261
CHM	P24386	-0.0255	0.463	0.334419
CHML	P26374	-0.11	0.0449	1.34775
CHMP1A	Q9HD42	0.142	0.00468	2.32975
CHMP2A	O43633	0.0612	0.0777	1.10958
CHMP2B	Q9UQN3	0.0367	0.533	0.273273
CHMP6	Q96FZ7	0.0668	0.464	0.333482
CHMP7	Q8WUX9	-0.00209	0.942	0.0259491
CHN1	P15882	-0.0182	0.776	0.110138
CHORDC1	Q9UHD1	0.0168	0.428	0.368556
CHP1	Q99653	0.00494	0.9	0.0457575
CHPF	Q8IZ52	0.0311	0.507	0.294992
CHPF2	Q9P2E5	-0.0525	0.117	0.931814
CHRAC1	Q9NRG0	-0.181	0.017	1.76955
CHRNA3	P32297	0.039	0.574	0.241088
CHRNA5	P30532	-0.0367	0.0527	1.27819
CHRNB1	P11230	-0.05	0.111	0.954677
CHST10	O43529	-0.0275	0.274	0.562249
CHST11	Q9NPF2	-0.02	0.459	0.338187
CHST12	Q9NRB3	-0.000254	0.998	0.000869459
CHST14	Q8NCH0	-0.0572	0.109	0.962574
CHSY1	Q86X52	0.0138	0.882	0.0545314
CHTF18	Q8WVB6	-0.0344	0.244	0.61261
CHTF8	P0CG13	0.0924	0.168	0.774691
CHTOP	Q9Y3Y2	-0.0529	0.13	0.886057
CHUK	O15111	-0.0143	0.422	0.374688
CHURC1	Q8WUH1	0.00599	0.85	0.0705811
CIAO1	O76071	0.0249	0.265	0.576754
CIAO2A	Q9H5X1	-0.0741	0.0431	1.36552
CIAO2B	Q9Y3D0	-0.107	0.308	0.511449
CIAO3	Q9H6Q4	0.00616	0.799	0.0974532
CIAPIN1	Q6FI81	0.0338	0.0639	1.1945
CIB1	Q99828	-0.0854	0.103	0.987163
CIBAR1	A1XBS5	0.0424	0.396	0.402305
CIBAR2	Q6ZTR7	-0.0139	0.741	0.130182
CINP	Q9BW66	0.0532	0.229	0.640165
CIP2A	Q8TCG1	-0.004	0.861	0.0649968
CIPC	Q9C0C6	0.132	0.0127	1.8962
CISD1	Q9NZ45	0.00411	0.848	0.0716041
CIT	O14578	0.0166	0.622	0.20621
CKAP2	Q8WWK9	-0.0157	0.737	0.132533
CKAP2L	Q8IYA6	-0.0123	0.801	0.0963675
CKAP4	Q07065	-0.0102	0.761	0.118615
CKAP5	Q14008	-0.0111	0.464	0.333482
CKB	P12277	0.133	0.453	0.343902
CKLF	Q9UBR5	0.038	0.519	0.284833
CKMT1A	P12532	-0.316	0.361	0.442493
CKS2	P33552	0.0422	0.531	0.274905
CLASP1	Q7Z460	-0.0714	0.0457	1.34008
CLASP2	O75122	-0.0208	0.265	0.576754
CLCC1	Q96S66	-0.0248	0.52	0.283997
CLCN3	P51790	0.0785	0.00612	2.21325
CLCN5	P51795	-0.223	0.371	0.430626
CLCN6	P51797	-0.195	0.0722	1.14146
CLCN7	P51798	0.0838	0.0194	1.7122
CLDND1	Q9NY35	0.102	0.336	0.473661
CLEC11A	Q9Y240	0.00281	0.935	0.0291884
CLEC16A	Q2KHT3	-0.126	0.252	0.598599
CLGN	O14967	-0.0928	0.59	0.229148
CLIC1	O00299	0.0424	0.0381	1.41908
CLIC2	O15247	0.00378	0.958	0.0186345
CLIC4	Q9Y696	0.00314	0.87	0.0604807
CLINT1	Q14677	0.075	0.00654	2.18442
CLIP4	Q8N3C7	0.0742	0.0065	2.18709
CLK1	P49759	-0.0183	0.702	0.153663
CLK3	P49761	0.00137	0.962	0.0168249
CLN3	Q13286	-0.281	0.208	0.681937
CLN6	Q9NWW5	0.0931	0.222	0.653647
CLP1	Q92989	0.0517	0.0747	1.12668
CLPB	Q9H078	0.0172	0.484	0.315155
CLPP	Q16740	-0.0862	0.00253	2.59688
CLPTM1	O96005	0.0503	0.0609	1.21538
CLPTM1L	Q96KA5	0.0527	0.0373	1.42829
CLPX	O76031	-0.000833	0.971	0.0127808
CLTC	Q00610	0.00783	0.583	0.234331
CLTCL1	P53675	-0.0533	0.385	0.414539
CLUAP1	Q96AJ1	-0.0945	0.215	0.667562
CLUH	O75153	0.0181	0.294	0.531653
CLYBL	Q8N0X4	0.0501	0.206	0.686133
CMAS	Q8NFW8	0.00218	0.91	0.0409586
CMIP	Q8IY22	-0.0192	0.614	0.211832
CMPK1	P30085	-0.0838	0.323	0.490797
CMPK2	Q5EBM0	0.0147	0.623	0.205512
CMSS1	Q9BQ75	-0.0367	0.293	0.533132
CMTM3	Q96MX0	0.0162	0.68	0.167491
CMTM6	Q9NX76	0.0992	0.377	0.423659
CMTR1	Q8N1G2	0.0241	0.158	0.801343
CMTR2	Q8IYT2	-4.85e-05	0.998	0.000869459
CMYA5	Q8N3K9	0.0205	0.764	0.116907
CNDP2	Q96KP4	0.0127	0.434	0.36251
CNIH4	Q9P003	0.0495	0.531	0.274905
CNK3/IPCEF1	G9CGD6	0.321	0.027	1.56864
CNN2	Q99439	-0.00476	0.85	0.0705811
CNNM2	Q9H8M5	-0.0693	0.397	0.401209
CNNM3	Q8NE01	-0.0148	0.679	0.16813
CNNM4	Q6P4Q7	-0.146	0.324	0.489455
CNOT1	A5YKK6	-0.00223	0.884	0.0535477
CNOT10	Q9H9A5	0.0179	0.404	0.393619
CNOT11	Q9UKZ1	-0.0802	0.0725	1.13966
CNOT2	Q9NZN8	0.00417	0.852	0.0695604
CNOT3	O75175	0.0255	0.396	0.402305
CNOT6	Q9ULM6	-0.0525	0.0506	1.29585
CNOT6L	Q96LI5	-0.0929	0.0349	1.45717
CNOT7	Q9UIV1	0.0028	0.926	0.033389
CNOT8	Q9UFF9	0.0603	0.0124	1.90658
CNOT9	Q92600	0.0956	0.0596	1.22475
CNP	P09543	0.00144	0.947	0.02365
CNPPD1	Q9BV87	-0.0509	0.355	0.449772
CNPY2	Q9Y2B0	0.0686	0.697	0.156767
CNTLN	Q9NXG0	-0.0416	0.399	0.399027
CNTRL	Q7Z7A1	-0.156	0.0144	1.84164
CNTROB	Q8N137	0.0437	0.146	0.835647
COA1	Q9GZY4	-0.00238	0.947	0.02365
COA3	Q9Y2R0	-0.0124	0.864	0.0634863
COA7	Q96BR5	-0.0297	0.756	0.121478
COASY	Q13057	0.0395	0.289	0.539102
COG1	Q8WTW3	-0.0202	0.461	0.336299
COG2	Q14746	0.0375	0.115	0.939302
COG3	Q96JB2	-0.0303	0.498	0.302771
COG4	Q9H9E3	0.0245	0.356	0.44855
COG5	Q9UP83	-0.0101	0.516	0.28735
COG6	Q9Y2V7	-0.0127	0.576	0.239578
COG7	P83436	-0.00369	0.842	0.0746879
COG8	Q96MW5	0.0148	0.396	0.402305
COIL	P38432	-0.0757	0.0841	1.0752
COL1A1	P02452	-0.129	0.0144	1.84164
COLGALT1	Q8NBJ5	0.018	0.357	0.447332
COMMD1	Q8N668	-0.257	0.0161	1.79317
COMMD10	Q9Y6G5	-0.151	0.108	0.966576
COMMD2	Q86X83	-0.029	0.29	0.537602
COMMD3	Q9UBI1	-0.00103	0.972	0.0123337
COMMD4	Q9H0A8	-0.032	0.213	0.67162
COMMD6	Q7Z4G1	-0.245	0.418	0.378824
COMMD7	Q86VX2	0.0481	0.729	0.137272
COMMD9	Q9P000	-0.0806	0.127	0.896196
COMT	P21964	-0.00548	0.756	0.121478
COMTD1	Q86VU5	-0.177	0.355	0.449772
COP1	Q8NHY2	-0.00183	0.945	0.0245682
COPA	P53621	0.0103	0.512	0.29073
COPB1	P53618	-0.0233	0.199	0.701147
COPB2	P35606	0.00346	0.823	0.0846002
COPE	O14579	-0.0709	0.0204	1.69037
COPG1	Q9Y678	-0.0124	0.45	0.346787
COPG2	Q9UBF2	-0.0459	0.0703	1.15304
COPS2	P61201	-0.0259	0.189	0.723538
COPS3	Q9UNS2	0.0316	0.123	0.910095
COPS4	Q9BT78	-0.0255	0.345	0.462181
COPS5	Q92905	0.00601	0.708	0.149967
COPS6	Q7L5N1	-0.00461	0.815	0.0888424
COPS7B	Q9H9Q2	-0.108	0.025	1.60206
COPS8	Q99627	-0.00843	0.877	0.0570004
COPZ1	P61923	-0.0733	0.0879	1.05601
COQ6	Q9Y2Z9	-0.0764	0.232	0.634512
COQ7	Q99807	-0.105	0.595	0.225483
COQ8A	Q8NI60	0.0592	0.577	0.238824
COQ8B	Q96D53	-0.171	0.152	0.818156
CORO1A	P31146	0.0226	0.251	0.600326
CORO1B	Q9BR76	0.0566	0.236	0.627088
CORO1C	Q9ULV4	0.0115	0.529	0.276544
CORO2A	Q92828	-0.066	0.0258	1.58838
CORO7	P57737	-0.024	0.295	0.530178
COTL1	Q14019	0.0254	0.348	0.458421
COX10	Q12887	0.0255	0.755	0.122053
COX11	Q9Y6N1	-0.149	0.169	0.772113
COX15	Q7KZN9	-0.0123	0.631	0.199971
COX20	Q5RI15	0.0456	0.694	0.158641
COX4I1	P13073	-0.00596	0.784	0.105684
COX6A1	P12074	-0.0335	0.539	0.268411
COX6C	P09669	0.03	0.465	0.332547
COX7A2	P14406	-0.0271	0.402	0.395774
COX7B	P24311	-0.0266	0.473	0.325139
CPD	O75976	0.0436	0.0191	1.71897
CPEB1	Q9BZB8	-0.0373	0.117	0.931814
CPLANE1	Q9H799	-0.0885	0.3	0.522879
CPNE1	Q99829	0.0406	0.0777	1.10958
CPNE3	O75131	0.0222	0.56	0.251812
CPOX	P36551	0.0252	0.264	0.578396
CPPED1	Q9BRF8	-0.233	0.108	0.966576
CPSF1	Q10570	0.0382	0.037	1.4318
CPSF2	Q9P2I0	-0.0112	0.562	0.250264
CPSF3	Q9UKF6	0.0247	0.148	0.829738
CPSF4	O95639	-0.0414	0.517	0.286509
CPSF6	Q16630	-0.0455	0.0155	1.80967
CPSF7	Q8N684	-0.111	0.00352	2.45346
CPT1A	P50416	-0.00483	0.798	0.0979971
CPT2	P23786	-0.007	0.729	0.137272
CPTP	Q5TA50	0.187	0.143	0.844664
CPVL	Q9H3G5	0.0595	0.00814	2.08938
CPXM1	Q96SM3	-0.11	0.0118	1.92812
CR2	P20023	-0.0567	0.774	0.111259
CRACR2A	Q9BSW2	0.0625	0.244	0.61261
CRADD	P78560	-0.0464	0.113	0.946922
CRAMP1	Q96RY5	-0.0234	0.628	0.20204
CRBN	Q96SW2	-0.0356	0.211	0.675718
CRCP	O75575	-0.0256	0.722	0.141463
CREB3	O43889	-0.103	0.26	0.585027
CREB3L2	Q70SY1	0.0674	0.151	0.821023
CRK	P46108	-0.157	0.097	1.01323
CRKL	P46109	0.00909	0.903	0.0443122
CRLF3	Q8IUI8	-0.00681	0.797	0.0985417
CRNKL1	Q9BZJ0	-0.0421	0.0644	1.19111
CROCC	Q5TZA2	0.0696	0.119	0.924453
CROT	Q9UKG9	-0.027	0.387	0.412289
CRTAP	O75718	-0.00654	0.901	0.0452752
CRY1	Q16526	0.0433	0.0596	1.22475
CRY2	Q49AN0	-0.121	0.0962	1.01682
CRYBG1	Q9Y4K1	-0.0285	0.168	0.774691
CRYL1	Q9Y2S2	-0.0143	0.708	0.149967
CRYZ	Q08257	0.0131	0.52	0.283997
CRYZL1	O95825	-0.0288	0.296	0.528708
CS	O75390	-0.0164	0.431	0.365523
CSDE1	O75534	-0.0109	0.457	0.340084
CSE1L	P55060	-0.0262	0.172	0.764472
CSGALNACT2	Q8N6G5	-0.0174	0.898	0.0467237
CSK	P41240	0.00335	0.846	0.0726296
CSNK1A1	P48729	-0.00243	0.925	0.0338583
CSNK1D	P48730	0.0208	0.61	0.21467
CSNK1E	P49674	0.00168	0.934	0.0296531
CSNK1G1	Q9HCP0	0.0194	0.678	0.16877
CSNK2A1	P68400	-0.0153	0.392	0.406714
CSNK2A2	P19784	-0.00352	0.835	0.0783135
CSNK2B	P67870	0.0405	0.263	0.580044
CSPP1	Q1MSJ5	-0.0267	0.235	0.628932
CSRNP1	Q96S65	-0.122	0.042	1.37675
CSRNP2	Q9H175	0.126	0.0193	1.71444
CSRP1	P21291	-0.0335	0.34	0.468521
CSTF1	Q05048	-0.0165	0.48	0.318759
CSTF2T	Q9H0L4	-0.0047	0.872	0.0594835
CSTF3	Q12996	0.014	0.463	0.334419
CSTPP1	Q9H6J7	-0.0233	0.436	0.360514
CTBP1	Q13363	0.0293	0.144	0.841638
CTC1	Q2NKJ3	0.04	0.254	0.595166
CTCF	P49711	-0.0954	0.0446	1.35067
CTDNEP1	O95476	0.0462	0.297	0.527244
CTDP1	Q9Y5B0	-0.00806	0.835	0.0783135
CTDSPL2	Q05D32	-0.00504	0.909	0.0414361
CTH	P32929	0.0351	0.104	0.982967
CTNNA1	P35221	0.121	0.208	0.681937
CTNNAL1	Q9UBT7	-0.0972	0.242	0.616185
CTNNB1	P35222	0.103	0.000408	3.38934
CTNNBL1	Q8WYA6	-0.0448	0.0998	1.00087
CTPS1	P17812	0.016	0.434	0.36251
CTR9	Q6PD62	-0.155	0.000372	3.42946
CTSA	P10619	-0.0124	0.832	0.0798767
CTSB	P07858	-0.029	0.521	0.283162
CTSC	P53634	0.0583	0.181	0.742321
CTSD	P07339	0.0481	0.0163	1.78781
CTSW	P56202	-0.159	0.535	0.271646
CTU1	Q7Z7A3	-0.00646	0.793	0.100727
CTU2	Q2VPK5	0.0672	0.478	0.320572
CUEDC2	Q9H467	-0.12	0.459	0.338187
CUL1	Q13616	0.0445	0.0153	1.81531
CUL2	Q13617	0.0277	0.223	0.651695
CUL3	Q13618	0.00918	0.566	0.247184
CUL4A	Q13619	0.0229	0.302	0.519993
CUL4B	Q13620	-0.00594	0.839	0.076238
CUL5	Q93034	-0.00907	0.713	0.14691
CUL7	Q14999	-0.000553	0.987	0.00568285
CUL9	Q8IWT3	0.0411	0.0829	1.08145
CUTC	Q9NTM9	-0.623	0.0671	1.17328
CUX1	P39880	0.137	0.585	0.232844
CWC22	Q9HCG8	-0.0375	0.25	0.60206
CWF19L1	Q69YN2	0.00924	0.693	0.159267
CWF19L2	Q2TBE0	-0.0621	0.873	0.0589858
CXCR4	P61073	-0.0123	0.931	0.0310503
CXorf38	Q8TB03	-0.000453	0.991	0.00392635
CXXC1	Q9P0U4	-0.0411	0.271	0.567031
CYB5B	O43169	-0.0095	0.81	0.091515
CYB5D1	Q6P9G0	-0.049	0.236	0.627088
CYB5R1	Q9UHQ9	-0.0178	0.595	0.225483
CYB5R3	P00387	0.0309	0.24	0.619789
CYB5R4	Q7L1T6	0.0161	0.926	0.033389
CYBA	P13498	0.0688	0.254	0.595166
CYBC1	Q9BQA9	0.00609	0.908	0.0419142
CYC1	P08574	-0.0694	0.124	0.906578
CYCS	P99999	0.0226	0.437	0.359519
CYFIP1	Q7L576	0.0072	0.686	0.163676
CYFIP2	Q96F07	0.0111	0.49	0.309804
CYLD	Q9NQC7	-0.0339	0.2	0.69897
CYP20A1	Q6UW02	0.0299	0.379	0.421361
CYP26A1	O43174	0.0296	0.638	0.195179
CYP2S1	Q96SQ9	0.0313	0.461	0.336299
CYP2U1	Q7Z449	0.0854	0.188	0.725842
CYP3A43	Q9HB55	0.0179	0.82	0.0861861
CYP4V2	Q6ZWL3	-0.483	0.0374	1.42713
CYP51A1	Q16850	0.000812	0.975	0.0109954
CYRIB	Q9NUQ9	0.0172	0.344	0.463442
CYTH1	Q15438	-0.0195	0.559	0.252588
CYTH2	Q99418	-0.0265	0.553	0.257275
CZIB	Q9NWV4	-0.0381	0.51	0.29243
D2HGDH	Q8N465	0.0438	0.57	0.244125
DAAM1	Q9Y4D1	0.0479	0.616	0.210419
DAAM2	Q86T65	-0.0154	0.559	0.252588
DAD1	P61803	-0.0477	0.387	0.412289
DAGLB	Q8NCG7	-0.0375	0.409	0.388277
DALRD3	Q5D0E6	-0.0408	0.321	0.493495
DAP3	P51398	-0.00399	0.885	0.0530567
DAPK3	O43293	0.00837	0.751	0.12436
DARS1	P14868	0.0275	0.114	0.943095
DARS2	Q6PI48	-0.0245	0.427	0.369572
DAXX	Q9UER7	0.016	0.512	0.29073
DAZAP1	Q96EP5	-0.00852	0.624	0.204815
DBF4	Q9UBU7	-0.0264	0.814	0.0893756
DBN1	Q16643	-0.0488	0.038	1.42022
DBNL	Q9UJU6	-0.0401	0.698	0.156145
DBR1	Q9UK59	-0.0285	0.552	0.258061
DBT	P11182	0.0204	0.457	0.340084
DCAF1	Q9Y4B6	0.00867	0.65	0.187087
DCAF10	Q5QP82	0.0647	0.0668	1.17522
DCAF11	Q8TEB1	-0.00449	0.911	0.0404816
DCAF12	Q5T6F0	0.057	0.0566	1.24718
DCAF13	Q9NV06	0.0545	0.0483	1.31605
DCAF15	Q66K64	0.0948	0.0309	1.51004
DCAF16	Q9NXF7	0.0128	0.768	0.114639
DCAF17	Q5H9S7	0.0541	0.254	0.595166
DCAF4	Q8WV16	0.0291	0.171	0.767004
DCAF5	Q96JK2	0.0486	0.123	0.910095
DCAF6	Q58WW2	-0.0206	0.742	0.129596
DCAF7	P61962	0.0432	0.0804	1.09474
DCAF8	Q5TAQ9	0.0491	0.13	0.886057
DCAKD	Q8WVC6	0.0753	0.037	1.4318
DCD	P81605	0.357	0.132	0.879426
DCK	P27707	-0.00605	0.825	0.0835461
DCLRE1B	Q9H816	0.0234	0.559	0.252588
DCP1A	Q9NPI6	-0.00311	0.827	0.0824945
DCP1B	Q8IZD4	0.0204	0.382	0.417937
DCP2	Q8IU60	0.0636	0.0243	1.61439
DCPS	Q96C86	-0.08	0.0794	1.10018
DCTD	P32321	-0.00358	0.886	0.0525663
DCTN1	Q14203	-0.00181	0.899	0.0462403
DCTN2	Q13561	-0.0253	0.831	0.080399
DCTN3	O75935	0.00116	0.957	0.0190881
DCTN4	Q9UJW0	0.0351	0.197	0.705534
DCTN5	Q9BTE1	-0.0118	0.705	0.151811
DCTN6	O00399	-0.0216	0.527	0.278189
DCUN1D1	Q96GG9	0.0178	0.454	0.342944
DCUN1D5	Q9BTE7	0.00952	0.752	0.123782
DCXR	Q7Z4W1	0.0558	0.022	1.65758
DDB1	Q16531	0.0208	0.183	0.737549
DDB2	Q92466	0.0213	0.651	0.186419
DDHD1	Q8NEL9	0.00151	0.976	0.0105502
DDHD2	O94830	0.15	0.171	0.767004
DDI2	Q5TDH0	0.0162	0.445	0.35164
DDIAS	Q8IXT1	-0.0496	0.527	0.278189
DDIT4	Q9NX09	-0.16	0.000293	3.53313
DDOST	P39656	0.0386	0.0382	1.41794
DDR1	Q08345	0.0983	0.033	1.48149
DDRGK1	Q96HY6	0.0366	0.844	0.0736576
DDX1	Q92499	0.0106	0.504	0.297569
DDX10	Q13206	-0.0434	0.485	0.314258
DDX11	Q96FC9	0.011	0.618	0.209012
DDX11L8	A8MPP1	0.0679	0.00568	2.24565
DDX17	Q92841	-0.0175	0.478	0.320572
DDX18	Q9NVP1	-0.0416	0.0368	1.43415
DDX19A	Q9NUU7	0.0211	0.217	0.66354
DDX19B	Q9UMR2	-0.151	0.111	0.954677
DDX20	Q9UHI6	0.0157	0.374	0.427128
DDX21	Q9NR30	-0.042	0.0259	1.5867
DDX23	Q9BUQ8	-0.0362	0.452	0.344862
DDX24	Q9GZR7	-0.0492	0.101	0.995679
DDX25	Q9UHL0	-0.0336	0.622	0.20621
DDX27	Q96GQ7	-0.0896	0.00436	2.36051
DDX28	Q9NUL7	-0.023	0.449	0.347754
DDX31	Q9H8H2	-0.015	0.71	0.148742
DDX39A	O00148	-0.0258	0.308	0.511449
DDX39B	Q13838	0.00888	0.597	0.224026
DDX3X	O00571	-0.0238	0.153	0.815309
DDX3Y	O15523	-0.113	0.259	0.5867
DDX41	Q9UJV9	0.0463	0.101	0.995679
DDX42	Q86XP3	0.019	0.46	0.337242
DDX46	Q7L014	-0.00544	0.8	0.09691
DDX47	Q9H0S4	-0.0128	0.411	0.386158
DDX49	Q9Y6V7	-0.00375	0.838	0.076756
DDX5	P17844	0.00687	0.657	0.182435
DDX50	Q9BQ39	-0.103	0.0587	1.23136
DDX51	Q8N8A6	0.0236	0.415	0.381952
DDX52	Q9Y2R4	0.00547	0.806	0.093665
DDX54	Q8TDD1	-0.0388	0.442	0.354578
DDX55	Q8NHQ9	-0.0537	0.096	1.01773
DDX56	Q9NY93	-0.00854	0.583	0.234331
DDX6	P26196	0.0568	0.0145	1.83863
DDX60	Q8IY21	-0.0453	0.06	1.22185
DDX60L	Q5H9U9	-0.0107	0.526	0.279014
DECR1	Q16698	0.00318	0.847	0.0721166
DECR2	Q9NUI1	-0.018	0.567	0.246417
DEDD	O75618	0.0518	0.196	0.707744
DEDD2	Q8WXF8	0.0515	0.0544	1.2644
DEF6	Q9H4E7	-0.0363	0.0786	1.10458
DEF8	Q6ZN54	0.00185	0.973	0.0118872
DEGS1	O15121	0.0117	0.519	0.284833
DEGS2	Q6QHC5	0.00494	0.84	0.0757207
DEK	P35659	-0.066	0.0959	1.01818
DENND10	Q8TCE6	-0.0118	0.738	0.131944
DENND11	A4D1U4	-0.0474	0.27	0.568636
DENND1A	Q8TEH3	-0.0307	0.543	0.2652
DENND2D	Q9H6A0	0.067	0.196	0.707744
DENND3	A2RUS2	0.0254	0.51	0.29243
DENND4B	O75064	-0.0381	0.683	0.165579
DENND4C	Q5VZ89	-0.103	0.0238	1.62342
DENND6A	Q8IWF6	-0.0449	0.44	0.356547
DENR	O43583	0.587	3.53e-05	4.45223
DEPDC1	Q5TB30	-0.0911	0.375	0.425969
DEPDC1B	Q8WUY9	0.0248	0.535	0.271646
DERA	Q9Y315	-0.0268	0.338	0.471083
DERL1	Q9BUN8	-0.0354	0.423	0.37366
DERL2	Q9GZP9	0.136	0.0287	1.54212
DESI1	Q6ICB0	-0.0849	0.0458	1.33913
DESI2	Q9BSY9	-0.117	0.362	0.441291
DET1	Q7L5Y6	-0.221	0.212	0.673664
DFFB	O76075	0.012	0.626	0.203426
DGAT1	O75907	-0.0655	0.292	0.534617
DGAT2	Q96PD7	-0.0281	0.519	0.284833
DGCR2	P98153	0.0205	0.475	0.323306
DGKA	P23743	0.00771	0.648	0.188425
DGKD	Q16760	-0.0548	0.171	0.767004
DGKE	P52429	-0.0437	0.312	0.505845
DGKH	Q86XP1	-0.107	0.0687	1.16304
DGKQ	P52824	-0.0309	0.762	0.118045
DGKZ	Q13574	0.0704	0.305	0.5157
DGLUCY	Q7Z3D6	-0.117	0.0688	1.16241
DGUOK	Q16854	0.00109	0.951	0.0218195
DHCR24	Q15392	0.0284	0.26	0.585027
DHCR7	Q9UBM7	0.0564	0.0836	1.07779
DHDDS	Q86SQ9	-0.0247	0.53	0.275724
DHFR	P00374	0.0322	0.12	0.920819
DHODH	Q02127	0.00542	0.894	0.0486625
DHPS	P49366	-0.0191	0.434	0.36251
DHRS1	Q96LJ7	-0.0542	0.213	0.67162
DHRS11	Q6UWP2	0.103	0.129	0.88941
DHRS13	Q6UX07	0.0269	0.469	0.328827
DHRS4	Q9BTZ2	-0.0597	0.498	0.302771
DHRS7	Q9Y394	0.0309	0.249	0.603801
DHRS7B	Q6IAN0	0.0509	0.0895	1.04818
DHTKD1	Q96HY7	0.0743	0.453	0.343902
DHX15	O43143	0.0288	0.134	0.872895
DHX16	O60231	-0.0163	0.36	0.443697
DHX29	Q7Z478	-0.00296	0.906	0.0428718
DHX30	Q7L2E3	-0.0196	0.186	0.730487
DHX33	Q9H6R0	0.019	0.301	0.521434
DHX34	Q14147	0.0287	0.46	0.337242
DHX35	Q9H5Z1	0.0163	0.507	0.294992
DHX36	Q9H2U1	0.00875	0.702	0.153663
DHX37	Q8IY37	0.014	0.508	0.294136
DHX38	Q92620	0.0157	0.44	0.356547
DHX40	Q8IX18	-0.0248	0.723	0.140862
DHX57	Q6P158	-0.0651	0.592	0.227678
DHX58	Q96C10	-0.0279	0.191	0.718967
DHX8	Q14562	-0.026	0.275	0.560667
DHX9	Q08211	-0.00473	0.789	0.102923
DIABLO	Q9NR28	0.0712	0.062	1.20761
DIAPH1	O60610	-0.00024	0.988	0.00524306
DIAPH2	O60879	-0.0746	0.3	0.522879
DIAPH3	Q9NSV4	-0.0148	0.524	0.280669
DICER1	Q9UPY3	-0.0326	0.361	0.442493
DIDO1	Q9BTC0	0.0793	0.185	0.732828
DIMT1	Q9UNQ2	0.0212	0.401	0.396856
DIP2A	Q14689	-0.0274	0.36	0.443697
DIP2B	Q9P265	0.00202	0.929	0.0319843
DIPK1A	Q5T7M9	0.0198	0.668	0.175224
DIPK2A	Q8NDZ4	0.0336	0.401	0.396856
DIS3	Q9Y2L1	0.00115	0.942	0.0259491
DIS3L	Q8TF46	-0.0216	0.286	0.543634
DIS3L2	Q8IYB7	0.0264	0.351	0.454693
DISC1	Q9NRI5	0.108	0.0338	1.47108
DKC1	O60832	-0.00252	0.898	0.0467237
DLAT	P10515	0.00161	0.948	0.0231917
DLD	P09622	-0.0164	0.432	0.364516
DLG1	Q12959	-0.248	0.22	0.657577
DLGAP5	Q15398	-0.0772	0.427	0.369572
DLST	P36957	-0.041	0.788	0.103474
DMAC1	Q96GE9	0.135	0.367	0.435334
DMAC2	Q9NW81	-0.149	0.215	0.667562
DMAC2L	Q99766	-0.0187	0.524	0.280669
DMAP1	Q9NPF5	-0.0503	0.4	0.39794
DMC1	Q14565	0.0883	0.114	0.943095
DMWD	Q09019	-0.0289	0.456	0.341035
DMXL1	Q9Y485	-0.117	0.0609	1.21538
DMXL2	Q8TDJ6	-0.00318	0.901	0.0452752
DNA2	P51530	0.00954	0.614	0.211832
DNAAF10	Q96MX6	0.0431	0.116	0.935542
DNAAF3	Q8N9W5	-0.098	0.0185	1.73283
DNAAF5	Q86Y56	-0.0209	0.274	0.562249
DNAH1	Q9P2D7	-0.697	0.13	0.886057
DNAH14	Q0VDD8	0.0655	0.257	0.590067
DNAJA1	P31689	-0.0119	0.628	0.20204
DNAJA2	O60884	-0.0313	0.269	0.570248
DNAJA3	Q96EY1	-0.166	0.0503	1.29843
DNAJB1	P25685	0.0316	0.235	0.628932
DNAJB11	Q9UBS4	-0.0242	0.711	0.14813
DNAJB12	Q9NXW2	0.0193	0.395	0.403403
DNAJB14	Q8TBM8	-0.14	0.679	0.16813
DNAJB2	P25686	-0.174	0.199	0.701147
DNAJB5	O75953	0.223	0.301	0.521434
DNAJB6	O75190	0.00688	0.844	0.0736576
DNAJC10	Q8IXB1	0.0111	0.744	0.128427
DNAJC11	Q9NVH1	0.00974	0.696	0.157391
DNAJC13	O75165	-0.0059	0.727	0.138466
DNAJC16	Q9Y2G8	-0.00591	0.821	0.0856568
DNAJC19	Q96DA6	0.0255	0.41	0.387216
DNAJC2	Q99543	-0.081	0.00381	2.41908
DNAJC25	Q9H1X3	0.0268	0.545	0.263603
DNAJC3	Q13217	0.007	0.723	0.140862
DNAJC30	Q96LL9	0.0598	0.186	0.730487
DNAJC7	Q99615	-0.00345	0.848	0.0716041
DNAJC8	O75937	-0.00265	0.972	0.0123337
DNAJC9	Q8WXX5	-0.104	0.0353	1.45223
DNM1	Q05193	0.0753	0.432	0.364516
DNM1L	O00429	-0.0327	0.0972	1.01233
DNM2	P50570	0.0308	0.0508	1.29414
DNM3	Q9UQ16	-0.138	0.0418	1.37882
DNMBP	Q6XZF7	-0.0448	0.122	0.91364
DNMT1	P26358	0.00572	0.753	0.123205
DNMT3A	Q9Y6K1	0.00872	0.744	0.128427
DNMT3B	Q9UBC3	-0.011	0.817	0.0877779
DNPEP	Q9ULA0	0.0327	0.257	0.590067
DNPH1	O43598	0.01	0.936	0.0287242
DNTT	P04053	-0.00929	0.655	0.183759
DNTTIP1	Q9H147	-0.195	0.0638	1.19518
DNTTIP2	Q5QJE6	-0.0116	0.752	0.123782
DOCK10	Q96BY6	-0.0319	0.121	0.917215
DOCK11	Q5JSL3	-0.124	0.00801	2.09637
DOCK2	Q92608	0.0308	0.086	1.0655
DOCK3	Q8IZD9	-0.011	0.848	0.0716041
DOCK4	Q8N1I0	-0.0818	0.0724	1.14026
DOCK6	Q96HP0	-0.0819	0.734	0.134304
DOCK7	Q96N67	-0.0127	0.789	0.102923
DOCK9	Q9BZ29	-0.047	0.453	0.343902
DOHH	Q9BU89	-0.086	0.124	0.906578
DOK1	Q99704	-0.0187	0.608	0.216096
DOK2	O60496	-0.0286	0.492	0.308035
DOLPP1	Q86YN1	0.0125	0.838	0.076756
DONSON	Q9NYP3	-0.0354	0.435	0.361511
DOP1A	Q5JWR5	-0.0463	0.152	0.818156
DOP1B	Q9Y3R5	0.00388	0.89	0.05061
DPAGT1	Q9H3H5	-0.00695	0.84	0.0757207
DPF2	Q92785	-0.168	0.0894	1.04866
DPH1	Q9BZG8	0.0457	0.0772	1.11238
DPH2	Q9BQC3	0.0223	0.34	0.468521
DPH5	Q9H2P9	-0.0553	0.0433	1.36351
DPH6	Q7L8W6	-0.0404	0.536	0.270835
DPH7	Q9BTV6	-0.00963	0.72	0.142668
DPM1	O60762	0.0179	0.484	0.315155
DPM3	Q9P2X0	-0.0656	0.127	0.896196
DPP3	Q9NY33	0.00262	0.862	0.0644927
DPP7	Q9UHL4	-0.0257	0.318	0.497573
DPP8	Q6V1X1	0.0256	0.37	0.431798
DPP9	Q86TI2	-0.0187	0.315	0.501689
DPY19L1	Q2PZI1	0.0551	0.502	0.299296
DPYD	Q12882	-0.00875	0.78	0.107905
DPYSL2	Q16555	0.0076	0.7	0.154902
DPYSL5	Q9BPU6	-0.171	0.0114	1.9431
DRG1	Q9Y295	-9.33e-05	0.997	0.00130484
DRG2	P55039	0.0237	0.31	0.508638
DROSHA	Q9NRR4	0.0674	0.0435	1.36151
DSCC1	Q9BVC3	-0.0327	0.442	0.354578
DSG2	Q14126	0.00908	0.791	0.101824
DSG3	P32926	0.518	0.376	0.424812
DST	Q03001	-0.0024	0.946	0.0241089
DSTN	P60981	-0.00335	0.947	0.02365
DSTYK	Q6XUX3	0.0394	0.57	0.244125
DTL	Q9NZJ0	0.0504	0.0391	1.40782
DTNB	O60941	0.0637	0.475	0.323306
DTNBP1	Q96EV8	-0.25	0.258	0.58838
DTWD1	Q8N5C7	-0.0137	0.772	0.112383
DTWD2	Q8NBA8	-0.000821	0.987	0.00568285
DTX2	Q86UW9	-0.00663	0.882	0.0545314
DTX3L	Q8TDB6	-0.0104	0.479	0.319664
DTYMK	P23919	-0.0327	0.171	0.767004
DUS1L	Q6P1R4	0.026	0.244	0.61261
DUS2	Q9NX74	0.0197	0.453	0.343902
DUS3L	Q96G46	0.0231	0.43	0.366532
DUSP1	P28562	-0.0848	0.0134	1.8729
DUSP11	O75319	0.0349	0.235	0.628932
DUSP12	Q9UNI6	0.0559	0.147	0.832683
DUSP14	O95147	0.069	0.0518	1.28567
DUSP16	Q9BY84	-0.0152	0.898	0.0467237
DUSP2	Q05923	0.0284	0.324	0.489455
DUSP3	P51452	-0.052	0.159	0.798603
DUSP7	Q16829	-0.0221	0.833	0.079355
DUT	P33316	0.0315	0.77	0.113509
DVL1	O14640	-0.0401	0.276	0.559091
DVL2	O14641	-0.0367	0.0382	1.41794
DVL3	Q92997	-0.072	0.11	0.958607
DYM	Q7RTS9	0.0245	0.772	0.112383
DYNC1H1	Q14204	-0.00941	0.51	0.29243
DYNC1I2	Q13409	-0.00808	0.788	0.103474
DYNC1LI1	Q9Y6G9	-0.0159	0.358	0.446117
DYNC1LI2	O43237	-0.12	0.0643	1.19179
DYNC2H1	Q8NCM8	0.00264	0.916	0.0381045
DYNC2I1	Q8WVS4	0.102	0.172	0.764472
DYNC2I2	Q96EX3	0.0111	0.707	0.150581
DYNC2LI1	Q8TCX1	0.0419	0.561	0.251037
DYNLL1	P63167	0.00601	0.875	0.0579919
DYNLRB2	Q8TF09	-0.043	0.397	0.401209
DYNLT1	P63172	-0.034	0.576	0.239578
DYNLT2B	Q8WW35	0.0285	0.609	0.215383
DYRK1A	Q13627	0.0419	0.227	0.643974
DYRK3	O43781	0.0114	0.729	0.137272
DYRK4	Q9NR20	0.0567	0.492	0.308035
DZIP3	Q86Y13	0.0615	0.134	0.872895
E2F2	Q14209	-0.0154	0.757	0.120904
E2F6	O75461	-0.0358	0.498	0.302771
E2F8	A0AVK6	-0.0452	0.353	0.452225
E4F1	Q66K89	0.0392	0.427	0.369572
EAPP	Q56P03	-0.111	0.0608	1.2161
EARS2	Q5JPH6	0.00818	0.722	0.141463
EBNA1BP2	Q99848	-0.0313	0.129	0.88941
EBP	Q15125	0.0127	0.787	0.104025
ECD	O95905	-0.0722	0.0132	1.87943
ECE1	P42892	0.0383	0.377	0.423659
ECH1	Q13011	-0.0265	0.264	0.578396
ECHDC1	Q9NTX5	-0.0198	0.449	0.347754
ECHS1	P30084	-0.0573	0.12	0.920819
ECI2	O75521	-0.0298	0.508	0.294136
ECPAS	Q5VYK3	-0.0358	0.168	0.774691
ECSIT	Q9BQ95	-0.0235	0.526	0.279014
ECT2	Q9H8V3	0.0253	0.35	0.455932
EDC3	Q96F86	0.0211	0.323	0.490797
EDC4	Q6P2E9	0.000861	0.964	0.015923
EDEM1	Q92611	-0.00536	0.921	0.0357404
EDEM2	Q9BV94	-0.0188	0.768	0.114639
EDEM3	Q9BZQ6	-0.0449	0.0712	1.14752
EDRF1	Q3B7T1	-0.0301	0.327	0.485452
EED	O75530	-0.0128	0.613	0.21254
EEF1A1	P68104	0.0174	0.373	0.428291
EEF1A1P5	Q5VTE0	0.111	0.114	0.943095
EEF1A2	Q05639	-0.0376	0.796	0.0990869
EEF1AKMT2	Q5JPI9	0.0894	0.257	0.590067
EEF1AKMT4	P0DPD7	-0.0152	0.764	0.116907
EEF1B2	P24534	0.0505	0.0516	1.28735
EEF1D	P29692	0.0364	0.476	0.322393
EEF1E1	O43324	-0.0282	0.248	0.605548
EEF1G	P26641	0.0318	0.0695	1.15802
EEF2	P13639	0.0273	0.0967	1.01457
EEF2K	O00418	0.178	0.054	1.26761
EEFSEC	P57772	-0.0262	0.52	0.283997
EFCAB6	Q5THR3	0.894	0.00198	2.70333
EFCAB7	A8K855	0.00207	0.977	0.0101054
EFHD2	Q96C19	0.0323	0.328	0.484126
EFL1	Q7Z2Z2	-0.0315	0.278	0.555955
EFTUD2	Q15029	-0.00507	0.791	0.101824
EHBP1	Q8NDI1	-0.487	0.0524	1.28067
EHD1	Q9H4M9	-0.00497	0.806	0.093665
EHD4	Q9H223	-0.0544	0.0389	1.41005
EHMT1	Q9H9B1	0.216	0.00549	2.26043
EHMT2	Q96KQ7	0.000516	0.986	0.00612309
EI24	O14681	0.018	0.699	0.155523
EID1	Q9Y6B2	0.0038	0.886	0.0525663
EID2	Q8N6I1	0.0135	0.79	0.102373
EIF1AY	O14602	0.0869	0.181	0.742321
EIF2A	Q9BY44	0.0133	0.487	0.312471
EIF2AK1	Q9BQI3	-0.0486	0.326	0.486782
EIF2AK2	P19525	0.000313	0.987	0.00568285
EIF2AK3	Q9NZJ5	-0.48	0.0872	1.05948
EIF2AK4	Q9P2K8	0.00733	0.639	0.194499
EIF2B1	Q14232	0.0479	0.0669	1.17457
EIF2B2	P49770	-0.0293	0.113	0.946922
EIF2B3	Q9NR50	0.0233	0.332	0.478862
EIF2B4	Q9UI10	0.00876	0.689	0.161781
EIF2B5	Q13144	-0.00319	0.869	0.0609802
EIF2D	P41214	0.0139	0.558	0.253366
EIF2S1	P05198	0.037	0.0714	1.1463
EIF2S2	P20042	-0.00743	0.741	0.130182
EIF2S3	P41091	0.0255	0.238	0.623423
EIF3A	Q14152	-0.0235	0.185	0.732828
EIF3B	P55884	-0.0198	0.236	0.627088
EIF3C	Q99613	-0.00187	0.921	0.0357404
EIF3D	O15371	-0.000915	0.966	0.0150229
EIF3E	P60228	0.00113	0.946	0.0241089
EIF3F	O00303	0.0162	0.476	0.322393
EIF3G	O75821	0.0596	0.292	0.534617
EIF3H	O15372	0.00664	0.685	0.164309
EIF3I	Q13347	0.022	0.154	0.812479
EIF3J	O75822	-6.44e-06	1	0
EIF3K	Q9UBQ5	-0.0209	0.556	0.254925
EIF3L	Q9Y262	0.0218	0.234	0.630784
EIF3M	Q7L2H7	0.0106	0.572	0.242604
EIF4A1	P60842	0.0148	0.419	0.377786
EIF4A2	Q14240	-0.0312	0.301	0.521434
EIF4A3	P38919	0.014	0.395	0.403403
EIF4E	P06730	-0.0284	0.224	0.649752
EIF4E2	O60573	-0.0661	0.045	1.34679
EIF4ENIF1	Q9NRA8	0.00855	0.678	0.16877
EIF4G1	Q04637	0.00946	0.536	0.270835
EIF4G2	P78344	-0.0111	0.524	0.280669
EIF4G3	O43432	-0.0755	0.0779	1.10846
EIF4H	Q15056	0.00013	0.999	0.000434512
EIF5	P55010	-0.0963	0.000877	3.057
EIF5A	P63241	-0.0277	0.425	0.371611
EIF5B	O60841	-0.0356	0.0521	1.28316
EIF6	P56537	0.0297	0.357	0.447332
EIPR1	Q53HC9	-0.00592	0.764	0.116907
ELAC2	Q9BQ52	0.0367	0.154	0.812479
ELAVL1	Q15717	-0.0143	0.497	0.303644
ELAVL4	P26378	-0.0853	0.684	0.164944
ELF1	P32519	0.0292	0.486	0.313364
ELF2	Q15723	0.00669	0.913	0.0395292
ELFN2	Q5R3F8	-0.704	0.207	0.68403
ELMO1	Q92556	-0.0151	0.465	0.332547
ELMO2	Q96JJ3	-0.0236	0.333	0.477556
ELMOD2	Q8IZ81	-0.0106	0.802	0.0958256
ELOA	Q14241	0.0562	0.199	0.701147
ELOB	Q15370	-0.0472	0.201	0.696804
ELOC	Q15369	-0.0364	0.66	0.180456
ELOVL1	Q9BW60	-0.204	0.163	0.787812
ELOVL5	Q9NYP7	0.0201	0.677	0.169411
ELP1	O95163	0.0193	0.311	0.50724
ELP2	Q6IA86	0.0243	0.334	0.476254
ELP3	Q9H9T3	-0.0582	0.00779	2.10846
ELP4	Q96EB1	0.0229	0.511	0.291579
ELP5	Q8TE02	-0.161	0.00304	2.51713
ELP6	Q0PNE2	0.0333	0.237	0.625252
EMC1	Q8N766	0.0371	0.0276	1.55909
EMC10	Q5UCC4	-0.0511	0.0698	1.15614
EMC2	Q15006	0.032	0.256	0.59176
EMC3	Q9P0I2	0.0131	0.559	0.252588
EMC4	Q5J8M3	0.0155	0.879	0.0560111
EMC7	Q9NPA0	-0.0229	0.721	0.142065
EMC8	O43402	0.0321	0.233	0.632644
EMC9	Q9Y3B6	-0.0894	0.252	0.598599
EMD	P50402	0.00699	0.723	0.140862
EMG1	Q92979	-0.0257	0.268	0.571865
EML2	O95834	0.0178	0.681	0.166853
EML3	Q32P44	-0.0461	0.336	0.473661
EML4	Q9HC35	0.0129	0.748	0.126098
EMSY	Q7Z589	0.0264	0.412	0.385103
ENC1	O14682	-0.0082	0.792	0.101275
ENDOD1	O94919	-0.0173	0.488	0.31158
ENDOG	Q14249	0.0736	0.0241	1.61798
ENDOV	Q8N8Q3	0.0895	0.768	0.114639
ENGASE	Q8NFI3	0.132	0.0955	1.02
ENO1	P06733	0.00224	0.889	0.0510982
ENO2	P09104	-0.0277	0.265	0.576754
ENOPH1	Q9UHY7	-0.0597	0.2	0.69897
ENOSF1	Q7L5Y1	-0.00801	0.9	0.0457575
ENTPD4	Q9Y227	0.0331	0.423	0.37366
ENTPD5	O75356	-0.00496	0.952	0.0213631
ENTR1	Q96C92	-0.17	0.0252	1.5986
EP300	Q09472	0.0719	0.0705	1.15181
EP400	Q96L91	0.0594	0.396	0.402305
EPB41	P11171	0.0248	0.31	0.508638
EPB41L2	O43491	0.0297	0.11	0.958607
EPC1	Q9H2F5	-0.0216	0.606	0.217527
EPC2	Q52LR7	0.181	0.282	0.549751
EPDR1	Q9UM22	0.0306	0.485	0.314258
EPG5	Q9HCE0	0.0184	0.613	0.21254
EPHA1	P21709	-0.099	0.267	0.573489
EPHA3	P29320	-0.0536	0.395	0.403403
EPHX1	P07099	0.0977	0.000538	3.26922
EPHX2	P34913	0.0146	0.366	0.436519
EPM2AIP1	Q7L775	-0.052	0.149	0.826814
EPRS1	P07814	0.00701	0.655	0.183759
EPS15	P42566	-0.0121	0.576	0.239578
EPS15L1	Q9UBC2	-0.00896	0.637	0.195861
ERAL1	O75616	-0.0474	0.439	0.357535
ERAP1	Q9NZ08	-0.000704	0.97	0.0132283
ERAP2	Q6P179	-0.0251	0.379	0.421361
ERBIN	Q96RT1	0.0366	0.305	0.5157
ERCC1	P07992	-0.057	0.0698	1.15614
ERCC2	P18074	0.00973	0.62	0.207608
ERCC3	P19447	-0.005	0.868	0.0614803
ERCC4	Q92889	-0.0294	0.393	0.405607
ERCC5	P28715	0.0119	0.714	0.146302
ERCC6L	Q2NKX8	0.0222	0.333	0.477556
ERCC8	Q13216	-0.135	0.018	1.74473
ERF	P50548	0.016	0.908	0.0419142
ERG28	Q9UKR5	0.00836	0.841	0.075204
ERGIC1	Q969X5	0.121	0.00124	2.90658
ERGIC2	Q96RQ1	0.0796	0.137	0.863279
ERGIC3	Q9Y282	0.0226	0.638	0.195179
ERI1	Q8IV48	-0.00306	0.854	0.0685421
ERI3	O43414	0.0108	0.768	0.114639
ERLEC1	Q96DZ1	0.138	0.184	0.735182
ERLIN1	O75477	0.0117	0.633	0.198596
ERLIN2	O94905	-0.0488	0.0915	1.03858
ERMARD	Q5T6L9	0.0892	0.0296	1.52871
ERN1	O75460	0.0658	0.0345	1.46218
ERO1A	Q96HE7	-0.00494	0.8	0.09691
ERP44	Q9BS26	-0.0451	0.564	0.248721
ESCO1	Q5FWF5	0.00367	0.956	0.0195421
ESD	P10768	0.0232	0.251	0.600326
ESF1	Q9H501	-0.0309	0.185	0.732828
ESPL1	Q14674	-0.0434	0.0522	1.28233
ESPNL	Q6ZVH7	0.179	0.264	0.578396
ESRP1	Q6NXG1	-0.169	0.00215	2.66756
ESRRA	P11474	-0.00767	0.947	0.02365
ESS2	Q96DF8	-0.00132	0.979	0.00921731
ESYT1	Q9BSJ8	-0.00342	0.893	0.0491485
ESYT2	A0FGR8	0.0112	0.59	0.229148
ESYT3	A0FGR9	0.262	0.0775	1.1107
ETAA1	Q9NY74	-0.025	0.513	0.289883
ETF1	P62495	0.0385	0.0725	1.13966
ETFA	P13804	0.000946	0.98	0.00877392
ETFB	P38117	0.0711	0.04	1.39794
ETFDH	Q16134	-0.00848	0.807	0.0931265
ETHE1	O95571	-0.0603	0.286	0.543634
ETNK1	Q9HBU6	0.0618	0.069	1.16115
ETS1	P14921	0.0151	0.395	0.403403
ETV3	P41162	0.0198	0.616	0.210419
ETV6	P41212	0.0486	0.204	0.69037
EVL	Q9UI08	-0.00934	0.661	0.179799
EXD2	Q9NVH0	-0.0349	0.751	0.12436
EXO1	Q9UQ84	0.0493	0.0849	1.07109
EXO5	Q9H790	-0.00641	0.792	0.101275
EXOC1	Q9NV70	-0.0297	0.611	0.213959
EXOC2	Q96KP1	0.00361	0.843	0.0741724
EXOC3	O60645	-0.0115	0.781	0.107349
EXOC4	Q96A65	-0.0101	0.578	0.238072
EXOC5	O00471	0.0327	0.192	0.716699
EXOC6	Q8TAG9	0.0158	0.347	0.459671
EXOC6B	Q9Y2D4	-0.0395	0.278	0.555955
EXOC7	Q9UPT5	-0.0108	0.525	0.279841
EXOC8	Q8IYI6	-0.0464	0.165	0.782516
EXOG	Q9Y2C4	-0.012	0.741	0.130182
EXOSC1	Q9Y3B2	0.0171	0.641	0.193142
EXOSC10	Q01780	-0.0182	0.322	0.492144
EXOSC2	Q13868	0.0123	0.633	0.198596
EXOSC3	Q9NQT5	0.0338	0.28	0.552842
EXOSC4	Q9NPD3	0.045	0.0974	1.01144
EXOSC5	Q9NQT4	-0.0721	0.14	0.853872
EXOSC6	Q5RKV6	0.123	0.379	0.421361
EXOSC7	Q15024	0.0265	0.434	0.36251
EXOSC8	Q96B26	-0.0557	0.191	0.718967
EXOSC9	Q06265	-0.0238	0.344	0.463442
EXPH5	Q8NEV8	0.116	0.00602	2.2204
EXT2	Q93063	0.0209	0.702	0.153663
EYA3	Q99504	-0.0018	0.961	0.0172766
EYS	Q5T1H1	-0.0405	0.566	0.247184
EZH2	Q15910	-0.0123	0.665	0.177178
EZR	P15311	-0.000982	0.958	0.0186345
F5	P12259	0.0509	0.13	0.886057
F8A1	P23610	-0.0144	0.724	0.140261
FA2H	Q7L5A8	0.0464	0.0818	1.08725
FAAP100	Q0VG06	-0.0176	0.883	0.0540393
FABP5	Q01469	-0.061	0.0431	1.36552
FADD	Q13158	0.083	0.287	0.542118
FADS1	O60427	0.0227	0.221	0.655608
FADS2	O95864	0.0686	0.00128	2.89279
FADS3	Q9Y5Q0	-0.196	0.379	0.421361
FAF1	Q9UNN5	0.0249	0.327	0.485452
FAF2	Q96CS3	0.0202	0.255	0.59346
FAH	P16930	0.011	0.64	0.19382
FAHD1	Q6P587	-0.0228	0.654	0.184422
FAHD2B	Q6P2I3	0.00703	0.945	0.0245682
FAIM	Q9NVQ4	-0.187	0.383	0.416801
FAM111A	Q96PZ2	0.029	0.239	0.621602
FAM111B	Q6SJ93	0.0267	0.523	0.281498
FAM118A	Q9NWS6	-0.116	0.0526	1.27901
FAM118B	Q9BPY3	-0.0215	0.518	0.28567
FAM120A	Q9NZB2	0.00119	0.942	0.0259491
FAM120B	Q96EK7	0.0573	0.0188	1.72584
FAM120C	Q9NX05	0.00977	0.822	0.0851282
FAM135A	Q9P2D6	-0.135	0.13	0.886057
FAM149A	A5PLN7	-0.0422	0.576	0.239578
FAM149B1	Q96BN6	-0.178	0.144	0.841638
FAM162A	Q96A26	0.0221	0.414	0.383
FAM168A	Q92567	-0.0418	0.719	0.143271
FAM172A	Q8WUF8	-0.127	0.258	0.58838
FAM184A	Q8NB25	0.0858	0.0707	1.15058
FAM199X	Q6PEV8	-0.148	0.174	0.759451
FAM200A	Q8TCP9	-0.0636	0.478	0.320572
FAM200C	Q8IZ13	-0.483	0.302	0.519993
FAM20B	O75063	-0.0605	0.0715	1.14569
FAM210A	Q96ND0	0.0231	0.584	0.233587
FAM210B	Q96KR6	-0.0925	0.0688	1.16241
FAM216A	Q8WUB2	0.0261	0.454	0.342944
FAM234A	Q9H0X4	-0.231	0.00873	2.05899
FAM234B	A2RU67	0.0627	0.649	0.187755
FAM53C	Q9NYF3	-0.0799	0.471	0.326979
FAM76B	Q5HYJ3	0.0279	0.48	0.318759
FAM83D	Q9H4H8	-0.0312	0.185	0.732828
FAM83F	Q8NEG4	-0.0763	0.518	0.28567
FAM83H	Q6ZRV2	-0.0564	0.586	0.232102
FAM8A1	Q9UBU6	-0.239	0.124	0.906578
FAM91A1	Q658Y4	-0.00619	0.876	0.0574959
FAM98A	Q8NCA5	0.00166	0.961	0.0172766
FAM98B	Q52LJ0	0.018	0.666	0.176526
FAM98C	Q17RN3	-0.0459	0.133	0.876148
FAN1	Q9Y2M0	0.0505	0.0882	1.05453
FANCA	O15360	0.00269	0.885	0.0530567
FANCB	Q8NB91	-0.0292	0.369	0.432974
FANCC	Q00597	0.00837	0.801	0.0963675
FANCD2	Q9BXW9	0.0131	0.407	0.390406
FANCE	Q9HB96	0.0619	0.197	0.705534
FANCF	Q9NPI8	0.0264	0.258	0.58838
FANCG	O15287	-0.000394	0.987	0.00568285
FANCI	Q9NVI1	0.0375	0.0673	1.17198
FANCL	Q9NW38	0.016	0.708	0.149967
FANCM	Q8IYD8	-0.243	0.0364	1.4389
FAR1	Q8WVX9	-0.029	0.192	0.716699
FARP2	O94887	-0.0341	0.425	0.371611
FARS2	O95363	-0.114	0.0905	1.04335
FARSA	Q9Y285	-0.00719	0.63	0.200659
FARSB	Q9NSD9	0.0123	0.571	0.243364
FASN	P49327	0.0242	0.109	0.962574
FASTKD1	Q53R41	-0.0318	0.233	0.632644
FASTKD2	Q9NYY8	-0.0458	0.0741	1.13018
FASTKD5	Q7L8L6	0.0158	0.587	0.231362
FAT1	Q14517	0.0308	0.109	0.962574
FAT4	Q6V0I7	0.188	0.111	0.954677
FAU	P62861	0.0462	0.222	0.653647
FBH1	Q8NFZ0	-0.0525	0.337	0.47237
FBL	P22087	-0.00291	0.883	0.0540393
FBRSL1	Q9HCM7	-0.0104	0.732	0.135489
FBXL12	Q9NXK8	0.0531	0.125	0.90309
FBXL15	Q9H469	-0.0461	0.513	0.289883
FBXL16	Q8N461	-0.0725	0.277	0.55752
FBXL18	Q96ME1	0.0263	0.269	0.570248
FBXL19	Q6PCT2	0.046	0.595	0.225483
FBXL2	Q9UKC9	0.1	0.105	0.978811
FBXL3	Q9UKT7	-0.0408	0.314	0.50307
FBXL4	Q9UKA2	0.0463	0.242	0.616185
FBXL5	Q9UKA1	-0.0244	0.349	0.457175
FBXL6	Q8N531	0.0537	0.366	0.436519
FBXO11	Q86XK2	-0.078	0.181	0.742321
FBXO21	O94952	0.0044	0.896	0.047692
FBXO22	Q8NEZ5	-0.0111	0.788	0.103474
FBXO25	Q8TCJ0	0.0188	0.423	0.37366
FBXO3	Q9UK99	-0.00398	0.906	0.0428718
FBXO30	Q8TB52	-0.0868	0.375	0.425969
FBXO31	Q5XUX0	0.162	0.293	0.533132
FBXO33	Q7Z6M2	0.0251	0.561	0.251037
FBXO38	Q6PIJ6	0.0328	0.274	0.562249
FBXO42	Q6P3S6	0.00886	0.928	0.032452
FBXO44	Q9H4M3	0.00804	0.97	0.0132283
FBXO45	P0C2W1	0.0208	0.464	0.333482
FBXO46	Q6PJ61	-0.227	0.187	0.728158
FBXO5	Q9UKT4	0.0313	0.602	0.220404
FBXO6	Q9NRD1	0.0075	0.874	0.0584886
FBXO7	Q9Y3I1	0.00227	0.9	0.0457575
FBXO8	Q9NRD0	0.056	0.38	0.420216
FBXO9	Q9UK97	-0.212	0.0114	1.9431
FBXW11	Q9UKB1	0.0435	0.26	0.585027
FBXW2	Q9UKT8	0.0654	0.305	0.5157
FBXW5	Q969U6	0.0862	0.283	0.548214
FBXW8	Q8N3Y1	0.0191	0.525	0.279841
FBXW9	Q5XUX1	0.015	0.707	0.150581
FCF1	Q9Y324	-0.0221	0.399	0.399027
FCHO1	O14526	-0.0507	0.0741	1.13018
FCHSD2	O94868	-0.227	0.00695	2.15802
FCSK	Q8N0W3	-0.0502	0.409	0.388277
FDFT1	P37268	0.0317	0.0662	1.17914
FDPS	P14324	0.0568	0.0642	1.19246
FDXACB1	Q9BRP7	-0.016	0.794	0.100179
FDXR	P22570	0.0959	0.514	0.289037
FECH	P22830	0.00112	0.95	0.0222764
FEM1A	Q9BSK4	-0.0486	0.0772	1.11238
FEM1B	Q9UK73	0.0107	0.89	0.05061
FEM1C	Q96JP0	-0.209	0.27	0.568636
FEN1	P39748	0.0232	0.233	0.632644
FER	P16591	-0.0975	0.0257	1.59007
FERMT2	Q96AC1	0.0494	0.208	0.681937
FERMT3	Q86UX7	-0.0114	0.629	0.201349
FES	P07332	-0.0339	0.611	0.213959
FEZ2	Q9UHY8	0.119	0.408	0.38934
FGD3	Q5JSP0	-0.0413	0.354	0.450997
FGFR1OP2	Q9NVK5	0.148	0.101	0.995679
FGFRL1	Q8N441	0.0326	0.666	0.176526
FH	P07954	0.0175	0.51	0.29243
FHIP1B	Q8N612	-0.112	0.000405	3.39254
FHIP2A	Q5W0V3	-0.00358	0.882	0.0545314
FHIP2B	Q86V87	0.0306	0.733	0.134896
FHL1	Q13642	0.0927	0.0245	1.61083
FHOD1	Q9Y613	-0.0263	0.365	0.437707
FIBP	O43427	0.0261	0.29	0.537602
FIG4	Q92562	0.0135	0.642	0.192465
FIGNL1	Q6PIW4	0.0258	0.362	0.441291
FIP1L1	Q6UN15	0.197	0.00188	2.72584
FIRRM	Q9NSG2	-0.0533	0.0418	1.37882
FIS1	Q9Y3D6	0.282	0.534	0.272459
FKBP15	Q5T1M5	-0.0592	0.0768	1.11464
FKBP4	Q02790	0.00812	0.57	0.244125
FKBP5	Q13451	-0.0872	0.0196	1.70774
FKBP8	Q14318	0.0118	0.447	0.349692
FKTN	O75072	-0.0542	0.389	0.41005
FLAD1	Q8NFF5	-0.0585	0.0216	1.66555
FLCN	Q8NFG4	-0.0905	0.243	0.614394
FLI1	Q01543	-0.104	0.108	0.966576
FLII	Q13045	-0.00297	0.86	0.0655015
FLNA	P21333	0.000335	0.984	0.0070049
FLNB	O75369	0.000316	0.982	0.00788851
FLOT1	O75955	0.0852	0.232	0.634512
FLOT2	Q14254	-0.0459	0.312	0.505845
FLT4	P35916	-0.00462	0.924	0.034328
FLVCR1	Q9Y5Y0	-0.0229	0.856	0.0675262
FLYWCH1	Q4VC44	0.0107	0.902	0.0447935
FMNL1	O95466	0.000665	0.966	0.0150229
FMR1	Q06787	-0.0499	0.191	0.718967
FN3KRP	Q9HA64	-0.0251	0.494	0.306273
FNBP1	Q96RU3	-0.0182	0.473	0.325139
FNBP1L	Q5T0N5	-0.0672	0.433	0.363512
[truncated: 4,611 more rows]
