# Supplementary material for: Small Molecule‐Induced Alterations of Protein Polyubiquitination Revealed by Mass‐Spectrometric Ubiquitome Analysis
Source: Angew Chem Int Ed Engl. 2025 Jun 26;64(32):e202508916. doi: 10.1002/anie.202508916 (PMC12322627; doi:10.1002/anie.202508916)
Supplement: Supplementary file 4 — Supporting Information [file ANIE-64-e202508916-s004.xlsx]

## Sheet: Figure 4b FT671
Gene Name	Protein ID	DMSO_vs_FT671_log2 fold change	DMSO_vs_FT671_p,val	FT671_vs_DMSO_log2 fold change	Transform -LOG10 (p-value)
AAAS	Q9NRG9	-0.000625	0.992	0.000625	0.00348833
AAGAB	Q6PD74	-0.161	0.0365	0.161	1.43771
AAMP	Q13685	-0.0102	0.863	0.0102	0.0639892
AAR2	Q9Y312	-0.0152	0.832	0.0152	0.0798767
AARS1	P49588	0.0139	0.685	-0.0139	0.164309
AARS2	Q5JTZ9	0.075	0.191	-0.075	0.718967
AARSD1	Q9BTE6	-0.00709	0.922	0.00709	0.0352691
AASDHPPT	Q9NRN7	0.0212	0.572	-0.0212	0.242604
AASS	Q9UDR5	0.119	0.559	-0.119	0.252588
AATF	Q9NY61	-0.0708	0.29	0.0708	0.537602
ABCB10	Q9NRK6	-0.0199	0.565	0.0199	0.247952
ABCB6	Q9NP58	-0.136	0.29	0.136	0.537602
ABCB7	O75027	-0.0616	0.205	0.0616	0.688246
ABCB8	Q9NUT2	0.507	0.0393	-0.507	1.40561
ABCC1	P33527	0.0188	0.646	-0.0188	0.189767
ABCC4	O15439	0.111	0.205	-0.111	0.688246
ABCD1	P33897	0.182	0.398	-0.182	0.400117
ABCD3	P28288	-0.0872	0.451	0.0872	0.345823
ABCD4	O14678	-0.0251	0.672	0.0251	0.172631
ABCE1	P61221	0.00584	0.878	-0.00584	0.0565055
ABCF1	Q8NE71	-0.0317	0.466	0.0317	0.331614
ABCF2	Q9UG63	-0.0344	0.385	0.0344	0.414539
ABCF3	Q9NUQ8	0.046	0.474	-0.046	0.324222
ABCG1	P45844	-0.116	0.0835	0.116	1.07831
ABHD10	Q9NUJ1	-0.121	0.0301	0.121	1.52143
ABHD11	Q8NFV4	0.0493	0.425	-0.0493	0.371611
ABHD12	Q8N2K0	-0.0242	0.553	0.0242	0.257275
ABHD14B	Q96IU4	0.0201	0.735	-0.0201	0.133713
ABHD16A	O95870	-0.0583	0.461	0.0583	0.336299
ABHD17B	Q5VST6	-0.0695	0.147	0.0695	0.832683
ABHD3	Q8WU67	-0.0305	0.712	0.0305	0.14752
ABLIM1	O14639	0.0815	0.347	-0.0815	0.459671
ABR	Q12979	-0.057	0.238	0.057	0.623423
ABRAXAS2	Q15018	0.0686	0.261	-0.0686	0.583359
ABT1	Q9ULW3	0.189	0.00297	-0.189	2.52724
ACAA1	P09110	-0.134	0.12	0.134	0.920819
ACAA2	P42765	0.0399	0.764	-0.0399	0.116907
ACACA	Q13085	-0.0433	0.289	0.0433	0.539102
ACAD8	Q9UKU7	-0.0613	0.54	0.0613	0.267606
ACAD9	Q9H845	-0.0628	0.252	0.0628	0.598599
ACADM	P11310	0.00663	0.873	-0.00663	0.0589858
ACADS	P16219	-0.0705	0.387	0.0705	0.412289
ACADSB	P45954	-0.01	0.834	0.01	0.0788339
ACADVL	P49748	-0.0336	0.59	0.0336	0.229148
ACAP1	Q15027	-0.0136	0.769	0.0136	0.114074
ACAP2	Q15057	-0.061	0.255	0.061	0.59346
ACAT1	P24752	-0.125	0.167	0.125	0.777284
ACAT2	Q9BWD1	-0.0444	0.561	0.0444	0.251037
ACBD3	Q9H3P7	0.138	0.113	-0.138	0.946922
ACBD6	Q9BR61	-0.0306	0.599	0.0306	0.222573
ACIN1	Q9UKV3	0.0931	0.216	-0.0931	0.665546
ACLY	P53396	-0.0188	0.736	0.0188	0.133122
ACO1	P21399	-0.016	0.597	0.016	0.224026
ACO2	Q99798	-0.038	0.384	0.038	0.415669
ACOT2	P49753	-0.0323	0.562	0.0323	0.250264
ACOT7	O00154	-0.0316	0.565	0.0316	0.247952
ACOT8	O14734	0.0976	0.312	-0.0976	0.505845
ACOX1	Q15067	-0.022	0.585	0.022	0.232844
ACOX3	O15254	-0.23	0.0706	0.23	1.1512
ACP1	P24666	-0.00958	0.919	0.00958	0.0366845
ACP6	Q9NPH0	0.295	0.551	-0.295	0.258848
ACSF2	Q96CM8	0.00445	0.941	-0.00445	0.0264104
ACSF3	Q4G176	-0.0285	0.585	0.0285	0.232844
ACSL3	O95573	-0.0618	0.514	0.0618	0.289037
ACSL4	O60488	-0.0401	0.474	0.0401	0.324222
ACSS1	Q9NUB1	0.0232	0.638	-0.0232	0.195179
ACTB	P60709	-0.0299	0.509	0.0299	0.293282
ACTC1	P68032	-0.0253	0.634	0.0253	0.197911
ACTG1	P63261	-0.129	0.39	0.129	0.408935
ACTL6A	O96019	-0.0403	0.264	0.0403	0.578396
ACTN4	O43707	0.0212	0.558	-0.0212	0.253366
ACTR10	Q9NZ32	-0.158	0.141	0.158	0.850781
ACTR1A	P61163	-0.00279	0.941	0.00279	0.0264104
ACTR1B	P42025	0.166	0.292	-0.166	0.534617
ACTR2	P61160	-0.0587	0.155	0.0587	0.809668
ACTR3	P61158	0.0373	0.442	-0.0373	0.354578
ACTR5	Q9H9F9	0.0857	0.475	-0.0857	0.323306
ACTR6	Q9GZN1	0.111	0.238	-0.111	0.623423
ACTR8	Q9H981	0.00221	0.966	-0.00221	0.0150229
ACY1	Q03154	0.0102	0.896	-0.0102	0.047692
ACYP1	P07311	-0.0819	0.453	0.0819	0.343902
ADA	P00813	0.0529	0.579	-0.0529	0.237321
ADAM10	O14672	-0.014	0.784	0.014	0.105684
ADAM17	P78536	0.15	0.0936	-0.15	1.02872
ADAR	P55265	0.0182	0.719	-0.0182	0.143271
ADD1	P35611	-0.0767	0.26	0.0767	0.585027
ADH5	P11766	-0.0309	0.463	0.0309	0.334419
ADISSP	Q9GZN8	-0.0429	0.543	0.0429	0.2652
ADK	P55263	0.00318	0.942	-0.00318	0.0259491
ADNP	Q9H2P0	0.0232	0.665	-0.0232	0.177178
ADPGK	Q9BRR6	-0.0948	0.215	0.0948	0.667562
ADPRS	Q9NX46	-0.0514	0.582	0.0514	0.235077
ADRM1	Q16186	-0.00259	0.962	0.00259	0.0168249
ADSL	P30566	-0.0638	0.437	0.0638	0.359519
ADSS2	P30520	-0.0478	0.749	0.0478	0.125518
AEBP1	Q8IUX7	0.176	0.235	-0.176	0.628932
AFF1	P51825	0.0887	0.296	-0.0887	0.528708
AFF3	P51826	-0.167	0.404	0.167	0.393619
AFF4	Q9UHB7	-0.0312	0.743	0.0312	0.129011
AFG2A	Q8NB90	-0.0723	0.331	0.0723	0.480172
AFG2B	Q9BVQ7	-0.167	0.186	0.167	0.730487
AFG3L2	Q9Y4W6	-0.0921	0.245	0.0921	0.610834
AGAP2	Q99490	0.196	0.157	-0.196	0.8041
AGFG1	P52594	-0.0569	0.753	0.0569	0.123205
AGK	Q53H12	-0.00727	0.862	0.00727	0.0644927
AGL	P35573	-0.0194	0.775	0.0194	0.110698
AGO2	Q9UKV8	0.176	0.0133	-0.176	1.87615
AGO3	Q9H9G7	0.0374	0.431	-0.0374	0.365523
AGPAT1	Q99943	-0.0481	0.531	0.0481	0.274905
AGPAT5	Q9NUQ2	-0.0842	0.219	0.0842	0.659556
AGPS	O00116	-0.0107	0.749	0.0107	0.125518
AGTPBP1	Q9UPW5	0.0626	0.472	-0.0626	0.326058
AHCTF1	Q8WYP5	-0.0217	0.628	0.0217	0.20204
AHCY	P23526	-0.0222	0.757	0.0222	0.120904
AHCYL1	O43865	-0.0416	0.396	0.0416	0.402305
AHNAK	Q09666	0.0833	0.264	-0.0833	0.578396
AHSA1	O95433	0.0184	0.718	-0.0184	0.143876
AHSG	P02765	-0.158	0.323	0.158	0.490797
AIFM1	O95831	-0.029	0.48	0.029	0.318759
AIMP1	Q12904	-0.0011	0.994	0.0011	0.00261362
AIMP2	Q13155	0.0134	0.857	-0.0134	0.0670192
AIP	O00170	0.0418	0.618	-0.0418	0.209012
AJUBA	Q96IF1	-0.138	0.247	0.138	0.607303
AK2	P54819	-0.044	0.631	0.044	0.199971
AK6	Q9Y3D8	0.139	0.0283	-0.139	1.54821
AKAP1	Q92667	-0.437	0.0704	0.437	1.15243
AKAP11	Q9UKA4	0.0321	0.623	-0.0321	0.205512
AKAP17A	Q02040	-0.138	0.0839	0.138	1.07624
AKAP8	O43823	-0.275	0.161	0.275	0.793174
AKAP8L	Q9ULX6	0.419	0.123	-0.419	0.910095
AKAP9	Q99996	-0.274	0.354	0.274	0.450997
AKR1A1	P14550	0.0606	0.427	-0.0606	0.369572
AKR1B1	P15121	0.0171	0.676	-0.0171	0.170053
AKR1C4	P17516	0.0105	0.864	-0.0105	0.0634863
AKR7A2	O43488	0.0489	0.486	-0.0489	0.313364
AKT1	P31749	-0.0483	0.43	0.0483	0.366532
AKT2	P31751	0.124	0.0476	-0.124	1.32239
ALAD	P13716	0.653	0.0702	-0.653	1.15366
ALDH16A1	Q8IZ83	-0.0156	0.927	0.0156	0.0329203
ALDH18A1	P54886	-0.052	0.286	0.052	0.543634
ALDH1A2	O94788	0.00478	0.96	-0.00478	0.0177288
ALDH3A2	P51648	-0.0192	0.761	0.0192	0.118615
ALDH5A1	P51649	-0.0188	0.58	0.0188	0.236572
ALDH6A1	Q02252	-0.0189	0.781	0.0189	0.107349
ALDH9A1	P49189	-0.00366	0.939	0.00366	0.0273344
ALDOA	P04075	0.0714	0.115	-0.0714	0.939302
ALDOC	P09972	-0.00286	0.952	0.00286	0.0213631
ALG1	Q9BT22	0.0799	0.427	-0.0799	0.369572
ALG13	Q9NP73	-0.589	0.0964	0.589	1.01592
ALG5	Q9Y673	-0.17	0.0431	0.17	1.36552
ALG9	Q9H6U8	-0.0316	0.652	0.0316	0.185752
ALKBH1	Q13686	0.192	0.194	-0.192	0.712198
ALKBH5	Q6P6C2	0.121	0.211	-0.121	0.675718
ALMS1	Q8TCU4	-0.0208	0.753	0.0208	0.123205
ALOX5AP	P20292	-0.651	0.0981	0.651	1.00833
ALX3	O95076	0.0875	0.276	-0.0875	0.559091
ALYREF	Q86V81	-0.0468	0.731	0.0468	0.136083
AMBRA1	Q9C0C7	-0.0434	0.476	0.0434	0.322393
AMD1	P17707	0.0442	0.529	-0.0442	0.276544
AMDHD2	Q9Y303	0.11	0.752	-0.11	0.123782
AMFR	Q9UKV5	-0.0294	0.713	0.0294	0.14691
AMPD2	Q01433	0.0625	0.32	-0.0625	0.49485
ANAPC1	Q9H1A4	0.041	0.231	-0.041	0.636388
ANAPC10	Q9UM13	0.083	0.17	-0.083	0.769551
ANAPC2	Q9UJX6	-0.0263	0.841	0.0263	0.075204
ANAPC4	Q9UJX5	-0.112	0.476	0.112	0.322393
ANAPC5	Q9UJX4	0.000654	0.989	-0.000654	0.00480371
ANAPC7	Q9UJX3	-0.00803	0.853	0.00803	0.069051
ANGEL1	Q9UNK9	-0.0111	0.897	0.0111	0.0472076
ANGEL2	Q5VTE6	0.0334	0.753	-0.0334	0.123205
ANKFY1	Q9P2R3	-0.0267	0.47	0.0267	0.327902
ANKHD1	Q8IWZ3	-0.00689	0.887	0.00689	0.0520764
ANKLE2	Q86XL3	0.467	0.108	-0.467	0.966576
ANKMY2	Q8IV38	0.00923	0.85	-0.00923	0.0705811
ANKRD13A	Q8IZ07	-0.00496	0.914	0.00496	0.0390538
ANKRD17	O75179	-0.121	0.315	0.121	0.501689
ANKRD28	O15084	-0.0137	0.798	0.0137	0.0979971
ANKRD36	A6QL64	0.0783	0.555	-0.0783	0.255707
ANKRD44	Q8N8A2	-0.0284	0.611	0.0284	0.213959
ANKRD52	Q8NB46	0.0532	0.448	-0.0532	0.348722
ANO6	Q4KMQ2	-0.138	0.127	0.138	0.896196
ANP32A	P39687	0.0362	0.764	-0.0362	0.116907
ANP32B	Q92688	-0.0563	0.685	0.0563	0.164309
ANP32E	Q9BTT0	-0.193	0.199	0.193	0.701147
ANTXR1	Q9H6X2	0.375	0.0519	-0.375	1.28483
ANXA10	Q9UJ72	0.0893	0.638	-0.0893	0.195179
ANXA11	P50995	-0.0472	0.36	0.0472	0.443697
ANXA2	P07355	0.0333	0.527	-0.0333	0.278189
ANXA3	P12429	0.149	0.258	-0.149	0.58838
ANXA4	P09525	-0.0539	0.266	0.0539	0.575118
ANXA5	P08758	-0.0455	0.27	0.0455	0.568636
ANXA6	P08133	-0.0232	0.581	0.0232	0.235824
ANXA7	P20073	0.0505	0.375	-0.0505	0.425969
AP1B1	Q10567	0.0151	0.81	-0.0151	0.091515
AP1G1	O43747	-0.05	0.519	0.05	0.284833
AP1G2	O75843	-0.000918	0.991	0.000918	0.00392635
AP1M1	Q9BXS5	-0.0103	0.763	0.0103	0.117475
AP1S1	P61966	0.00917	0.876	-0.00917	0.0574959
AP1S2	P56377	0.012	0.846	-0.012	0.0726296
AP2A1	O95782	-0.0874	0.132	0.0874	0.879426
AP2A2	O94973	-0.041	0.699	0.041	0.155523
AP2B1	P63010	-0.0633	0.235	0.0633	0.628932
AP2M1	Q96CW1	-0.0241	0.62	0.0241	0.207608
AP2S1	P53680	0.0116	0.842	-0.0116	0.0746879
AP3B1	O00203	-0.103	0.0555	0.103	1.25571
AP3D1	O14617	0.0175	0.794	-0.0175	0.100179
AP3M1	Q9Y2T2	-0.1	0.0653	0.1	1.18509
AP3S1	Q92572	-0.0439	0.371	0.0439	0.430626
AP4B1	Q9Y6B7	-0.105	0.47	0.105	0.327902
AP4E1	Q9UPM8	-0.0336	0.619	0.0336	0.208309
AP5M1	Q9H0R1	0.112	0.141	-0.112	0.850781
AP5Z1	O43299	-0.0724	0.503	0.0724	0.298432
APAF1	O14727	-0.139	0.34	0.139	0.468521
APBB1IP	Q7Z5R6	-0.013	0.735	0.013	0.133713
APEH	P13798	0.00944	0.773	-0.00944	0.111821
APEX1	P27695	0.0589	0.0919	-0.0589	1.03668
APEX2	Q9UBZ4	0.0587	0.56	-0.0587	0.251812
API5	Q9BZZ5	0.00267	0.945	-0.00267	0.0245682
APOB	P04114	0.0115	0.888	-0.0115	0.051587
APOBEC3C	Q9NRW3	-0.165	0.0893	0.165	1.04915
APOL2	Q9BQE5	0.196	0.00573	-0.196	2.24185
APOL6	Q9BWW8	0.0254	0.847	-0.0254	0.0721166
APOO	Q9BUR5	0.0968	0.298	-0.0968	0.525784
APOOL	Q6UXV4	0.0634	0.118	-0.0634	0.928118
APPL1	Q9UKG1	-0.00447	0.93	0.00447	0.0315171
APRT	P07741	0.0849	0.132	-0.0849	0.879426
APTX	Q7Z2E3	-0.0848	0.198	0.0848	0.703335
AQR	O60306	0.00572	0.874	-0.00572	0.0584886
ARAP1	Q96P48	-0.0473	0.705	0.0473	0.151811
ARCN1	P48444	0.0108	0.754	-0.0108	0.122629
ARF1	P84077	-0.0287	0.506	0.0287	0.295849
ARF4	P18085	0.028	0.666	-0.028	0.176526
ARF5	P84085	0.0523	0.178	-0.0523	0.74958
ARF6	P62330	-0.0932	0.2	0.0932	0.69897
ARFGAP1	Q8N6T3	-0.0714	0.237	0.0714	0.625252
ARFGAP2	Q8N6H7	0.0658	0.169	-0.0658	0.772113
ARFGAP3	Q9NP61	0.0285	0.616	-0.0285	0.210419
ARFGEF1	Q9Y6D6	-0.0378	0.467	0.0378	0.330683
ARFGEF2	Q9Y6D5	-0.083	0.558	0.083	0.253366
ARFRP1	Q13795	0.143	0.0513	-0.143	1.28988
ARHGAP1	Q07960	-0.0631	0.0845	0.0631	1.07314
ARHGAP11A	Q6P4F7	0.269	0.127	-0.269	0.896196
ARHGAP15	Q53QZ3	-0.0353	0.447	0.0353	0.349692
ARHGAP17	Q68EM7	0.0365	0.393	-0.0365	0.405607
ARHGAP19	Q14CB8	0.0761	0.463	-0.0761	0.334419
ARHGAP25	P42331	-0.00509	0.947	0.00509	0.02365
ARHGAP27	Q6ZUM4	-0.0425	0.739	0.0425	0.131356
ARHGAP30	Q7Z6I6	-0.179	0.189	0.179	0.723538
ARHGAP35	Q9NRY4	-0.024	0.753	0.024	0.123205
ARHGAP4	P98171	0.078	0.105	-0.078	0.978811
ARHGAP45	Q92619	-0.0318	0.696	0.0318	0.157391
ARHGAP6	O43182	-0.114	0.471	0.114	0.326979
ARHGDIA	P52565	0.0438	0.243	-0.0438	0.614394
ARHGDIB	P52566	0.0289	0.443	-0.0289	0.353596
ARHGEF1	Q92888	-0.0667	0.199	0.0667	0.701147
ARHGEF18	Q6ZSZ5	0.0546	0.52	-0.0546	0.283997
ARHGEF2	Q92974	-0.0692	0.115	0.0692	0.939302
ARHGEF6	Q15052	-0.00481	0.909	0.00481	0.0414361
ARHGEF7	Q14155	-0.0289	0.49	0.0289	0.309804
ARID1A	O14497	0.0779	0.166	-0.0779	0.779892
ARID1B	Q8NFD5	-0.231	0.068	0.231	1.16749
ARID2	Q68CP9	-0.0755	0.0723	0.0755	1.14086
ARIH1	Q9Y4X5	0.103	0.172	-0.103	0.764472
ARIH2	O95376	0.172	0.00424	-0.172	2.37263
ARL1	P40616	-0.109	0.0204	0.109	1.69037
ARL2	P36404	-0.00701	0.863	0.00701	0.0639892
ARL3	P36405	0.61	0.0334	-0.61	1.47625
ARL4C	P56559	0.042	0.523	-0.042	0.281498
ARL5B	Q96KC2	-0.121	0.0228	0.121	1.64207
ARL6IP1	Q15041	0.0844	0.372	-0.0844	0.429457
ARL8A	Q96BM9	0.0204	0.73	-0.0204	0.136677
ARL8B	Q9NVJ2	-0.0803	0.075	0.0803	1.12494
ARMC1	Q9NVT9	0.0095	0.822	-0.0095	0.0851282
ARMC10	Q8N2F6	0.175	0.0269	-0.175	1.57025
ARMC6	Q6NXE6	-0.0427	0.47	0.0427	0.327902
ARMC8	Q8IUR7	0.15	0.582	-0.15	0.235077
ARMC9	Q7Z3E5	0.0816	0.46	-0.0816	0.337242
ARMCX3	Q9UH62	-0.0303	0.843	0.0303	0.0741724
ARMCX5	Q6P1M9	-0.0217	0.785	0.0217	0.10513
ARMH3	Q5T2E6	0.156	0.0349	-0.156	1.45717
ARMT1	Q9H993	-0.0747	0.262	0.0747	0.581699
ARPC1A	Q92747	0.155	0.0223	-0.155	1.6517
ARPC1B	O15143	0.036	0.321	-0.036	0.493495
ARPC2	O15144	-0.0391	0.308	0.0391	0.511449
ARPC3	O15145	0.0736	0.335	-0.0736	0.474955
ARPC4	P59998	0.00879	0.816	-0.00879	0.0883098
ARPC5	O15511	0.0943	0.192	-0.0943	0.716699
ARRB2	P32121	0.0105	0.81	-0.0105	0.091515
ARRDC3	Q96B67	-0.011	0.89	0.011	0.05061
ARV1	Q9H2C2	-0.0443	0.604	0.0443	0.218963
AS3MT	Q9HBK9	0.0278	0.747	-0.0278	0.126679
ASB3	Q9Y575	0.487	0.0421	-0.487	1.37572
ASB8	Q9H765	0.216	0.164	-0.216	0.785156
ASCC1	Q8N9N2	0.0915	0.653	-0.0915	0.185087
ASCC2	Q9H1I8	-0.0908	0.0868	0.0908	1.06148
ASCC3	Q8N3C0	-0.0853	0.0525	0.0853	1.27984
ASF1A	Q9Y294	-0.0053	0.924	0.0053	0.034328
ASF1B	Q9NVP2	0.237	0.595	-0.237	0.225483
ASH2L	Q9UBL3	0.125	0.0352	-0.125	1.45346
ASMTL	O95671	-0.00138	0.973	0.00138	0.0118872
ASNS	P08243	-0.00325	0.957	0.00325	0.0190881
ASPH	Q12797	0.085	0.559	-0.085	0.252588
ASPM	Q8IZT6	-0.0385	0.511	0.0385	0.291579
ASS1	P00966	-0.0324	0.63	0.0324	0.200659
ASTE1	Q2TB18	0.0181	0.776	-0.0181	0.110138
ATAD1	Q8NBU5	-0.0503	0.487	0.0503	0.312471
ATAD2	Q6PL18	-0.0118	0.765	0.0118	0.116339
ATAD3A	Q9NVI7	0.00931	0.802	-0.00931	0.0958256
ATAD3B	Q5T9A4	-0.0107	0.88	0.0107	0.0555173
ATAT1	Q5SQI0	0.0236	0.884	-0.0236	0.0535477
ATE1	O95260	0.00497	0.917	-0.00497	0.0376307
ATF6	P18850	-0.141	0.497	0.141	0.303644
ATF7IP	Q6VMQ6	0.29	0.0192	-0.29	1.7167
ATG101	Q9BSB4	0.0328	0.761	-0.0328	0.118615
ATG3	Q9NT62	0.0308	0.345	-0.0308	0.462181
ATG4B	Q9Y4P1	-0.086	0.302	0.086	0.519993
ATG7	O95352	-0.0123	0.931	0.0123	0.0310503
ATG9A	Q7Z3C6	-0.125	0.282	0.125	0.549751
ATIC	P31939	-0.0038	0.892	0.0038	0.0496351
ATL2	Q8NHH9	0.0701	0.474	-0.0701	0.324222
ATL3	Q6DD88	-0.12	0.0305	0.12	1.5157
ATP10D	Q9P241	-0.125	0.36	0.125	0.443697
ATP11B	Q9Y2G3	0.128	0.116	-0.128	0.935542
ATP11C	Q8NB49	-0.0445	0.318	0.0445	0.497573
ATP13A1	Q9HD20	-0.0138	0.825	0.0138	0.0835461
ATP13A3	Q9H7F0	-0.0443	0.336	0.0443	0.473661
ATP1A1	P05023	0.0261	0.646	-0.0261	0.189767
ATP1A3	P13637	0.00416	0.948	-0.00416	0.0231917
ATP1B3	P54709	0.0779	0.291	-0.0779	0.536107
ATP2A2	P16615	-0.109	0.373	0.109	0.428291
ATP2A3	Q93084	-0.0889	0.429	0.0889	0.367543
ATP2B1	P20020	-0.0469	0.568	0.0469	0.245652
ATP2B4	P23634	-0.0317	0.476	0.0317	0.322393
ATP2C1	P98194	0.0123	0.902	-0.0123	0.0447935
ATP4A	P20648	-0.114	0.161	0.114	0.793174
ATP5F1A	P25705	0.018	0.669	-0.018	0.174574
ATP5F1B	P06576	-0.0183	0.616	0.0183	0.210419
ATP5F1C	P36542	-0.0274	0.468	0.0274	0.329754
ATP5F1E	P56381	0.000432	0.996	-0.000432	0.00174066
ATP5MC1	P05496	-0.0497	0.579	0.0497	0.237321
ATP5ME	P56385	0.142	0.173	-0.142	0.761954
ATP5MF	P56134	-0.157	0.0479	0.157	1.31966
ATP5MG	O75964	-0.0826	0.144	0.0826	0.841638
ATP5MJ	P56378	-0.0125	0.84	0.0125	0.0757207
ATP5MK	Q96IX5	0.157	0.0694	-0.157	1.15864
ATP5PB	P24539	-0.0168	0.66	0.0168	0.180456
ATP5PO	P48047	-0.264	0.172	0.264	0.764472
ATP6V0A1	Q93050	0.0367	0.677	-0.0367	0.169411
ATP6V0A2	Q9Y487	-0.0832	0.226	0.0832	0.645892
ATP6V0D1	P61421	0.0542	0.202	-0.0542	0.694649
ATP6V1A	P38606	-0.0239	0.576	0.0239	0.239578
ATP6V1B2	P21281	-0.0433	0.304	0.0433	0.517126
ATP6V1C1	P21283	-0.0172	0.679	0.0172	0.16813
ATP6V1D	Q9Y5K8	-0.0297	0.552	0.0297	0.258061
ATP6V1E1	P36543	0.0661	0.249	-0.0661	0.603801
ATP6V1H	Q9UI12	-0.046	0.344	0.046	0.463442
ATP8A1	Q9Y2Q0	-0.162	0.0132	0.162	1.87943
ATPAF1	Q5TC12	-0.0691	0.42	0.0691	0.376751
ATPAF2	Q8N5M1	0.00851	0.911	-0.00851	0.0404816
ATR	Q13535	-0.0149	0.771	0.0149	0.112946
ATRX	P46100	-0.0543	0.4	0.0543	0.39794
ATXN10	Q9UBB4	-0.0216	0.589	0.0216	0.229885
ATXN2	Q99700	-0.0146	0.801	0.0146	0.0963675
ATXN2L	Q8WWM7	0.0376	0.568	-0.0376	0.245652
ATXN3	P54252	0.0929	0.186	-0.0929	0.730487
AUP1	Q9Y679	-0.0941	0.228	0.0941	0.642065
AURKA	O14965	-0.0548	0.234	0.0548	0.630784
AURKAIP1	Q9NWT8	0.162	0.203	-0.162	0.692504
AURKB	Q96GD4	0.0145	0.73	-0.0145	0.136677
AZIN1	O14977	-0.0753	0.549	0.0753	0.260428
B2M	P61769	0.152	0.258	-0.152	0.58838
BABAM1	Q9NWV8	0.00551	0.962	-0.00551	0.0168249
BABAM2	Q9NXR7	0.05	0.716	-0.05	0.145087
BAG2	O95816	-0.0592	0.412	0.0592	0.385103
BAG4	O95429	-0.103	0.728	0.103	0.137869
BAG5	Q9UL15	-0.0147	0.775	0.0147	0.110698
BAG6	P46379	-0.0836	0.0469	0.0836	1.32883
BAP1	Q92560	-0.174	0.0595	0.174	1.22548
BARD1	Q99728	0.0488	0.426	-0.0488	0.37059
BAZ1A	Q9NRL2	-0.00498	0.893	0.00498	0.0491485
BAZ1B	Q9UIG0	-0.0829	0.257	0.0829	0.590067
BAZ2A	Q9UIF9	-0.0315	0.651	0.0315	0.186419
BBS1	Q8NFJ9	-0.292	0.392	0.292	0.406714
BCAP29	Q9UHQ4	0.061	0.471	-0.061	0.326979
BCAP31	P51572	0.05	0.602	-0.05	0.220404
BCAS3	Q9H6U6	0.062	0.551	-0.062	0.258848
BCAT1	P54687	-0.0408	0.359	0.0408	0.444906
BCAT2	O15382	-0.0123	0.829	0.0123	0.0814455
BCCIP	Q9P287	0.0567	0.249	-0.0567	0.603801
BCKDHA	P12694	-0.0927	0.157	0.0927	0.8041
BCKDHB	P21953	0.0184	0.748	-0.0184	0.126098
BCL11B	Q9C0K0	0.00413	0.943	-0.00413	0.0254883
BCL2L13	Q9BXK5	0.057	0.712	-0.057	0.14752
BCLAF1	Q9NYF8	0.269	0.00834	-0.269	2.07883
BCR	P11274	0.107	0.112	-0.107	0.950782
BCS1L	Q9Y276	0.0187	0.803	-0.0187	0.0952845
BDH1	Q02338	-0.0424	0.309	0.0424	0.510042
BDH2	Q9BUT1	0.0187	0.689	-0.0187	0.161781
BECN1	Q14457	0.0332	0.711	-0.0332	0.14813
BEX2	Q9BXY8	-0.0275	0.823	0.0275	0.0846002
BICD1	Q96G01	0.299	0.505	-0.299	0.296709
BICD2	Q8TD16	0.0197	0.861	-0.0197	0.0649968
BID	P55957	-0.0484	0.716	0.0484	0.145087
BIN2	Q9UBW5	-0.0348	0.473	0.0348	0.325139
BIRC2	Q13490	-0.299	0.185	0.299	0.732828
BIRC6	Q9NR09	-0.0188	0.699	0.0188	0.155523
BIVM	Q86UB2	-0.147	0.159	0.147	0.798603
BLK	P51451	-0.0563	0.505	0.0563	0.296709
BLM	P54132	-0.104	0.336	0.104	0.473661
BLMH	Q13867	-0.00414	0.915	0.00414	0.0385789
BLOC1S6	Q9UL45	0.357	0.101	-0.357	0.995679
BLTP2	Q14667	0.0854	0.764	-0.0854	0.116907
BLVRA	P53004	-0.0971	0.0332	0.0971	1.47886
BLZF1	Q9H2G9	0.0269	0.743	-0.0269	0.129011
BMI1	P35226	0.0562	0.486	-0.0562	0.313364
BNIP1	Q12981	0.109	0.0859	-0.109	1.06601
BNIP3	Q12983	0.0151	0.873	-0.0151	0.0589858
BOD1L1	Q8NFC6	0.061	0.339	-0.061	0.4698
BOLA2	Q9H3K6	0.151	0.0259	-0.151	1.5867
BOP1	Q14137	0.0371	0.456	-0.0371	0.341035
BPHL	Q86WA6	1.21	0.0213	-1.21	1.67162
BPNT1	O95861	-0.029	0.515	0.029	0.288193
BPNT2	Q9NX62	-0.0169	0.696	0.0169	0.157391
BPTF	Q12830	0.152	0.0228	-0.152	1.64207
BRAP	Q7Z569	0.294	0.193	-0.294	0.714443
BRAT1	Q6PJG6	-0.00536	0.9	0.00536	0.0457575
BRCA1	P38398	0.118	0.0959	-0.118	1.01818
BRCA2	P51587	0.00148	0.986	-0.00148	0.00612309
BRCC3	P46736	0.0242	0.789	-0.0242	0.102923
BRD1	O95696	-0.0737	0.296	0.0737	0.528708
BRD2	P25440	0.0149	0.852	-0.0149	0.0695604
BRD4	O60885	0.0558	0.474	-0.0558	0.324222
BRD7	Q9NPI1	0.179	0.373	-0.179	0.428291
BRF1	Q92994	-0.0301	0.714	0.0301	0.146302
BRI3BP	Q8WY22	0.0882	0.307	-0.0882	0.512862
BRIP1	Q9BX63	0.189	0.00796	-0.189	2.09909
BRIX1	Q8TDN6	-0.0474	0.596	0.0474	0.224754
BRK1	Q8WUW1	-0.00662	0.945	0.00662	0.0245682
BRMS1	Q9HCU9	-0.0368	0.553	0.0368	0.257275
BROX	Q5VW32	-0.00705	0.896	0.00705	0.047692
BSG	P35613	0.0504	0.386	-0.0504	0.413413
BST1	Q10588	-0.00442	0.961	0.00442	0.0172766
BST2	Q10589	0.0219	0.825	-0.0219	0.0835461
BTAF1	O14981	0.0375	0.578	-0.0375	0.238072
BTBD10	Q9BSF8	-0.175	0.154	0.175	0.812479
BTBD2	Q9BX70	0.0113	0.882	-0.0113	0.0545314
BTBD9	Q96Q07	0.0653	0.74	-0.0653	0.130768
BTF3	P20290	0.0355	0.698	-0.0355	0.156145
BUB1	O43683	-0.0174	0.798	0.0174	0.0979971
BUB1B	O60566	-0.0291	0.566	0.0291	0.247184
BUB3	O43684	-0.0115	0.792	0.0115	0.101275
BUD23	O43709	-0.111	0.0408	0.111	1.38934
BUD31	P41223	0.0541	0.37	-0.0541	0.431798
BYSL	Q13895	-0.0324	0.525	0.0324	0.279841
BZW1	Q7L1Q6	-0.0504	0.35	0.0504	0.455932
BZW2	Q9Y6E2	-0.114	0.198	0.114	0.703335
C11orf68	Q9H3H3	-0.124	0.00671	0.124	2.17328
C11orf98	E9PRG8	-0.0303	0.668	0.0303	0.175224
C12orf4	Q9NQ89	-0.171	0.0661	0.171	1.1798
C14orf119	Q9NWQ9	-0.0235	0.733	0.0235	0.134896
C17orf75	Q9HAS0	-0.158	0.0908	0.158	1.04191
C19orf53	Q9UNZ5	0.217	0.444	-0.217	0.352617
C1D	Q13901	0.0849	0.158	-0.0849	0.801343
C1GALT1	Q9NS00	-0.224	0.213	0.224	0.67162
C1QB	P02746	0.0066	0.95	-0.0066	0.0222764
C1QBP	Q07021	-0.103	0.112	0.103	0.950782
C2CD5	Q86YS7	0.0708	0.322	-0.0708	0.492144
C3orf38	Q5JPI3	0.00325	0.945	-0.00325	0.0245682
C3orf62	Q6ZUJ4	-0.0583	0.559	0.0583	0.252588
C5orf22	Q49AR2	-0.00196	0.983	0.00196	0.00744648
C7orf50	Q9BRJ6	0.0733	0.597	-0.0733	0.224026
C9orf78	Q9NZ63	0.0471	0.691	-0.0471	0.160522
CAAP1	Q9H8G2	0.217	0.0389	-0.217	1.41005
CAB39	Q9Y376	-0.0693	0.162	0.0693	0.790485
CACYBP	Q9HB71	0.0157	0.764	-0.0157	0.116907
CAD	P27708	-0.0412	0.462	0.0412	0.335358
CALCOCO2	Q13137	0.00843	0.917	-0.00843	0.0376307
CALM1	P0DP23	0.108	0.402	-0.108	0.395774
CALML5	Q9NZT1	1.27	0.00115	-1.27	2.9393
CALR	P27797	0.0065	0.905	-0.0065	0.0433514
CALU	O43852	-0.0634	0.387	0.0634	0.412289
CAMK1	Q14012	0.392	0.0181	-0.392	1.74232
CAMK2D	Q13557	-0.0225	0.748	0.0225	0.126098
CAMK2G	Q13555	-0.0988	0.301	0.0988	0.521434
CAND1	Q86VP6	-0.0444	0.676	0.0444	0.170053
CANX	P27824	-0.0339	0.489	0.0339	0.310691
CAP1	Q01518	-0.063	0.24	0.063	0.619789
CAPG	P40121	0.0643	0.381	-0.0643	0.419075
CAPN1	P07384	-0.0709	0.231	0.0709	0.636388
CAPN7	Q9Y6W3	0.0512	0.442	-0.0512	0.354578
CAPNS1	P04632	-0.0504	0.323	0.0504	0.490797
CAPRIN1	Q14444	-0.0084	0.896	0.0084	0.047692
CAPZA1	P52907	-0.0698	0.0989	0.0698	1.0048
CAPZA2	P47755	-0.0538	0.301	0.0538	0.521434
CAPZB	P47756	0.0135	0.767	-0.0135	0.115205
CARHSP1	Q9Y2V2	-0.0252	0.87	0.0252	0.0604807
CARM1	Q86X55	-0.0123	0.744	0.0123	0.128427
CARMIL2	Q6F5E8	-0.103	0.0927	0.103	1.03292
CARS1	P49589	-0.00302	0.94	0.00302	0.0268721
CARS2	Q9HA77	0.00689	0.895	-0.00689	0.048177
CASC3	O15234	-0.122	0.302	0.122	0.519993
CASP1	P29466	0.0165	0.762	-0.0165	0.118045
CASP2	P42575	0.0556	0.404	-0.0556	0.393619
CASP3	P42574	0.0331	0.453	-0.0331	0.343902
CASP6	P55212	-0.000621	0.99	0.000621	0.00436481
CASP7	P55210	0.0322	0.618	-0.0322	0.209012
CASP8	Q14790	0.0854	0.187	-0.0854	0.728158
CAT	P04040	-0.00354	0.948	0.00354	0.0231917
CBFB	Q13951	0.0222	0.648	-0.0222	0.188425
CBL	P22681	0.05	0.417	-0.05	0.379864
CBLB	Q13191	-0.0431	0.565	0.0431	0.247952
CBLL1	Q75N03	0.0956	0.615	-0.0956	0.211125
CBS	P35520	0.122	0.0217	-0.122	1.66354
CBX1	P83916	0.274	0.00119	-0.274	2.92445
CBX3	Q13185	0.0102	0.852	-0.0102	0.0695604
CBX4	O00257	0.0814	0.391	-0.0814	0.407823
CBX5	P45973	0.121	0.0698	-0.121	1.15614
CBX6	O95503	0.0451	0.569	-0.0451	0.244888
CC2D1A	Q6P1N0	0.0607	0.239	-0.0607	0.621602
CC2D1B	Q5T0F9	0.0631	0.459	-0.0631	0.338187
CCAR1	Q8IX12	-0.0447	0.488	0.0447	0.31158
CCAR2	Q8N163	-0.0465	0.258	0.0465	0.58838
CCDC134	Q9H6E4	0.604	0.247	-0.604	0.607303
CCDC137	Q6PK04	0.00154	0.989	-0.00154	0.00480371
CCDC138	Q96M89	-0.0772	0.556	0.0772	0.254925
CCDC167	Q9P0B6	0.115	0.0857	-0.115	1.06702
CCDC186	Q7Z3E2	0.0695	0.499	-0.0695	0.301899
CCDC22	O60826	-0.151	0.086	0.151	1.0655
CCDC25	Q86WR0	0.229	0.0168	-0.229	1.77469
CCDC28B	Q9BUN5	-0.0295	0.879	0.0295	0.0560111
CCDC47	Q96A33	-0.0397	0.493	0.0397	0.307153
CCDC6	Q16204	0.0939	0.593	-0.0939	0.226945
CCDC77	Q9BR77	-0.0199	0.844	0.0199	0.0736576
CCDC86	Q9H6F5	0.167	0.0183	-0.167	1.73755
CCDC88A	Q3V6T2	0.0038	0.969	-0.0038	0.0136762
CCDC88B	A6NC98	0.0951	0.379	-0.0951	0.421361
CCDC93	Q567U6	-0.0304	0.52	0.0304	0.283997
CCNA2	P20248	0.0251	0.787	-0.0251	0.104025
CCNB1	P14635	0.026	0.603	-0.026	0.219683
CCNB2	O95067	0.0219	0.773	-0.0219	0.111821
CCND2	P30279	-0.048	0.715	0.048	0.145694
CCND3	P30281	-0.0171	0.882	0.0171	0.0545314
CCNDBP1	O95273	0.135	0.264	-0.135	0.578396
CCNH	P51946	-0.00536	0.925	0.00536	0.0338583
CCNK	O75909	0.272	0.0172	-0.272	1.76447
CCNL2	Q96S94	0.0911	0.396	-0.0911	0.402305
CCNT1	O60563	0.0358	0.496	-0.0358	0.304518
CCNY	Q8ND76	-0.0264	0.734	0.0264	0.134304
CCNYL1	Q8N7R7	0.146	0.227	-0.146	0.643974
CCT2	P78371	-0.0384	0.462	0.0384	0.335358
CCT3	P49368	-0.0192	0.806	0.0192	0.093665
CCT4	P50991	-0.0079	0.873	0.0079	0.0589858
CCT5	P48643	-0.027	0.521	0.027	0.283162
CCT6A	P40227	-0.0277	0.665	0.0277	0.177178
CCT7	Q99832	-0.0665	0.282	0.0665	0.549751
CCT8	P50990	-0.00769	0.871	0.00769	0.0599818
CCZ1B	P86790	-0.0101	0.812	0.0101	0.090444
CD109	Q6YHK3	-0.0163	0.872	0.0163	0.0594835
CD1A	P06126	-0.156	0.0547	0.156	1.26201
CD1C	P29017	0.0509	0.641	-0.0509	0.193142
CD2	P06729	0.112	0.427	-0.112	0.369572
CD247	P20963	-0.00362	0.95	0.00362	0.0222764
CD28	P10747	-0.176	0.192	0.176	0.716699
CD2AP	Q9Y5K6	-0.0284	0.686	0.0284	0.163676
CD3D	P04234	0.021	0.74	-0.021	0.130768
CD3E	P07766	-0.0825	0.168	0.0825	0.774691
CD3G	P09693	-0.0475	0.474	0.0475	0.324222
CD4	P01730	-0.0285	0.671	0.0285	0.173277
CD47	Q08722	-0.095	0.294	0.095	0.531653
CD48	P09326	0.0721	0.603	-0.0721	0.219683
CD5	P06127	0.142	0.144	-0.142	0.841638
CD58	P19256	0.459	0.0137	-0.459	1.86328
CD59	P13987	0.192	0.223	-0.192	0.651695
CD81	P60033	-0.0664	0.527	0.0664	0.278189
CD8A	P01732	0.034	0.598	-0.034	0.223299
CDAN1	Q8IWY9	-0.16	0.341	0.16	0.467246
CDC123	O75794	-0.0732	0.192	0.0732	0.716699
CDC16	Q13042	-0.0237	0.642	0.0237	0.192465
CDC20	Q12834	0.022	0.701	-0.022	0.154282
CDC23	Q9UJX2	-0.00649	0.86	0.00649	0.0655015
CDC25A	P30304	-0.137	0.137	0.137	0.863279
CDC25B	P30305	-0.0396	0.589	0.0396	0.229885
CDC27	P30260	-0.00441	0.932	0.00441	0.0305841
CDC37	Q16543	0.00657	0.896	-0.00657	0.047692
CDC40	O60508	0.0315	0.457	-0.0315	0.340084
CDC42	P60953	0.0592	0.265	-0.0592	0.576754
CDC45	O75419	-0.0301	0.4	0.0301	0.39794
CDC5L	Q99459	0.0148	0.802	-0.0148	0.0958256
CDC6	Q99741	-0.243	0.308	0.243	0.511449
CDC7	O00311	0.0207	0.721	-0.0207	0.142065
CDC73	Q6P1J9	0.11	0.0136	-0.11	1.86646
CDCA2	Q69YH5	0.0856	0.21	-0.0856	0.677781
CDCA3	Q99618	0.0987	0.332	-0.0987	0.478862
CDCA7	Q9BWT1	-0.124	0.603	0.124	0.219683
CDCA7L	Q96GN5	-0.078	0.376	0.078	0.424812
CDCA8	Q53HL2	0.163	0.0287	-0.163	1.54212
CDH2	P19022	0.0809	0.246	-0.0809	0.609065
CDIPT	O14735	0.0757	0.391	-0.0757	0.407823
CDK1	P06493	-0.0469	0.126	0.0469	0.899629
CDK11B	P21127	0.0575	0.326	-0.0575	0.486782
CDK12	Q9NYV4	-0.0161	0.815	0.0161	0.0888424
CDK17	Q00537	-0.118	0.175	0.118	0.756962
CDK2	P24941	-0.133	0.0226	0.133	1.64589
CDK4	P11802	0.104	0.275	-0.104	0.560667
CDK5	Q00535	-0.0825	0.0685	0.0825	1.16431
CDK5RAP1	Q96SZ6	0.174	0.152	-0.174	0.818156
CDK5RAP2	Q96SN8	0.0222	0.728	-0.0222	0.137869
CDK5RAP3	Q96JB5	-0.11	0.0936	0.11	1.02872
CDK6	Q00534	-0.045	0.166	0.045	0.779892
CDK7	P50613	-0.0818	0.162	0.0818	0.790485
CDK9	P50750	-0.0607	0.197	0.0607	0.705534
CDKAL1	Q5VV42	-0.0533	0.29	0.0533	0.537602
CDKN1A	P38936	0.173	0.66	-0.173	0.180456
CDKN2AIP	Q9NXV6	-0.00446	0.931	0.00446	0.0310503
CDKN2D	P55273	0.0785	0.33	-0.0785	0.481486
CDKN3	Q16667	-0.067	0.368	0.067	0.434152
CDS2	O95674	-0.0293	0.873	0.0293	0.0589858
CEBPZ	Q03701	-0.0594	0.192	0.0594	0.716699
CELF1	Q92879	0.016	0.693	-0.016	0.159267
CENPE	Q02224	-0.0422	0.472	0.0422	0.326058
CENPF	P49454	-0.00113	0.984	0.00113	0.0070049
CENPH	Q9H3R5	0.092	0.276	-0.092	0.559091
CENPM	Q9NSP4	0.00468	0.945	-0.00468	0.0245682
CENPO	Q9BU64	0.102	0.387	-0.102	0.412289
CENPU	Q71F23	-0.0242	0.63	0.0242	0.200659
CENPV	Q7Z7K6	0.0348	0.682	-0.0348	0.166216
CEP120	Q8N960	-0.0373	0.665	0.0373	0.177178
CEP152	O94986	-0.0702	0.323	0.0702	0.490797
CEP192	Q8TEP8	0.185	0.261	-0.185	0.583359
CEP20	Q96NB1	0.0395	0.621	-0.0395	0.206908
CEP290	O15078	-0.00369	0.934	0.00369	0.0296531
CEP350	Q5VT06	0.0695	0.481	-0.0695	0.317855
CEP43	O95684	-0.325	0.312	0.325	0.505845
CEP44	Q9C0F1	-0.23	0.0151	0.23	1.82102
CEP55	Q53EZ4	0.0362	0.619	-0.0362	0.208309
CEP57	Q86XR8	0.107	0.323	-0.107	0.490797
CEP70	Q8NHQ1	0.08	0.114	-0.08	0.943095
CEP72	Q9P209	0.0347	0.939	-0.0347	0.0273344
CEP76	Q8TAP6	0.081	0.26	-0.081	0.585027
CEP78	Q5JTW2	0.0385	0.591	-0.0385	0.228413
CEP85	Q6P2H3	0.0251	0.774	-0.0251	0.111259
CEP85L	Q5SZL2	-0.113	0.135	0.113	0.869666
CEP95	Q96GE4	0.197	0.489	-0.197	0.310691
CEP97	Q8IW35	-0.00184	0.969	0.00184	0.0136762
CEPT1	Q9Y6K0	-0.135	0.322	0.135	0.492144
CERT1	Q9Y5P4	-0.0176	0.729	0.0176	0.137272
CETN2	P41208	0.0299	0.757	-0.0299	0.120904
CETN3	O15182	0.0472	0.576	-0.0472	0.239578
CFAP20	Q9Y6A4	0.0566	0.297	-0.0566	0.527244
CFAP36	Q96G28	0.0319	0.835	-0.0319	0.0783135
CFAP410	O43822	0.028	0.848	-0.028	0.0716041
CFL1	P23528	-0.024	0.847	0.024	0.0721166
CHAF1B	Q13112	-0.0149	0.707	0.0149	0.150581
CHAMP1	Q96JM3	-0.0507	0.292	0.0507	0.534617
CHCHD3	Q9NX63	0.0524	0.379	-0.0524	0.421361
CHD1	O14646	0.0513	0.262	-0.0513	0.581699
CHD1L	Q86WJ1	0.0475	0.418	-0.0475	0.378824
CHD3	Q12873	-0.0895	0.0832	0.0895	1.07988
CHD4	Q14839	-0.0742	0.192	0.0742	0.716699
CHD7	Q9P2D1	-0.0499	0.518	0.0499	0.28567
CHD8	Q9HCK8	0.0601	0.279	-0.0601	0.554396
CHD9	Q3L8U1	0.673	0.0582	-0.673	1.23508
CHEK1	O14757	0.056	0.289	-0.056	0.539102
CHEK2	O96017	-0.0533	0.608	0.0533	0.216096
CHERP	Q8IWX8	-0.0311	0.714	0.0311	0.146302
CHI3L2	Q15782	-0.0269	0.721	0.0269	0.142065
CHID1	Q9BWS9	-0.0159	0.776	0.0159	0.110138
CHM	P24386	0.0673	0.35	-0.0673	0.455932
CHML	P26374	0.107	0.325	-0.107	0.488117
CHMP1A	Q9HD42	0.0749	0.316	-0.0749	0.500313
CHMP2A	O43633	0.0556	0.548	-0.0556	0.261219
CHMP4B	Q9H444	0.0105	0.931	-0.0105	0.0310503
CHMP6	Q96FZ7	0.193	0.203	-0.193	0.692504
CHMP7	Q8WUX9	0.162	0.0384	-0.162	1.41567
CHN1	P15882	-0.0826	0.574	0.0826	0.241088
CHORDC1	Q9UHD1	-0.0636	0.231	0.0636	0.636388
CHP1	Q99653	0.203	0.105	-0.203	0.978811
CHST11	Q9NPF2	0.0166	0.748	-0.0166	0.126098
CHST12	Q9NRB3	0.13	0.491	-0.13	0.308919
CHTF18	Q8WVB6	-0.0754	0.58	0.0754	0.236572
CHTOP	Q9Y3Y2	0.0776	0.478	-0.0776	0.320572
CHUK	O15111	-0.00206	0.966	0.00206	0.0150229
CHURC1	Q8WUH1	-4.92e-05	1	4.92e-05	0
CIAO1	O76071	0.0451	0.421	-0.0451	0.375718
CIAPIN1	Q6FI81	-0.123	0.038	0.123	1.42022
CIB1	Q99828	0.0234	0.796	-0.0234	0.0990869
CIP2A	Q8TCG1	-0.102	0.078	0.102	1.10791
CISD1	Q9NZ45	0.0135	0.793	-0.0135	0.100727
CKAP2	Q8WWK9	0.0827	0.242	-0.0827	0.616185
CKAP2L	Q8IYA6	0.0901	0.165	-0.0901	0.782516
CKAP5	Q14008	-0.0396	0.65	0.0396	0.187087
CKS2	P33552	0.0949	0.269	-0.0949	0.570248
CLASP1	Q7Z460	0.0274	0.728	-0.0274	0.137869
CLASP2	O75122	-0.0233	0.769	0.0233	0.114074
CLCC1	Q96S66	-0.326	0.299	0.326	0.524329
CLCN3	P51790	-0.233	0.0609	0.233	1.21538
CLCN7	P51798	-0.0551	0.537	0.0551	0.270026
CLDND1	Q9NY35	0.13	0.417	-0.13	0.379864
CLEC16A	Q2KHT3	0.0192	0.805	-0.0192	0.0942041
CLGN	O14967	-0.33	0.0359	0.33	1.44491
CLIC1	O00299	0.0389	0.378	-0.0389	0.422508
CLIC4	Q9Y696	-0.143	0.191	0.143	0.718967
CLINT1	Q14677	0.12	0.306	-0.12	0.514279
CLIP1	P30622	-0.0295	0.681	0.0295	0.166853
CLK1	P49759	0.0215	0.725	-0.0215	0.139662
CLK3	P49761	-0.0288	0.565	0.0288	0.247952
CLNS1A	P54105	-0.308	0.0608	0.308	1.2161
CLP1	Q92989	0.00501	0.947	-0.00501	0.02365
CLPB	Q9H078	-0.00923	0.836	0.00923	0.0777937
CLPP	Q16740	0.0625	0.202	-0.0625	0.694649
CLPTM1	O96005	0.0167	0.847	-0.0167	0.0721166
CLPTM1L	Q96KA5	-0.0116	0.844	0.0116	0.0736576
CLPX	O76031	0.0174	0.714	-0.0174	0.146302
CLTC	Q00610	-0.0648	0.504	0.0648	0.297569
CLUAP1	Q96AJ1	-0.0272	0.766	0.0272	0.115771
CLUH	O75153	-0.027	0.603	0.027	0.219683
CMAS	Q8NFW8	-0.0181	0.8	0.0181	0.09691
CMIP	Q8IY22	-0.0619	0.283	0.0619	0.548214
CMPK1	P30085	0.105	0.327	-0.105	0.485452
CMPK2	Q5EBM0	-0.0665	0.156	0.0665	0.806875
CMSS1	Q9BQ75	-0.014	0.794	0.014	0.100179
CMTM3	Q96MX0	0.111	0.195	-0.111	0.709965
CMTM6	Q9NX76	0.164	0.0212	-0.164	1.67366
CMTR1	Q8N1G2	0.0193	0.649	-0.0193	0.187755
CMTR2	Q8IYT2	-0.13	0.412	0.13	0.385103
CMYA5	Q8N3K9	0.402	0.252	-0.402	0.598599
CNDP2	Q96KP4	-0.0317	0.433	0.0317	0.363512
CNN2	Q99439	-0.0277	0.74	0.0277	0.130768
CNN3	Q15417	-0.275	0.308	0.275	0.511449
CNNM3	Q8NE01	-0.0958	0.088	0.0958	1.05552
CNOT1	A5YKK6	-0.0427	0.521	0.0427	0.283162
CNOT10	Q9H9A5	0.0218	0.681	-0.0218	0.166853
CNOT11	Q9UKZ1	-0.0332	0.744	0.0332	0.128427
CNOT2	Q9NZN8	0.22	0.001	-0.22	3
CNOT3	O75175	-0.0156	0.754	0.0156	0.122629
CNOT6	Q9ULM6	-0.0392	0.657	0.0392	0.182435
CNOT6L	Q96LI5	-0.16	0.0345	0.16	1.46218
CNOT7	Q9UIV1	-0.77	0.017	0.77	1.76955
CNOT8	Q9UFF9	0.00599	0.911	-0.00599	0.0404816
CNOT9	Q92600	-0.103	0.551	0.103	0.258848
CNP	P09543	0.0183	0.661	-0.0183	0.179799
CNPY3	Q9BT09	-0.378	0.201	0.378	0.696804
CNTNAP4	Q9C0A0	-0.229	0.244	0.229	0.61261
CNTRL	Q7Z7A1	-0.0935	0.472	0.0935	0.326058
COA1	Q9GZY4	0.0123	0.843	-0.0123	0.0741724
COA3	Q9Y2R0	0.165	0.333	-0.165	0.477556
COASY	Q13057	0.0121	0.877	-0.0121	0.0570004
COG1	Q8WTW3	-0.0404	0.576	0.0404	0.239578
COG2	Q14746	-0.0409	0.466	0.0409	0.331614
COG3	Q96JB2	-0.111	0.158	0.111	0.801343
COG4	Q9H9E3	0.0719	0.285	-0.0719	0.545155
COG5	Q9UP83	-0.0372	0.583	0.0372	0.234331
COG6	Q9Y2V7	-0.0897	0.207	0.0897	0.68403
COG7	P83436	-0.0958	0.185	0.0958	0.732828
COG8	Q96MW5	-0.075	0.312	0.075	0.505845
COLGALT1	Q8NBJ5	0.0295	0.624	-0.0295	0.204815
COMMD1	Q8N668	0.581	0.231	-0.581	0.636388
COMMD10	Q9Y6G5	0.278	0.0952	-0.278	1.02136
COMMD2	Q86X83	0.105	0.183	-0.105	0.737549
COMMD3	Q9UBI1	0.143	0.055	-0.143	1.25964
COMMD4	Q9H0A8	-0.0131	0.824	0.0131	0.0840728
COMT	P21964	-0.0873	0.321	0.0873	0.493495
COPA	P53621	-0.0413	0.326	0.0413	0.486782
COPB1	P53618	-0.0599	0.451	0.0599	0.345823
COPB2	P35606	-0.00508	0.902	0.00508	0.0447935
COPE	O14579	0.119	0.0356	-0.119	1.44855
COPG1	Q9Y678	-0.0726	0.341	0.0726	0.467246
COPG2	Q9UBF2	-0.0218	0.79	0.0218	0.102373
COPS2	P61201	-0.0595	0.336	0.0595	0.473661
COPS3	Q9UNS2	0.0372	0.498	-0.0372	0.302771
COPS4	Q9BT78	0.0534	0.206	-0.0534	0.686133
COPS5	Q92905	-0.0119	0.784	0.0119	0.105684
COPS6	Q7L5N1	0.00691	0.884	-0.00691	0.0535477
COPS7B	Q9H9Q2	-0.27	0.167	0.27	0.777284
COPS8	Q99627	0.137	0.423	-0.137	0.37366
COPZ1	P61923	-0.0113	0.9	0.0113	0.0457575
COQ8A	Q8NI60	-0.177	0.707	0.177	0.150581
COQ8B	Q96D53	0.0812	0.437	-0.0812	0.359519
CORO1A	P31146	0.0166	0.848	-0.0166	0.0716041
CORO1B	Q9BR76	0.147	0.226	-0.147	0.645892
CORO1C	Q9ULV4	0.0439	0.493	-0.0439	0.307153
CORO7	P57737	-0.0303	0.619	0.0303	0.208309
COTL1	Q14019	-0.0108	0.767	0.0108	0.115205
COX14	Q96I36	0.053	0.665	-0.053	0.177178
COX20	Q5RI15	-0.00182	0.972	0.00182	0.0123337
COX4I1	P13073	-0.0344	0.436	0.0344	0.360514
COX6A1	P12074	0.15	0.321	-0.15	0.493495
COX6C	P09669	0.0832	0.0483	-0.0832	1.31605
COX7A2	P14406	0.145	0.0133	-0.145	1.87615
COX7B	P24311	0.0886	0.114	-0.0886	0.943095
CPD	O75976	-0.101	0.0595	0.101	1.22548
CPNE1	Q99829	-0.00761	0.831	0.00761	0.080399
CPNE3	O75131	0.0511	0.321	-0.0511	0.493495
CPOX	P36551	-0.0582	0.324	0.0582	0.489455
CPSF1	Q10570	-0.00286	0.943	0.00286	0.0254883
CPSF2	Q9P2I0	-0.0887	0.176	0.0887	0.754487
CPSF3	Q9UKF6	0.106	0.43	-0.106	0.366532
CPSF4	O95639	-0.287	0.419	0.287	0.377786
CPSF6	Q16630	-0.0555	0.319	0.0555	0.496209
CPSF7	Q8N684	0.0374	0.301	-0.0374	0.521434
CPT1A	P50416	-0.0956	0.171	0.0956	0.767004
CPT2	P23786	-0.148	0.0737	0.148	1.13253
CPVL	Q9H3G5	0.0756	0.158	-0.0756	0.801343
CRADD	P78560	-0.315	0.0747	0.315	1.12668
CRBN	Q96SW2	0.242	0.12	-0.242	0.920819
CRKL	P46109	0.0265	0.881	-0.0265	0.0550241
CRLF3	Q8IUI8	0.0619	0.199	-0.0619	0.701147
CRNKL1	Q9BZJ0	-0.00897	0.83	0.00897	0.0809219
CRTAP	O75718	-0.724	0.0906	0.724	1.04287
CRY1	Q16526	-0.483	0.11	0.483	0.958607
CRYBG1	Q9Y4K1	-0.0197	0.699	0.0197	0.155523
CRYZ	Q08257	0.0663	0.0595	-0.0663	1.22548
CRYZL1	O95825	-0.0496	0.306	0.0496	0.514279
CS	O75390	-0.0375	0.498	0.0375	0.302771
CSDE1	O75534	0.0173	0.694	-0.0173	0.158641
CSE1L	P55060	-0.0859	0.449	0.0859	0.347754
CSK	P41240	0.0133	0.735	-0.0133	0.133713
CSNK1A1	P48729	0.0212	0.569	-0.0212	0.244888
CSNK1E	P49674	0.00299	0.956	-0.00299	0.0195421
CSNK1G1	Q9HCP0	0.00351	0.976	-0.00351	0.0105502
CSNK1G2	P78368	0.145	0.106	-0.145	0.974694
CSNK2A1	P68400	-0.0364	0.421	0.0364	0.375718
CSNK2A2	P19784	-0.0451	0.287	0.0451	0.542118
CSNK2B	P67870	0.0568	0.412	-0.0568	0.385103
CSPP1	Q1MSJ5	0.144	0.39	-0.144	0.408935
CSRP1	P21291	0.00279	0.96	-0.00279	0.0177288
CSTA	P01040	0.694	0.0893	-0.694	1.04915
CSTF1	Q05048	0.062	0.183	-0.062	0.737549
CSTF2T	Q9H0L4	0.00217	0.973	-0.00217	0.0118872
CSTF3	Q12996	0.036	0.387	-0.036	0.412289
CTBP1	Q13363	0.0274	0.499	-0.0274	0.301899
CTCF	P49711	-0.0562	0.386	0.0562	0.413413
CTDP1	Q9Y5B0	-0.0228	0.582	0.0228	0.235077
CTDSPL2	Q05D32	0.0355	0.59	-0.0355	0.229148
CTNNA1	P35221	0.0952	0.363	-0.0952	0.440093
CTNNB1	P35222	0.0382	0.748	-0.0382	0.126098
CTNNBL1	Q8WYA6	0.0302	0.676	-0.0302	0.170053
CTPS1	P17812	-0.0325	0.484	0.0325	0.315155
CTR9	Q6PD62	-0.0983	0.0644	0.0983	1.19111
CTSA	P10619	0.156	0.412	-0.156	0.385103
CTSC	P53634	-0.0524	0.533	0.0524	0.273273
CTSD	P07339	-0.0419	0.491	0.0419	0.308919
CUL1	Q13616	-0.0393	0.351	0.0393	0.454693
CUL2	Q13617	-0.00358	0.932	0.00358	0.0305841
CUL3	Q13618	-0.0018	0.959	0.0018	0.0181814
CUL4A	Q13619	-0.0233	0.641	0.0233	0.193142
CUL4B	Q13620	-0.0622	0.499	0.0622	0.301899
CUL5	Q93034	0.0338	0.651	-0.0338	0.186419
CUL9	Q8IWT3	0.022	0.764	-0.022	0.116907
CUTA	O60888	0.00944	0.909	-0.00944	0.0414361
CUTC	Q9NTM9	-0.262	0.447	0.262	0.349692
CUX1	P39880	0.193	0.00577	-0.193	2.23882
CWC15	Q9P013	0.139	0.16	-0.139	0.79588
CWF19L1	Q69YN2	-0.0135	0.777	0.0135	0.109579
CXCR4	P61073	-0.218	0.179	0.218	0.747147
CXorf38	Q8TB03	0.127	0.346	-0.127	0.460924
CXXC1	Q9P0U4	0.255	0.0483	-0.255	1.31605
CYB5B	O43169	-0.0298	0.82	0.0298	0.0861861
CYB5R1	Q9UHQ9	0.0901	0.26	-0.0901	0.585027
CYB5R3	P00387	-0.0926	0.0504	0.0926	1.29757
CYBC1	Q9BQA9	0.014	0.884	-0.014	0.0535477
CYC1	P08574	-0.0856	0.121	0.0856	0.917215
CYCS	P99999	-0.334	0.204	0.334	0.69037
CYFIP1	Q7L576	0.0282	0.82	-0.0282	0.0861861
CYFIP2	Q96F07	-0.0383	0.377	0.0383	0.423659
CYP20A1	Q6UW02	-0.12	0.136	0.12	0.866461
CYP4X1	Q8N118	-0.0224	0.849	0.0224	0.0710923
CYP51A1	Q16850	-0.0938	0.182	0.0938	0.739929
CYRIB	Q9NUQ9	0.0217	0.705	-0.0217	0.151811
CYTH1	Q15438	0.0765	0.0638	-0.0765	1.19518
CYTH3	O43739	-0.0355	0.716	0.0355	0.145087
DAAM1	Q9Y4D1	0.0227	0.8	-0.0227	0.09691
DAB1	O75553	-0.102	0.458	0.102	0.339135
DAB2	P98082	0.221	0.0172	-0.221	1.76447
DAD1	P61803	0.081	0.688	-0.081	0.162412
DAP3	P51398	-0.0232	0.583	0.0232	0.234331
DARS1	P14868	0.0189	0.61	-0.0189	0.21467
DARS2	Q6PI48	-0.0536	0.435	0.0536	0.361511
DAZAP1	Q96EP5	-0.0182	0.846	0.0182	0.0726296
DAZAP2	Q15038	-0.497	0.245	0.497	0.610834
DBN1	Q16643	0.0289	0.673	-0.0289	0.171985
DBR1	Q9UK59	0.0384	0.424	-0.0384	0.372634
DBT	P11182	0.0678	0.316	-0.0678	0.500313
DCAF1	Q9Y4B6	-0.0573	0.105	0.0573	0.978811
DCAF11	Q8TEB1	0.251	0.167	-0.251	0.777284
DCAF13	Q9NV06	0.0555	0.343	-0.0555	0.464706
DCAF5	Q96JK2	-0.304	0.000122	0.304	3.91364
DCAF7	P61962	0.0822	0.134	-0.0822	0.872895
DCAF8	Q5TAQ9	0.0937	0.126	-0.0937	0.899629
DCAKD	Q8WVC6	-0.213	0.011	0.213	1.95861
DCD	P81605	0.14	0.752	-0.14	0.123782
DCK	P27707	-0.000915	0.979	0.000915	0.00921731
DCP1A	Q9NPI6	0.0732	0.156	-0.0732	0.806875
DCP1B	Q8IZD4	0.0261	0.776	-0.0261	0.110138
DCPS	Q96C86	0.348	0.314	-0.348	0.50307
DCTN1	Q14203	0.0395	0.542	-0.0395	0.266001
DCTN2	Q13561	0.0488	0.497	-0.0488	0.303644
DCTN3	O75935	0.0261	0.717	-0.0261	0.144481
DCTN4	Q9UJW0	0.0458	0.309	-0.0458	0.510042
DCTN5	Q9BTE1	0.243	0.144	-0.243	0.841638
DCUN1D1	Q96GG9	0.0119	0.839	-0.0119	0.076238
DCUN1D5	Q9BTE7	0.0363	0.331	-0.0363	0.480172
DCXR	Q7Z4W1	0.00345	0.953	-0.00345	0.0209071
DDB1	Q16531	0.013	0.764	-0.013	0.116907
DDB2	Q92466	0.0757	0.208	-0.0757	0.681937
DDHD1	Q8NEL9	-0.0561	0.479	0.0561	0.319664
DDHD2	O94830	0.0659	0.667	-0.0659	0.175874
DDI2	Q5TDH0	-0.00678	0.909	0.00678	0.0414361
DDIT4	Q9NX09	0.052	0.674	-0.052	0.17134
DDOST	P39656	-0.0283	0.424	0.0283	0.372634
DDX1	Q92499	-0.0586	0.0907	0.0586	1.04239
DDX10	Q13206	-0.0323	0.539	0.0323	0.268411
DDX11L8	A8MPP1	-0.0632	0.246	0.0632	0.609065
DDX17	Q92841	-0.0569	0.623	0.0569	0.205512
DDX18	Q9NVP1	0.0224	0.691	-0.0224	0.160522
DDX19A	Q9NUU7	0.0127	0.832	-0.0127	0.0798767
DDX20	Q9UHI6	-0.0131	0.812	0.0131	0.090444
DDX21	Q9NR30	-0.0373	0.593	0.0373	0.226945
DDX23	Q9BUQ8	0.181	0.00819	-0.181	2.08672
DDX24	Q9GZR7	0.136	0.00975	-0.136	2.011
DDX27	Q96GQ7	0.12	0.0754	-0.12	1.12263
DDX28	Q9NUL7	0.0217	0.78	-0.0217	0.107905
DDX31	Q9H8H2	-0.138	0.151	0.138	0.821023
DDX39A	O00148	0.0163	0.72	-0.0163	0.142668
DDX39B	Q13838	-0.0168	0.649	0.0168	0.187755
DDX3X	O00571	-0.041	0.436	0.041	0.360514
DDX3Y	O15523	-0.129	0.16	0.129	0.79588
DDX41	Q9UJV9	-0.0138	0.798	0.0138	0.0979971
DDX42	Q86XP3	0.0126	0.702	-0.0126	0.153663
DDX46	Q7L014	0.0171	0.811	-0.0171	0.0909791
DDX47	Q9H0S4	0.0134	0.821	-0.0134	0.0856568
DDX49	Q9Y6V7	-0.0332	0.498	0.0332	0.302771
DDX5	P17844	-0.0541	0.561	0.0541	0.251037
DDX50	Q9BQ39	-0.0348	0.516	0.0348	0.28735
DDX51	Q8N8A6	-0.0742	0.277	0.0742	0.55752
DDX52	Q9Y2R4	-0.00718	0.931	0.00718	0.0310503
DDX54	Q8TDD1	-0.0881	0.166	0.0881	0.779892
DDX55	Q8NHQ9	-0.202	0.111	0.202	0.954677
DDX56	Q9NY93	0.0278	0.696	-0.0278	0.157391
DDX6	P26196	-0.00579	0.862	0.00579	0.0644927
DDX60	Q8IY21	0.0407	0.627	-0.0407	0.202732
DECR1	Q16698	0.0221	0.588	-0.0221	0.230623
DEF6	Q9H4E7	0.00644	0.885	-0.00644	0.0530567
DEK	P35659	0.0102	0.794	-0.0102	0.100179
DENND10P1	Q6NSW5	0.00752	0.908	-0.00752	0.0419142
DENND11	A4D1U4	-0.128	0.287	0.128	0.542118
DENND2D	Q9H6A0	-0.0477	0.428	0.0477	0.368556
DENND4A	Q7Z401	0.0804	0.204	-0.0804	0.69037
DENND4B	O75064	-0.264	0.121	0.264	0.917215
DENND6A	Q8IWF6	0.034	0.588	-0.034	0.230623
DENR	O43583	0.169	0.115	-0.169	0.939302
DEPDC1B	Q8WUY9	-0.0162	0.729	0.0162	0.137272
DERA	Q9Y315	0.0534	0.504	-0.0534	0.297569
DERL1	Q9BUN8	-0.254	0.119	0.254	0.924453
DFFA	O00273	-0.0606	0.496	0.0606	0.304518
DGKA	P23743	-0.000901	0.986	0.000901	0.00612309
DGKE	P52429	0.158	0.159	-0.158	0.798603
DGKH	Q86XP1	-0.0392	0.819	0.0392	0.0867161
DGKZ	Q13574	0.116	0.253	-0.116	0.596879
DGUOK	Q16854	0.121	0.325	-0.121	0.488117
DHCR24	Q15392	-0.0481	0.526	0.0481	0.279014
DHCR7	Q9UBM7	-0.0889	0.201	0.0889	0.696804
DHDDS	Q86SQ9	0.535	0.244	-0.535	0.61261
DHFR	P00374	-0.00787	0.873	0.00787	0.0589858
DHPS	P49366	0.031	0.709	-0.031	0.149354
DHRS1	Q96LJ7	-0.103	0.556	0.103	0.254925
DHRS7	Q9Y394	-0.036	0.844	0.036	0.0736576
DHRS7B	Q6IAN0	-0.0533	0.337	0.0533	0.47237
DHX15	O43143	-0.00241	0.938	0.00241	0.0277972
DHX16	O60231	0.0075	0.857	-0.0075	0.0670192
DHX29	Q7Z478	0.013	0.778	-0.013	0.10902
DHX30	Q7L2E3	-0.0108	0.821	0.0108	0.0856568
DHX33	Q9H6R0	-0.0833	0.069	0.0833	1.16115
DHX35	Q9H5Z1	0.124	0.0823	-0.124	1.0846
DHX36	Q9H2U1	-0.0643	0.162	0.0643	0.790485
DHX37	Q8IY37	-0.0546	0.442	0.0546	0.354578
DHX38	Q92620	-0.0393	0.65	0.0393	0.187087
DHX40	Q8IX18	0.105	0.252	-0.105	0.598599
DHX8	Q14562	-0.439	0.163	0.439	0.787812
DHX9	Q08211	-0.0813	0.374	0.0813	0.427128
DIABLO	Q9NR28	-0.487	0.053	0.487	1.27572
DIAPH1	O60610	-0.0272	0.525	0.0272	0.279841
DIAPH2	O60879	0.00452	0.947	-0.00452	0.02365
DIAPH3	Q9NSV4	-0.0488	0.416	0.0488	0.380907
DICER1	Q9UPY3	0.021	0.706	-0.021	0.151195
DIDO1	Q9BTC0	-0.0175	0.808	0.0175	0.0925886
DIMT1	Q9UNQ2	0.0473	0.368	-0.0473	0.434152
DIP2A	Q14689	0.479	0.302	-0.479	0.519993
DIP2B	Q9P265	-0.025	0.611	0.025	0.213959
DIS3	Q9Y2L1	-0.0263	0.6	0.0263	0.221849
DIS3L	Q8TF46	0.0811	0.476	-0.0811	0.322393
DIS3L2	Q8IYB7	-0.0341	0.537	0.0341	0.270026
DKC1	O60832	0.0823	0.088	-0.0823	1.05552
DLAT	P10515	-0.019	0.749	0.019	0.125518
DLD	P09622	0.0129	0.737	-0.0129	0.132533
DLG3	Q92796	-0.0137	0.908	0.0137	0.0419142
DLGAP5	Q15398	-0.0621	0.551	0.0621	0.258848
DLST	P36957	-0.00742	0.948	0.00742	0.0231917
DMAC1	Q96GE9	-0.122	0.314	0.122	0.50307
DMAP1	Q9NPF5	0.058	0.817	-0.058	0.0877779
DMXL1	Q9Y485	-0.0201	0.779	0.0201	0.108463
DMXL2	Q8TDJ6	0.0487	0.492	-0.0487	0.308035
DNA2	P51530	0.169	0.0315	-0.169	1.50169
DNAAF5	Q86Y56	-0.0965	0.0781	0.0965	1.10735
DNAJA1	P31689	0.123	0.0481	-0.123	1.31785
DNAJA2	O60884	0.00144	0.977	-0.00144	0.0101054
DNAJA3	Q96EY1	-0.322	0.0298	0.322	1.52578
DNAJB1	P25685	0.00785	0.874	-0.00785	0.0584886
DNAJB11	Q9UBS4	0.0546	0.306	-0.0546	0.514279
DNAJB12	Q9NXW2	-0.0768	0.381	0.0768	0.419075
DNAJB14	Q8TBM8	-0.0549	0.416	0.0549	0.380907
DNAJB5	O75953	0.3	0.0933	-0.3	1.03012
DNAJB6	O75190	0.0318	0.627	-0.0318	0.202732
DNAJC1	Q96KC8	0.0122	0.839	-0.0122	0.076238
DNAJC10	Q8IXB1	-0.347	0.0618	0.347	1.20901
DNAJC11	Q9NVH1	0.0489	0.374	-0.0489	0.427128
DNAJC13	O75165	-0.00644	0.907	0.00644	0.0423927
DNAJC16	Q9Y2G8	0.302	0.112	-0.302	0.950782
DNAJC19	Q96DA6	-0.0196	0.766	0.0196	0.115771
DNAJC2	Q99543	-0.118	0.0524	0.118	1.28067
DNAJC21	Q5F1R6	0.101	0.613	-0.101	0.21254
DNAJC3	Q13217	-0.0745	0.101	0.0745	0.995679
DNAJC7	Q99615	-0.0837	0.492	0.0837	0.308035
DNAJC9	Q8WXX5	-0.396	0.0424	0.396	1.37263
DNM1L	O00429	-0.0202	0.585	0.0202	0.232844
DNM2	P50570	-0.0417	0.387	0.0417	0.412289
DNM3	Q9UQ16	-0.115	0.336	0.115	0.473661
DNMBP	Q6XZF7	-0.34	0.00912	0.34	2.04001
DNMT1	P26358	-0.151	0.00266	0.151	2.57512
DNMT3A	Q9Y6K1	-0.00794	0.982	0.00794	0.00788851
DNPEP	Q9ULA0	0.0358	0.559	-0.0358	0.252588
DOCK10	Q96BY6	-0.149	0.195	0.149	0.709965
DOCK11	Q5JSL3	-0.0245	0.743	0.0245	0.129011
DOCK2	Q92608	-0.0937	0.0513	0.0937	1.28988
DOCK4	Q8N1I0	0.122	0.196	-0.122	0.707744
DOCK7	Q96N67	0.027	0.637	-0.027	0.195861
DOK2	O60496	0.419	0.145	-0.419	0.838632
DOLPP1	Q86YN1	-0.103	0.446	0.103	0.350665
DPH2	Q9BQC3	-0.87	0.0355	0.87	1.44977
DPH5	Q9H2P9	-0.00242	0.963	0.00242	0.0163737
DPH6	Q7L8W6	-0.126	0.0922	0.126	1.03527
DPH7	Q9BTV6	0.118	0.0872	-0.118	1.05948
DPM1	O60762	0.0391	0.369	-0.0391	0.432974
DPM3	Q9P2X0	0.133	0.212	-0.133	0.673664
DPP3	Q9NY33	-0.0106	0.791	0.0106	0.101824
DPP7	Q9UHL4	0.0504	0.607	-0.0504	0.216811
DPP8	Q6V1X1	0.126	0.232	-0.126	0.634512
DPP9	Q86TI2	0.00696	0.843	-0.00696	0.0741724
DPYD	Q12882	0.0368	0.74	-0.0368	0.130768
DPYSL2	Q16555	-0.113	0.412	0.113	0.385103
DRG1	Q9Y295	-0.00957	0.765	0.00957	0.116339
DRG2	P55039	-0.0274	0.487	0.0274	0.312471
DROSHA	Q9NRR4	-0.127	0.445	0.127	0.35164
DSC2	Q02487	0.0159	0.882	-0.0159	0.0545314
DSCC1	Q9BVC3	0.0987	0.16	-0.0987	0.79588
DSP	P15924	0.662	0.219	-0.662	0.659556
DSTN	P60981	-0.0589	0.656	0.0589	0.183096
DTL	Q9NZJ0	-0.0935	0.0358	0.0935	1.44612
DTX1	Q86Y01	-0.0453	0.642	0.0453	0.192465
DTX3L	Q8TDB6	-0.0209	0.63	0.0209	0.200659
DTYMK	P23919	0.0686	0.313	-0.0686	0.504456
DUS1L	Q6P1R4	0.163	0.278	-0.163	0.555955
DUS2	Q9NX74	0.000844	0.986	-0.000844	0.00612309
DUS3L	Q96G46	-0.00663	0.936	0.00663	0.0287242
DUSP12	Q9UNI6	-0.0742	0.246	0.0742	0.609065
DUSP3	P51452	0.094	0.175	-0.094	0.756962
DUT	P33316	0.0134	0.889	-0.0134	0.0510982
DYM	Q7RTS9	-0.0669	0.554	0.0669	0.25649
DYNC1H1	Q14204	-0.0769	0.46	0.0769	0.337242
DYNC1I2	Q13409	-0.0232	0.53	0.0232	0.275724
DYNC1LI1	Q9Y6G9	-0.011	0.734	0.011	0.134304
DYNC2I2	Q96EX3	-0.00167	0.983	0.00167	0.00744648
DYNLL1	P63167	0.204	0.00444	-0.204	2.35262
DYNLRB2	Q8TF09	0.14	0.205	-0.14	0.688246
DYNLT1	P63172	0.0432	0.578	-0.0432	0.238072
DYRK1A	Q13627	0.031	0.696	-0.031	0.157391
DZIP3	Q86Y13	0.0742	0.626	-0.0742	0.203426
E2F5	Q15329	-0.0616	0.459	0.0616	0.338187
EARS2	Q5JPH6	0.215	0.0526	-0.215	1.27901
EBNA1BP2	Q99848	-0.0561	0.417	0.0561	0.379864
ECD	O95905	0.0938	0.0693	-0.0938	1.15927
ECH1	Q13011	-0.000859	0.987	0.000859	0.00568285
ECHDC1	Q9NTX5	-0.0138	0.819	0.0138	0.0867161
ECHS1	P30084	-0.0653	0.555	0.0653	0.255707
ECI2	O75521	0.0199	0.726	-0.0199	0.139063
ECPAS	Q5VYK3	-0.0381	0.622	0.0381	0.20621
ECSIT	Q9BQ95	-0.308	0.0614	0.308	1.21183
ECT2	Q9H8V3	0.0017	0.98	-0.0017	0.00877392
EDC4	Q6P2E9	-0.00116	0.982	0.00116	0.00788851
EDEM1	Q92611	-0.0494	0.56	0.0494	0.251812
EDRF1	Q3B7T1	-0.0661	0.697	0.0661	0.156767
EED	O75530	-0.0516	0.334	0.0516	0.476254
EEF1A1	P68104	0.0153	0.745	-0.0153	0.127844
EEF1AKMT4	P0DPD7	0.0129	0.914	-0.0129	0.0390538
EEF1B2	P24534	0.173	0.0221	-0.173	1.65561
EEF1D	P29692	0.0963	0.325	-0.0963	0.488117
EEF1E1	O43324	0.0355	0.743	-0.0355	0.129011
EEF1G	P26641	-0.0432	0.303	0.0432	0.518557
EEF2	P13639	-0.02	0.575	0.02	0.240332
EEFSEC	P57772	-0.0112	0.892	0.0112	0.0496351
EFHD2	Q96C19	0.0152	0.695	-0.0152	0.158015
EFL1	Q7Z2Z2	-0.0315	0.617	0.0315	0.209715
EFR3A	Q14156	-0.0141	0.869	0.0141	0.0609802
EFTUD2	Q15029	0.00465	0.899	-0.00465	0.0462403
EHBP1	Q8NDI1	-0.254	0.228	0.254	0.642065
EHD1	Q9H4M9	-0.0393	0.353	0.0393	0.452225
EHD4	Q9H223	-0.0318	0.664	0.0318	0.177832
EHMT1	Q9H9B1	0.0476	0.328	-0.0476	0.484126
EHMT2	Q96KQ7	0.0121	0.871	-0.0121	0.0599818
EID2	Q8N6I1	0.364	0.0102	-0.364	1.9914
EIF1AY	O14602	0.0672	0.417	-0.0672	0.379864
EIF1B	O60739	-0.0291	0.728	0.0291	0.137869
EIF2A	Q9BY44	0.0533	0.263	-0.0533	0.580044
EIF2AK1	Q9BQI3	0.165	0.0185	-0.165	1.73283
EIF2AK2	P19525	-0.0295	0.61	0.0295	0.21467
EIF2AK4	Q9P2K8	-0.0579	0.375	0.0579	0.425969
EIF2B1	Q14232	-0.0615	0.242	0.0615	0.616185
EIF2B2	P49770	-0.0675	0.246	0.0675	0.609065
EIF2B3	Q9NR50	0.0198	0.689	-0.0198	0.161781
EIF2B4	Q9UI10	0.00344	0.948	-0.00344	0.0231917
EIF2B5	Q13144	-0.0107	0.825	0.0107	0.0835461
EIF2D	P41214	-0.0327	0.596	0.0327	0.224754
EIF2S1	P05198	0.0131	0.717	-0.0131	0.144481
EIF2S2	P20042	-0.183	0.0951	0.183	1.02182
EIF2S3	P41091	-0.00338	0.933	0.00338	0.0301184
EIF3A	Q14152	-0.101	0.241	0.101	0.617983
EIF3B	P55884	-0.0198	0.666	0.0198	0.176526
EIF3C	Q99613	-0.0342	0.586	0.0342	0.232102
EIF3D	O15371	0.0355	0.534	-0.0355	0.272459
EIF3E	P60228	-0.0754	0.0954	0.0754	1.02045
EIF3F	O00303	-0.00946	0.806	0.00946	0.093665
EIF3G	O75821	0.0272	0.715	-0.0272	0.145694
EIF3H	O15372	-0.0133	0.68	0.0133	0.167491
EIF3I	Q13347	0.0674	0.229	-0.0674	0.640165
EIF3J	O75822	-0.107	0.23	0.107	0.638272
EIF3K	Q9UBQ5	-0.0139	0.679	0.0139	0.16813
EIF3L	Q9Y262	-0.0232	0.711	0.0232	0.14813
EIF3M	Q7L2H7	-0.0444	0.345	0.0444	0.462181
EIF4A1	P60842	-0.0322	0.467	0.0322	0.330683
EIF4A2	Q14240	-0.0486	0.236	0.0486	0.627088
EIF4A3	P38919	0.0318	0.445	-0.0318	0.35164
EIF4B	P23588	0.0666	0.602	-0.0666	0.220404
EIF4E	P06730	0.0272	0.579	-0.0272	0.237321
EIF4E2	O60573	-0.0121	0.848	0.0121	0.0716041
EIF4ENIF1	Q9NRA8	-0.178	0.0168	0.178	1.77469
EIF4G1	Q04637	-0.0705	0.135	0.0705	0.869666
EIF4G2	P78344	-0.0188	0.749	0.0188	0.125518
EIF4G3	O43432	0.00196	0.977	-0.00196	0.0101054
EIF4H	Q15056	0.0897	0.565	-0.0897	0.247952
EIF5	P55010	0.0126	0.934	-0.0126	0.0296531
EIF5A	P63241	-0.0904	0.441	0.0904	0.355561
EIF5B	O60841	-0.117	0.0158	0.117	1.80134
EIF6	P56537	0.0467	0.287	-0.0467	0.542118
EIPR1	Q53HC9	0.00807	0.861	-0.00807	0.0649968
ELAC2	Q9BQ52	0.0847	0.042	-0.0847	1.37675
ELAVL1	Q15717	0.0604	0.14	-0.0604	0.853872
ELAVL4	P26378	-0.133	0.507	0.133	0.294992
ELF1	P32519	0.0677	0.277	-0.0677	0.55752
ELMO1	Q92556	-0.0383	0.267	0.0383	0.573489
ELMO2	Q96JJ3	-0.104	0.388	0.104	0.411168
ELOB	Q15370	0.269	0.0111	-0.269	1.95468
ELOC	Q15369	0.192	0.037	-0.192	1.4318
ELOVL5	Q9NYP7	-0.04	0.593	0.04	0.226945
ELP1	O95163	-0.0727	0.26	0.0727	0.585027
ELP2	Q6IA86	-0.121	0.0158	0.121	1.80134
ELP3	Q9H9T3	-0.0254	0.583	0.0254	0.234331
ELP4	Q96EB1	-0.0996	0.369	0.0996	0.432974
ELP5	Q8TE02	-0.0155	0.874	0.0155	0.0584886
ELP6	Q0PNE2	0.0129	0.872	-0.0129	0.0594835
EMC1	Q8N766	-0.00361	0.957	0.00361	0.0190881
EMC2	Q15006	-0.059	0.481	0.059	0.317855
EMC3	Q9P0I2	-0.103	0.343	0.103	0.464706
EMC4	Q5J8M3	0.146	0.237	-0.146	0.625252
EMC7	Q9NPA0	0.0431	0.497	-0.0431	0.303644
EMC8	O43402	0.0334	0.865	-0.0334	0.0629839
EMD	P50402	-0.0983	0.228	0.0983	0.642065
EME1	Q96AY2	0.0581	0.493	-0.0581	0.307153
EMG1	Q92979	-0.000408	0.993	0.000408	0.00305075
EML4	Q9HC35	0.0286	0.7	-0.0286	0.154902
ENDOD1	O94919	0.148	0.138	-0.148	0.860121
ENO1	P06733	0.0137	0.744	-0.0137	0.128427
ENO2	P09104	0.0466	0.566	-0.0466	0.247184
ENOPH1	Q9UHY7	0.0067	0.897	-0.0067	0.0472076
ENOSF1	Q7L5Y1	0.00251	0.986	-0.00251	0.00612309
EP300	Q09472	0.241	0.263	-0.241	0.580044
EP400	Q96L91	0.0292	0.47	-0.0292	0.327902
EPB41	P11171	-0.0423	0.243	0.0423	0.614394
EPB41L2	O43491	-0.06	0.179	0.06	0.747147
EPB41L5	Q9HCM4	0.119	0.101	-0.119	0.995679
EPHB2	P29323	-0.197	0.194	0.197	0.712198
EPHX2	P34913	-0.023	0.567	0.023	0.246417
EPRS1	P07814	-0.0201	0.832	0.0201	0.0798767
EPS15	P42566	-0.0453	0.337	0.0453	0.47237
EPS15L1	Q9UBC2	-0.00942	0.867	0.00942	0.0619809
ERAL1	O75616	-0.278	0.0139	0.278	1.85699
ERAP1	Q9NZ08	-0.0406	0.519	0.0406	0.284833
ERAP2	Q6P179	0.342	0.0395	-0.342	1.4034
ERBIN	Q96RT1	-0.000371	0.996	0.000371	0.00174066
ERCC2	P18074	0.022	0.748	-0.022	0.126098
ERCC3	P19447	0.0302	0.491	-0.0302	0.308919
ERCC4	Q92889	0.0648	0.764	-0.0648	0.116907
ERCC5	P28715	-0.0401	0.697	0.0401	0.156767
ERCC6L	Q2NKX8	-0.0667	0.161	0.0667	0.793174
ERF	P50548	0.0875	0.179	-0.0875	0.747147
ERH	P84090	0.0566	0.474	-0.0566	0.324222
ERI1	Q8IV48	-0.0501	0.373	0.0501	0.428291
ERICH5	Q6P6B1	0.29	0.0477	-0.29	1.32148
ERLIN1	O75477	-0.0847	0.209	0.0847	0.679854
ERLIN2	O94905	-0.0641	0.288	0.0641	0.540608
ERO1A	Q96HE7	-0.0618	0.261	0.0618	0.583359
ERP44	Q9BS26	0.0378	0.539	-0.0378	0.268411
ESCO1	Q5FWF5	-0.164	0.114	0.164	0.943095
ESD	P10768	-0.0342	0.593	0.0342	0.226945
ESPL1	Q14674	0.0646	0.226	-0.0646	0.645892
ESYT1	Q9BSJ8	-0.0676	0.0856	0.0676	1.06753
ESYT2	A0FGR8	-0.108	0.0277	0.108	1.55752
ETF1	P62495	-0.00278	0.949	0.00278	0.0227338
ETFA	P13804	0.0967	0.0321	-0.0967	1.49349
ETFB	P38117	0.00891	0.898	-0.00891	0.0467237
ETFDH	Q16134	-0.000446	0.994	0.000446	0.00261362
ETNK1	Q9HBU6	-0.00801	0.844	0.00801	0.0736576
ETS1	P14921	0.104	0.16	-0.104	0.79588
ETS2	P15036	0.0431	0.907	-0.0431	0.0423927
EVL	Q9UI08	0.0236	0.574	-0.0236	0.241088
EWSR1	Q01844	0.413	0.00951	-0.413	2.02182
EXOC1	Q9NV70	-0.0191	0.766	0.0191	0.115771
EXOC2	Q96KP1	-0.0331	0.576	0.0331	0.239578
EXOC3	O60645	-0.0686	0.311	0.0686	0.50724
EXOC4	Q96A65	-0.0719	0.183	0.0719	0.737549
EXOC5	O00471	-0.0144	0.83	0.0144	0.0809219
EXOC6	Q8TAG9	0.00114	0.979	-0.00114	0.00921731
EXOC6B	Q9Y2D4	0.186	0.255	-0.186	0.59346
EXOC7	Q9UPT5	0.0163	0.692	-0.0163	0.159894
EXOC8	Q8IYI6	-0.0607	0.285	0.0607	0.545155
EXOSC10	Q01780	-0.0037	0.947	0.0037	0.02365
EXOSC2	Q13868	0.0286	0.608	-0.0286	0.216096
EXOSC3	Q9NQT5	-0.243	0.16	0.243	0.79588
EXOSC4	Q9NPD3	0.048	0.463	-0.048	0.334419
EXOSC5	Q9NQT4	-0.0633	0.402	0.0633	0.395774
EXOSC7	Q15024	0.018	0.698	-0.018	0.156145
EXOSC8	Q96B26	0.0155	0.717	-0.0155	0.144481
EXOSC9	Q06265	-0.0472	0.447	0.0472	0.349692
EYA3	Q99504	0.0125	0.829	-0.0125	0.0814455
EZH2	Q15910	0.0305	0.496	-0.0305	0.304518
EZR	P15311	-0.0454	0.336	0.0454	0.473661
F5	P12259	0.0194	0.758	-0.0194	0.120331
FABP5	Q01469	0.109	0.522	-0.109	0.282329
FADD	Q13158	0.0789	0.797	-0.0789	0.0985417
FADS1	O60427	-0.0604	0.302	0.0604	0.519993
FADS2	O95864	-0.066	0.351	0.066	0.454693
FAF1	Q9UNN5	-0.0784	0.0749	0.0784	1.12552
FAF2	Q96CS3	-0.0419	0.335	0.0419	0.474955
FAH	P16930	0.118	0.327	-0.118	0.485452
FAHD2B	Q6P2I3	0.163	0.0824	-0.163	1.08407
FAIM	Q9NVQ4	-0.109	0.516	0.109	0.28735
FAM111A	Q96PZ2	0.078	0.253	-0.078	0.596879
FAM111B	Q6SJ93	0.0167	0.864	-0.0167	0.0634863
FAM114A2	Q9NRY5	0.0197	0.887	-0.0197	0.0520764
FAM118B	Q9BPY3	-0.0628	0.514	0.0628	0.289037
FAM120A	Q9NZB2	-0.0432	0.428	0.0432	0.368556
FAM120C	Q9NX05	0.00769	0.947	-0.00769	0.02365
FAM162A	Q96A26	-0.0595	0.287	0.0595	0.542118
FAM169A	Q9Y6X4	0.0697	0.698	-0.0697	0.156145
FAM199X	Q6PEV8	0.0263	0.809	-0.0263	0.0920515
FAM210A	Q96ND0	0.00948	0.887	-0.00948	0.0520764
FAM223B	A6NKX1	0.0552	0.624	-0.0552	0.204815
FAM91A1	Q658Y4	0.0293	0.601	-0.0293	0.221126
FAM98B	Q52LJ0	-0.0975	0.0874	0.0975	1.05849
FANCA	O15360	0.0602	0.429	-0.0602	0.367543
FANCD2	Q9BXW9	0.043	0.431	-0.043	0.365523
FANCG	O15287	-0.0691	0.401	0.0691	0.396856
FANCI	Q9NVI1	-0.0588	0.11	0.0588	0.958607
FAR1	Q8WVX9	-0.0711	0.513	0.0711	0.289883
FARP2	O94887	0.0109	0.854	-0.0109	0.0685421
FARS2	O95363	-0.387	0.116	0.387	0.935542
FARSA	Q9Y285	0.03	0.477	-0.03	0.321482
FARSB	Q9NSD9	-8.52e-05	0.999	8.52e-05	0.000434512
FASN	P49327	-0.0471	0.539	0.0471	0.268411
FASTKD1	Q53R41	0.158	0.0317	-0.158	1.49894
FASTKD2	Q9NYY8	-0.126	0.0133	0.126	1.87615
FASTKD5	Q7L8L6	0.00751	0.899	-0.00751	0.0462403
FAT1	Q14517	-0.0287	0.567	0.0287	0.246417
FAU	P62861	0.0248	0.698	-0.0248	0.156145
FBL	P22087	0.0632	0.0916	-0.0632	1.0381
FBXL12	Q9NXK8	0.0403	0.518	-0.0403	0.28567
FBXL18	Q96ME1	-0.14	0.11	0.14	0.958607
FBXL8	Q96CD0	0.0846	0.653	-0.0846	0.185087
FBXO22	Q8NEZ5	0.0804	0.0911	-0.0804	1.04048
FBXO28	Q9NVF7	0.0744	0.801	-0.0744	0.0963675
FBXO3	Q9UK99	-0.134	0.0539	0.134	1.26841
FBXO33	Q7Z6M2	-0.106	0.598	0.106	0.223299
FBXO38	Q6PIJ6	0.26	0.00443	-0.26	2.3536
FBXO4	Q9UKT5	-0.212	0.00782	0.212	2.10679
FBXO7	Q9Y3I1	-0.125	0.0972	0.125	1.01233
FBXO9	Q9UK97	0.228	0.0642	-0.228	1.19246
FBXW11	Q9UKB1	0.226	0.186	-0.226	0.730487
FCF1	Q9Y324	-0.0496	0.602	0.0496	0.220404
FCHO1	O14526	-0.13	0.11	0.13	0.958607
FCSK	Q8N0W3	-0.769	0.0558	0.769	1.25337
FDFT1	P37268	-0.0182	0.746	0.0182	0.127261
FDPS	P14324	0.0166	0.669	-0.0166	0.174574
FECH	P22830	0.0259	0.641	-0.0259	0.193142
FEM1B	Q9UK73	0.128	0.0766	-0.128	1.11577
FEN1	P39748	0.00461	0.941	-0.00461	0.0264104
FER	P16591	0.081	0.129	-0.081	0.88941
FERMT2	Q96AC1	-0.036	0.499	0.036	0.301899
FERMT3	Q86UX7	-0.0244	0.704	0.0244	0.152427
FGD3	Q5JSP0	0.0455	0.635	-0.0455	0.197226
FGFR1	P11362	-0.0966	0.354	0.0966	0.450997
FH	P07954	0.161	0.0501	-0.161	1.30016
FHIP2A	Q5W0V3	-0.00113	0.98	0.00113	0.00877392
FHL2	Q14192	-0.121	0.179	0.121	0.747147
FIBP	O43427	-0.0524	0.234	0.0524	0.630784
FIRRM	Q9NSG2	-0.165	0.32	0.165	0.49485
FIS1	Q9Y3D6	0.219	0.0898	-0.219	1.04672
FKBP11	Q9NYL4	0.0683	0.385	-0.0683	0.414539
FKBP15	Q5T1M5	-0.705	0.015	0.705	1.82391
FKBP4	Q02790	-0.00866	0.904	0.00866	0.0438316
FKBP8	Q14318	-0.00774	0.821	0.00774	0.0856568
FLAD1	Q8NFF5	-0.269	0.048	0.269	1.31876
FLII	Q13045	-0.0262	0.681	0.0262	0.166853
FLNA	P21333	0.02	0.603	-0.02	0.219683
FLNB	O75369	-0.00754	0.836	0.00754	0.0777937
FLOT1	O75955	0.0479	0.842	-0.0479	0.0746879
FLOT2	Q14254	-0.0891	0.343	0.0891	0.464706
FMC1	Q96HJ9	0.0601	0.439	-0.0601	0.357535
FMNL1	O95466	0.0138	0.772	-0.0138	0.112383
FMR1	Q06787	0.0644	0.432	-0.0644	0.364516
FN3KRP	Q9HA64	0.0338	0.37	-0.0338	0.431798
FNBP1	Q96RU3	0.035	0.645	-0.035	0.19044
FNDC3A	Q9Y2H6	-0.0256	0.748	0.0256	0.126098
FNIP1	Q8TF40	0.0765	0.292	-0.0765	0.534617
FNTA	P49354	0.0551	0.356	-0.0551	0.44855
FNTB	P49356	0.145	0.235	-0.145	0.628932
FOCAD	Q5VW36	0.0111	0.834	-0.0111	0.0788339
FOXK1	P85037	0.2	0.11	-0.2	0.958607
FOXRED1	Q96CU9	-0.00166	0.984	0.00166	0.0070049
FPGS	Q05932	-0.0749	0.527	0.0749	0.278189
FPGT	O14772	0.0847	0.291	-0.0847	0.536107
FRG1	Q14331	0.177	0.00973	-0.177	2.01189
FRMD4A	Q9P2Q2	0.0879	0.529	-0.0879	0.276544
FRYL	O94915	-0.0617	0.215	0.0617	0.667562
FTH1	P02794	-0.029	0.675	0.029	0.170696
FTO	Q9C0B1	0.0857	0.464	-0.0857	0.333482
FTSJ3	Q8IY81	0.0636	0.381	-0.0636	0.419075
FUBP1	Q96AE4	-0.0343	0.663	0.0343	0.178486
FUBP3	Q96I24	0.132	0.0818	-0.132	1.08725
FUNDC1	Q8IVP5	-0.164	0.104	0.164	0.982967
FUNDC2	Q9BWH2	0.0113	0.88	-0.0113	0.0555173
FUS	P35637	0.115	0.288	-0.115	0.540608
FXR1	P51114	0.014	0.677	-0.014	0.169411
FXR2	P51116	0.176	0.0181	-0.176	1.74232
FYB1	O15117	0.000921	0.992	-0.000921	0.00348833
FYCO1	Q9BQS8	-0.13	0.125	0.13	0.90309
FYN	P06241	-0.0996	0.464	0.0996	0.333482
FYTTD1	Q96QD9	0.0363	0.542	-0.0363	0.266001
FZR1	Q9UM11	-0.205	0.159	0.205	0.798603
G2E3	Q7L622	0.085	0.516	-0.085	0.28735
G3BP1	Q13283	-0.0743	0.191	0.0743	0.718967
G3BP2	Q9UN86	-0.0499	0.464	0.0499	0.333482
G6PD	P11413	0.0403	0.362	-0.0403	0.441291
GAB2	Q9UQC2	-0.244	0.0137	0.244	1.86328
GABARAP	O95166	-0.107	0.0143	0.107	1.84466
GABARAPL2	P60520	0.176	0.0136	-0.176	1.86646
GABPB1	Q06547	-0.118	0.0857	0.118	1.06702
GADD45GIP1	Q8TAE8	-0.206	0.154	0.206	0.812479
GAK	O14976	-0.0569	0.304	0.0569	0.517126
GALE	Q14376	0.0105	0.868	-0.0105	0.0614803
GALK1	P51570	-0.0246	0.706	0.0246	0.151195
GALK2	Q01415	-0.0308	0.6	0.0308	0.221849
GALNT1	Q10472	-0.0236	0.568	0.0236	0.245652
GALNT2	Q10471	-0.0358	0.323	0.0358	0.490797
GAMT	Q14353	-0.164	0.0242	0.164	1.61618
GANAB	Q14697	-0.0437	0.182	0.0437	0.739929
GAPDH	P04406	-0.0109	0.721	0.0109	0.142065
GAPVD1	Q14C86	-0.0236	0.642	0.0236	0.192465
GAR1	Q9NY12	-0.0711	0.477	0.0711	0.321482
GARS1	P41250	-0.0058	0.885	0.0058	0.0530567
GART	P22102	0.00602	0.878	-0.00602	0.0565055
GAS2L1	Q99501	0.0895	0.331	-0.0895	0.480172
GAS7	O60861	-0.0674	0.49	0.0674	0.309804
GATAD2A	Q86YP4	-0.0494	0.559	0.0494	0.252588
GATB	O75879	0.00964	0.93	-0.00964	0.0315171
GATD3B	A0A0B4J2D5	-0.024	0.685	0.024	0.164309
GBA1	P04062	-0.366	0.189	0.366	0.723538
GBE1	Q04446	-0.0219	0.715	0.0219	0.145694
GBF1	Q92538	-0.00867	0.863	0.00867	0.0639892
GBP1	P32455	0.00963	0.872	-0.00963	0.0594835
GCAT	O75600	-0.228	0.323	0.228	0.490797
GCC2	Q8IWJ2	-0.12	0.406	0.12	0.391474
GCDH	Q92947	-0.0109	0.864	0.0109	0.0634863
GCFC2	P16383	-0.113	0.0441	0.113	1.35556
GCLC	P48506	-0.162	0.102	0.162	0.9914
GCLM	P48507	0.0226	0.639	-0.0226	0.194499
GCN1	Q92616	-0.0559	0.547	0.0559	0.262013
GDAP1	Q8TB36	0.0637	0.302	-0.0637	0.519993
GDAP2	Q9NXN4	0.0399	0.349	-0.0399	0.457175
GDE1	Q9NZC3	0.206	0.221	-0.206	0.655608
GDI1	P31150	0.0231	0.756	-0.0231	0.121478
GDI2	P50395	0.0119	0.723	-0.0119	0.140862
GEMIN4	P57678	0.0199	0.687	-0.0199	0.163043
GEMIN5	Q8TEQ6	0.00402	0.957	-0.00402	0.0190881
GEMIN6	Q8WXD5	0.238	0.0812	-0.238	1.09044
GET3	O43681	-0.0191	0.58	0.0191	0.236572
GET4	Q7L5D6	-0.0295	0.818	0.0295	0.0872467
GFI1	Q99684	0.0861	0.494	-0.0861	0.306273
GFM1	Q96RP9	-0.0488	0.229	0.0488	0.640165
GFM2	Q969S9	-0.138	0.142	0.138	0.847712
GFPT1	Q06210	-0.0166	0.796	0.0166	0.0990869
GFRA1	P56159	0.174	0.323	-0.174	0.490797
GFUS	Q13630	0.0128	0.833	-0.0128	0.079355
GGA1	Q9UJY5	-0.315	0.0604	0.315	1.21896
GGA2	Q9UJY4	0.0177	0.887	-0.0177	0.0520764
GGCT	O75223	0.0348	0.291	-0.0348	0.536107
GGH	Q92820	-0.00986	0.83	0.00986	0.0809219
GGPS1	O95749	-0.088	0.203	0.088	0.692504
GHRHR	Q02643	-0.132	0.316	0.132	0.500313
GID8	Q9NWU2	0.26	0.0139	-0.26	1.85699
GIGYF2	Q6Y7W6	-0.104	0.0571	0.104	1.24336
GIMAP1	Q8WWP7	-0.00153	0.976	0.00153	0.0105502
GIMAP2	Q9UG22	-0.0281	0.835	0.0281	0.0783135
GIMAP4	Q9NUV9	0.0411	0.666	-0.0411	0.176526
GIMAP5	Q96F15	-0.044	0.541	0.044	0.266803
GIMAP7	Q8NHV1	-0.0213	0.76	0.0213	0.119186
GINS1	Q14691	0.075	0.177	-0.075	0.752027
GINS4	Q9BRT9	-0.00368	0.955	0.00368	0.0199966
GIPC1	O14908	-0.0302	0.805	0.0302	0.0942041
GIT1	Q9Y2X7	-0.168	0.268	0.168	0.571865
GIT2	Q14161	-0.0323	0.635	0.0323	0.197226
GK5	Q6ZS86	0.0488	0.811	-0.0488	0.0909791
GLB1	P16278	0.0552	0.644	-0.0552	0.191114
GLE1	Q53GS7	0.144	0.209	-0.144	0.679854
GLG1	Q92896	0.161	0.333	-0.161	0.477556
GLIPR2	Q9H4G4	0.176	0.0465	-0.176	1.33255
GLMN	Q92990	-0.0664	0.374	0.0664	0.427128
GLO1	Q04760	0.128	0.0805	-0.128	1.0942
GLOD4	Q9HC38	-0.0226	0.67	0.0226	0.173925
GLRX3	O76003	-0.0675	0.366	0.0675	0.436519
GLS	O94925	-0.0275	0.609	0.0275	0.215383
GLS2	Q9UI32	-0.318	0.0197	0.318	1.70553
GLUD1	P00367	0.0581	0.27	-0.0581	0.568636
GLUL	P15104	-0.0293	0.65	0.0293	0.187087
GLYR1	Q49A26	0.0978	0.0856	-0.0978	1.06753
GMDS	O60547	0.0293	0.338	-0.0293	0.471083
GMFB	P60983	0.0724	0.707	-0.0724	0.150581
GMFG	O60234	-0.00172	0.987	0.00172	0.00568285
GMIP	Q9P107	0.547	0.0054	-0.547	2.26761
GMNN	O75496	-0.0439	0.689	0.0439	0.161781
GMPPA	Q96IJ6	-0.322	0.0173	0.322	1.76195
GMPPB	Q9Y5P6	-0.0625	0.336	0.0625	0.473661
GMPR2	Q9P2T1	0.0319	0.39	-0.0319	0.408935
GMPS	P49915	-0.0106	0.895	0.0106	0.048177
GNA13	Q14344	-0.067	0.258	0.067	0.58838
GNA15	P30679	0.133	0.0626	-0.133	1.20343
GNAI2	P04899	0.08	0.443	-0.08	0.353596
GNAI3	P08754	0.0746	0.476	-0.0746	0.322393
GNAO1	P09471	0.0793	0.413	-0.0793	0.38405
GNAQ	P50148	0.0532	0.299	-0.0532	0.524329
GNAS	P63092	0.0531	0.439	-0.0531	0.357535
GNB1	P62873	0.0129	0.715	-0.0129	0.145694
GNB1L	Q9BYB4	-0.122	0.169	0.122	0.772113
GNB2	P62879	0.352	0.0483	-0.352	1.31605
GNE	Q9Y223	0.0322	0.65	-0.0322	0.187087
GNL1	P36915	-0.0407	0.655	0.0407	0.183759
GNL2	Q13823	0.0447	0.426	-0.0447	0.37059
GNL3	Q9BVP2	0.122	0.011	-0.122	1.95861
GNL3L	Q9NVN8	0.00236	0.967	-0.00236	0.0145735
GNPAT	O15228	0.0459	0.474	-0.0459	0.324222
GNPDA1	P46926	-0.0238	0.573	0.0238	0.241845
GNPDA2	Q8TDQ7	-0.0579	0.648	0.0579	0.188425
GNPNAT1	Q96EK6	-0.0898	0.264	0.0898	0.578396
GOLGA2	Q08379	0.0796	0.255	-0.0796	0.59346
GOLGA3	Q08378	-0.11	0.155	0.11	0.809668
GOLGA4	Q13439	0.0201	0.886	-0.0201	0.0525663
GOLGA7	Q7Z5G4	0.0503	0.528	-0.0503	0.277366
GOLGB1	Q14789	0.0618	0.548	-0.0618	0.261219
GOLPH3	Q9H4A6	-0.0749	0.207	0.0749	0.68403
GOLPH3L	Q9H4A5	0.0893	0.11	-0.0893	0.958607
GON4L	Q3T8J9	0.151	0.0871	-0.151	1.05998
GOPC	Q9HD26	0.0715	0.111	-0.0715	0.954677
GORASP2	Q9H8Y8	-0.065	0.248	0.065	0.605548
GOSR1	O95249	0.0302	0.677	-0.0302	0.169411
GOSR2	O14653	-0.0143	0.833	0.0143	0.079355
GOT1	P17174	-0.000434	0.998	0.000434	0.000869459
GOT2	P00505	-0.185	0.123	0.185	0.910095
GPAA1	O43292	-0.0731	0.266	0.0731	0.575118
GPAT3	Q53EU6	0.153	0.708	-0.153	0.149967
GPAT4	Q86UL3	-0.136	0.157	0.136	0.8041
GPATCH4	Q5T3I0	0.0703	0.347	-0.0703	0.459671
GPATCH8	Q9UKJ3	-0.645	0.131	0.645	0.882729
GPD2	P43304	0.0363	0.465	-0.0363	0.332547
GPI	P06744	-0.0283	0.422	0.0283	0.374688
GPN1	Q9HCN4	0.0238	0.799	-0.0238	0.0974532
GPN3	Q9UHW5	0.0274	0.822	-0.0274	0.0851282
GPR180	Q86V85	0.0765	0.494	-0.0765	0.306273
GPS1	Q13098	-0.0597	0.258	0.0597	0.58838
GPS2	Q13227	-0.101	0.382	0.101	0.417937
GPSM2	P81274	-0.00361	0.952	0.00361	0.0213631
GPX4	P36969	-0.0686	0.219	0.0686	0.659556
GRAMD4	Q6IC98	0.061	0.737	-0.061	0.132533
GRB2	P62993	0.0366	0.539	-0.0366	0.268411
GRHPR	Q9UBQ7	0.0358	0.531	-0.0358	0.274905
GRK2	P25098	0.0231	0.69	-0.0231	0.161151
GRK3	P35626	0.0178	0.685	-0.0178	0.164309
GRK6	P43250	-0.00257	0.974	0.00257	0.011441
GRPEL1	Q9HAV7	-0.413	0.0244	0.413	1.61261
GRSF1	Q12849	-0.0129	0.826	0.0129	0.08302
GRWD1	Q9BQ67	-0.000833	0.991	0.000833	0.00392635
GSDMD	P57764	-0.254	0.00269	0.254	2.57025
GSDME	O60443	-0.0622	0.649	0.0622	0.187755
GSK3A	P49840	0.36	0.00414	-0.36	2.383
GSK3B	P49841	0.00469	0.92	-0.00469	0.0362122
GSPT1	P15170	0.0319	0.577	-0.0319	0.238824
GSR	P00390	-0.0108	0.816	0.0108	0.0883098
GSS	P48637	-0.113	0.418	0.113	0.378824
GSTCD	Q8NEC7	-0.107	0.182	0.107	0.739929
GSTK1	Q9Y2Q3	-0.0749	0.361	0.0749	0.442493
GSTM1	P09488	0.0158	0.687	-0.0158	0.163043
GSTM2	P28161	-0.0391	0.58	0.0391	0.236572
GSTM3	P21266	-0.043	0.367	0.043	0.435334
GSTM4	Q03013	-0.02	0.673	0.02	0.171985
GSTO1	P78417	-0.0459	0.335	0.0459	0.474955
GSTP1	P09211	-0.0129	0.682	0.0129	0.166216
GSTZ1	O43708	0.0669	0.595	-0.0669	0.225483
GTF2A1	P52655	0.135	0.5	-0.135	0.30103
GTF2B	Q00403	0.000328	0.994	-0.000328	0.00261362
GTF2E1	P29083	-0.0723	0.388	0.0723	0.411168
GTF2E2	P29084	0.375	0.363	-0.375	0.440093
GTF2F2	P13984	0.209	0.161	-0.209	0.793174
GTF2H2	Q13888	0.104	0.205	-0.104	0.688246
GTF2H3	Q13889	0.16	0.113	-0.16	0.946922
GTF2H4	Q92759	-0.0961	0.347	0.0961	0.459671
GTF2I	P78347	0.0476	0.127	-0.0476	0.896196
GTF3C1	Q12789	-0.0795	0.0772	0.0795	1.11238
GTF3C2	Q8WUA4	0.114	0.17	-0.114	0.769551
GTF3C3	Q9Y5Q9	0.177	0.000335	-0.177	3.47496
GTF3C4	Q9UKN8	-0.114	0.105	0.114	0.978811
GTF3C5	Q9Y5Q8	0.0233	0.559	-0.0233	0.252588
GTPBP1	O00178	0.0472	0.406	-0.0472	0.391474
GTPBP10	A4D1E9	0.0208	0.85	-0.0208	0.0705811
GTPBP3	Q969Y2	0.434	0.345	-0.434	0.462181
GTPBP4	Q9BZE4	0.00282	0.961	-0.00282	0.0172766
GTPBP6	O43824	0.0932	0.465	-0.0932	0.332547
GTPBP8	Q8N3Z3	-0.232	0.03	0.232	1.52288
GUCY1B1	Q02153	0.0603	0.407	-0.0603	0.390406
GUK1	Q16774	0.0391	0.564	-0.0391	0.248721
GYS1	P13807	-0.0958	0.185	0.0958	0.732828
H1-0	P07305	0.091	0.432	-0.091	0.364516
H1-10	Q92522	-0.0171	0.806	0.0171	0.093665
H1-2	P16403	-0.127	0.689	0.127	0.161781
H1-3	P16402	-0.22	0.452	0.22	0.344862
H1-4	P10412	-0.197	0.44	0.197	0.356547
H1-5	P16401	-0.252	0.385	0.252	0.414539
H2AC18	Q6FI13	0.0956	0.325	-0.0956	0.488117
H2AC21	Q8IUE6	0.0123	0.925	-0.0123	0.0338583
H2AC4	P04908	0.126	0.252	-0.126	0.598599
H2AX	P16104	0.164	0.0926	-0.164	1.03339
H2AZ1	P0C0S5	0.153	0.131	-0.153	0.882729
H2BC1	Q96A08	0.263	0.00395	-0.263	2.4034
H2BC12	O60814	0.118	0.347	-0.118	0.459671
H2BC20P	Q6DN03	0.254	0.00942	-0.254	2.02595
H2BC26	Q8N257	0.182	0.0321	-0.182	1.49349
H3-3A	P84243	-0.526	0.0443	0.526	1.3536
H3-7	Q5TEC6	-0.108	0.669	0.108	0.174574
H3C1	P68431	-0.199	0.234	0.199	0.630784
H3C15	Q71DI3	-0.246	0.244	0.246	0.61261
H4C1	P62805	-0.0954	0.627	0.0954	0.202732
HACD3	Q9P035	-0.088	0.108	0.088	0.966576
HADH	Q16836	0.00831	0.862	-0.00831	0.0644927
HADHA	P40939	-0.0906	0.211	0.0906	0.675718
HADHB	P55084	-0.0691	0.146	0.0691	0.835647
HARS1	P12081	0.0393	0.301	-0.0393	0.521434
HARS2	P49590	-0.126	0.284	0.126	0.546682
HASPIN	Q8TF76	-0.161	0.234	0.161	0.630784
HAT1	O14929	-0.0509	0.587	0.0509	0.231362
HAUS1	Q96CS2	-0.197	0.386	0.197	0.413413
HAUS2	Q9NVX0	0.0933	0.273	-0.0933	0.563837
HAUS3	Q68CZ6	0.0449	0.586	-0.0449	0.232102
HAUS4	Q9H6D7	0.0585	0.397	-0.0585	0.401209
HAUS5	O94927	0.251	0.0824	-0.251	1.08407
HAUS6	Q7Z4H7	0.0408	0.385	-0.0408	0.414539
HAUS7	Q99871	0.139	0.0577	-0.139	1.23882
HAUS8	Q9BT25	-0.283	0.134	0.283	0.872895
HAX1	O00165	-0.189	0.184	0.189	0.735182
HBA2	P69905	0.00218	0.977	-0.00218	0.0101054
HBD	P02042	-0.286	0.25	0.286	0.60206
HBS1L	Q9Y450	0.00262	0.935	-0.00262	0.0291884
HCFC1	P51610	0.0616	0.117	-0.0616	0.931814
HCLS1	P14317	0.0698	0.419	-0.0698	0.377786
HDAC1	Q13547	-0.0218	0.647	0.0218	0.189096
HDAC2	Q92769	0.0163	0.783	-0.0163	0.106238
HDAC3	O15379	0.0757	0.265	-0.0757	0.576754
HDAC4	P56524	0.0201	0.627	-0.0201	0.202732
HDAC6	Q9UBN7	0.113	0.789	-0.113	0.102923
HDAC7	Q8WUI4	0.0249	0.677	-0.0249	0.169411
HDDC2	Q7Z4H3	0.147	0.0775	-0.147	1.1107
HDHD2	Q9H0R4	0.211	0.028	-0.211	1.55284
HDHD5	Q9BXW7	-0.0336	0.515	0.0336	0.288193
HDLBP	Q00341	0.0217	0.679	-0.0217	0.16813
HEATR1	Q9H583	-0.0339	0.365	0.0339	0.437707
HEATR3	Q7Z4Q2	-0.308	0.0486	0.308	1.31336
HEATR6	Q6AI08	-0.0932	0.499	0.0932	0.301899
HECTD1	Q9ULT8	-0.0588	0.274	0.0588	0.562249
HECTD3	Q5T447	0.0348	0.82	-0.0348	0.0861861
HECTD4	Q9Y4D8	0.0673	0.7	-0.0673	0.154902
HELLS	Q9NRZ9	0.0306	0.508	-0.0306	0.294136
HELZ	P42694	0.0304	0.443	-0.0304	0.353596
HENMT1	Q5T8I9	0.279	0.315	-0.279	0.501689
HERC1	Q15751	-0.106	0.0399	0.106	1.39903
HERC2	O95714	-0.0347	0.303	0.0347	0.518557
HERC3	Q15034	0.104	0.286	-0.104	0.543634
HERC5	Q9UII4	0.00435	0.893	-0.00435	0.0491485
HEXA	P06865	-0.0433	0.683	0.0433	0.165579
HGH1	Q9BTY7	-0.0792	0.401	0.0792	0.396856
HGS	O14964	0.0657	0.268	-0.0657	0.571865
HIBCH	Q6NVY1	-0.0238	0.569	0.0238	0.244888
HIF1A	Q16665	-0.204	0.325	0.204	0.488117
HIF1AN	Q9NWT6	-0.00851	0.905	0.00851	0.0433514
HIGD1A	Q9Y241	-0.0473	0.542	0.0473	0.266001
HIGD2A	Q9BW72	0.0137	0.883	-0.0137	0.0540393
HIKESHI	Q53FT3	-0.308	0.497	0.308	0.303644
HINT1	P49773	0.236	0.00764	-0.236	2.11691
HINT3	Q9NQE9	-0.157	0.0132	0.157	1.87943
HIP1R	O75146	-0.074	0.342	0.074	0.465974
HIRA	P54198	0.0997	0.161	-0.0997	0.793174
HIVEP1	P15822	-0.112	0.257	0.112	0.590067
HJURP	Q8NCD3	0.0639	0.256	-0.0639	0.59176
HK1	P19367	-0.0213	0.757	0.0213	0.120904
HK2	P52789	-0.0522	0.354	0.0522	0.450997
HKDC1	Q2TB90	0.156	0.0124	-0.156	1.90658
HLA-A	P04439	0.0458	0.358	-0.0458	0.446117
HLA-C	P10321	0.0506	0.544	-0.0506	0.264401
HLCS	P50747	-0.0128	0.876	0.0128	0.0574959
HLTF	Q14527	-0.0677	0.369	0.0677	0.432974
HM13	Q8TCT9	0.0606	0.417	-0.0606	0.379864
HMBS	P08397	-0.194	0.224	0.194	0.649752
HMCES	Q96FZ2	0.0783	0.119	-0.0783	0.924453
HMGA1	P17096	0.413	0.357	-0.413	0.447332
HMGB1	P09429	0.121	0.207	-0.121	0.68403
HMGB2	P26583	0.16	0.0268	-0.16	1.57187
HMGB3	O15347	0.201	0.037	-0.201	1.4318
HMGCL	P35914	-0.335	0.0296	0.335	1.52871
HMGCR	P04035	0.00169	0.984	-0.00169	0.0070049
HMGCS1	Q01581	-0.00107	0.977	0.00107	0.0101054
HMGN1	P05114	0.601	0.191	-0.601	0.718967
HMGN4	O00479	0.539	0.322	-0.539	0.492144
HMOX2	P30519	-0.089	0.229	0.089	0.640165
HNRNPA0	Q13151	-0.0561	0.483	0.0561	0.316053
HNRNPA1	P09651	-0.0651	0.441	0.0651	0.355561
HNRNPA2B1	P22626	-0.0512	0.544	0.0512	0.264401
HNRNPA3	P51991	-0.126	0.325	0.126	0.488117
HNRNPAB	Q99729	0.0974	0.448	-0.0974	0.348722
HNRNPC	P07910	-0.0139	0.761	0.0139	0.118615
HNRNPCL1	O60812	-0.00308	0.959	0.00308	0.0181814
HNRNPD	Q14103	0.0505	0.525	-0.0505	0.279841
HNRNPDL	O14979	0.0361	0.764	-0.0361	0.116907
HNRNPF	P52597	0.0437	0.49	-0.0437	0.309804
HNRNPH1	P31943	0.0026	0.967	-0.0026	0.0145735
HNRNPH2	P55795	-0.026	0.759	0.026	0.119758
HNRNPH3	P31942	-0.0455	0.532	0.0455	0.274088
HNRNPK	P61978	0.00565	0.966	-0.00565	0.0150229
HNRNPL	P14866	0.00829	0.917	-0.00829	0.0376307
HNRNPLL	Q8WVV9	-0.00288	0.966	0.00288	0.0150229
HNRNPM	P52272	0.0276	0.693	-0.0276	0.159267
HNRNPR	O43390	-0.0231	0.691	0.0231	0.160522
HNRNPU	Q00839	-0.0161	0.652	0.0161	0.185752
HNRNPUL1	Q9BUJ2	-0.0586	0.376	0.0586	0.424812
HNRNPUL2	Q1KMD3	-0.0202	0.64	0.0202	0.19382
HOOK3	Q86VS8	-0.0609	0.439	0.0609	0.357535
HP1BP3	Q5SSJ5	0.00819	0.899	-0.00819	0.0462403
HPF1	Q9NWY4	0.0453	0.323	-0.0453	0.490797
HPRT1	P00492	0.0104	0.728	-0.0104	0.137869
HPS3	Q969F9	-0.0442	0.508	0.0442	0.294136
HPS6	Q86YV9	-0.0592	0.323	0.0592	0.490797
HS2ST1	Q7LGA3	-0.155	0.2	0.155	0.69897
HSD17B10	Q99714	-0.0868	0.0681	0.0868	1.16685
HSD17B11	Q8NBQ5	-0.0326	0.54	0.0326	0.267606
HSD17B12	Q53GQ0	-0.141	0.058	0.141	1.23657
HSD17B4	P51659	0.00969	0.763	-0.00969	0.117475
HSD17B7	P56937	1.38	0.0695	-1.38	1.15802
HSDL1	Q3SXM5	-0.00727	0.868	0.00727	0.0614803
HSDL2	Q6YN16	0.00974	0.847	-0.00974	0.0721166
HSF2	Q03933	0.0914	0.135	-0.0914	0.869666
HSF2BP	O75031	-0.0546	0.394	0.0546	0.404504
HSP90AA1	P07900	-0.0258	0.624	0.0258	0.204815
HSP90AA2P	Q14568	0.209	0.0177	-0.209	1.75203
HSP90AB1	P08238	-0.0393	0.352	0.0393	0.453457
HSP90AB2P	Q58FF8	0.00343	0.971	-0.00343	0.0127808
HSP90B1	P14625	-0.0152	0.659	0.0152	0.181115
HSPA14	Q0VDF9	-0.0385	0.611	0.0385	0.213959
HSPA1A	P0DMV8	0.0993	0.0759	-0.0993	1.11976
HSPA4	P34932	0.0141	0.699	-0.0141	0.155523
HSPA4L	O95757	-0.0815	0.3	0.0815	0.522879
HSPA5	P11021	0.027	0.699	-0.027	0.155523
HSPA8	P11142	0.0121	0.818	-0.0121	0.0872467
HSPA9	P38646	-0.00229	0.962	0.00229	0.0168249
HSPBP1	Q9NZL4	0.000939	0.986	-0.000939	0.00612309
HSPD1	P10809	-0.0868	0.123	0.0868	0.910095
HSPE1	P61604	-0.107	0.487	0.107	0.312471
HSPG2	P98160	-0.0172	0.854	0.0172	0.0685421
HSPH1	Q92598	-0.00333	0.923	0.00333	0.0347983
HTATSF1	O43719	0.013	0.823	-0.013	0.0846002
HTT	P42858	0.00324	0.957	-0.00324	0.0190881
HUS1	O60921	-0.114	0.448	0.114	0.348722
HUWE1	Q7Z6Z7	-0.198	0.000135	0.198	3.86967
HYOU1	Q9Y4L1	-0.0159	0.69	0.0159	0.161151
IAH1	Q2TAA2	-0.0216	0.797	0.0216	0.0985417
IARS1	P41252	-0.0428	0.566	0.0428	0.247184
IARS2	Q9NSE4	-0.0156	0.643	0.0156	0.191789
IBA57	Q5T440	-0.0431	0.621	0.0431	0.206908
ICAM2	P13598	0.0369	0.69	-0.0369	0.161151
ICMT	O60725	-0.0108	0.888	0.0108	0.051587
IDE	P14735	0.035	0.55	-0.035	0.259637
IDH1	O75874	-0.00978	0.822	0.00978	0.0851282
IDH2	P48735	-0.0201	0.556	0.0201	0.254925
IDH3A	P50213	-0.0612	0.512	0.0612	0.29073
IDH3B	O43837	-0.0171	0.713	0.0171	0.14691
IDH3G	P51553	-0.0485	0.418	0.0485	0.378824
IDI1	Q13907	-0.0286	0.603	0.0286	0.219683
IFI16	Q16666	-0.0267	0.478	0.0267	0.320572
IFIT5	Q13325	-0.0452	0.454	0.0452	0.342944
IFNAR1	P17181	-0.206	0.36	0.206	0.443697
IFRD2	Q12894	-0.275	0.458	0.275	0.339135
IFT122	Q9HBG6	-0.105	0.103	0.105	0.987163
IFT140	Q96RY7	0.0153	0.79	-0.0153	0.102373
IFT172	Q9UG01	-0.111	0.195	0.111	0.709965
IFT25	Q9Y547	-0.106	0.0837	0.106	1.07727
IFT56	A0AVF1	-0.0534	0.65	0.0534	0.187087
IFT88	Q13099	-0.0239	0.633	0.0239	0.198596
IGBP1	P78318	-0.0954	0.33	0.0954	0.481486
IGF2BP3	O00425	-0.0129	0.835	0.0129	0.0783135
IGF2R	P11717	-0.0716	0.241	0.0716	0.617983
IGFBP2	P18065	0.0433	0.84	-0.0433	0.0757207
IGHMBP2	P38935	0.063	0.281	-0.063	0.551294
IGSF8	Q969P0	0.0624	0.341	-0.0624	0.467246
IK	Q13123	0.205	0.00771	-0.205	2.11295
IKBKB	O14920	-0.0759	0.529	0.0759	0.276544
IKZF1	Q13422	0.0177	0.601	-0.0177	0.221126
IKZF2	Q9UKS7	0.0611	0.279	-0.0611	0.554396
IKZF3	Q9UKT9	0.0222	0.752	-0.0222	0.123782
IL2RG	P31785	0.00538	0.93	-0.00538	0.0315171
IL32	P24001	0.165	0.0497	-0.165	1.30364
IL9R	Q01113	0.0996	0.597	-0.0996	0.224026
ILF2	Q12905	-0.0581	0.288	0.0581	0.540608
ILF3	Q12906	-0.0269	0.531	0.0269	0.274905
ILK	Q13418	0.0621	0.328	-0.0621	0.484126
ILKAP	Q9H0C8	0.0504	0.339	-0.0504	0.4698
ILVBL	A1L0T0	-0.0995	0.391	0.0995	0.407823
IMMT	Q16891	0.00166	0.964	-0.00166	0.015923
IMP3	Q9NV31	0.00267	0.955	-0.00267	0.0199966
IMP4	Q96G21	0.0278	0.597	-0.0278	0.224026
IMPA1	P29218	0.0504	0.303	-0.0504	0.518557
IMPDH1	P20839	-0.0324	0.602	0.0324	0.220404
IMPDH2	P12268	0.0125	0.8	-0.0125	0.09691
INCENP	Q9NQS7	0.0836	0.172	-0.0836	0.764472
INF2	Q27J81	-0.133	0.384	0.133	0.415669
INO80	Q9ULG1	0.332	0.382	-0.332	0.417937
INPP5B	P32019	0.0477	0.294	-0.0477	0.531653
INPP5D	Q92835	0.0235	0.523	-0.0235	0.281498
INPP5K	Q9BT40	-0.174	0.0777	0.174	1.10958
INPPL1	O15357	-0.025	0.704	0.025	0.152427
INTS1	Q8N201	-0.0902	0.216	0.0902	0.665546
INTS10	Q9NVR2	0.00219	0.975	-0.00219	0.0109954
INTS11	Q5TA45	-0.0556	0.553	0.0556	0.257275
INTS12	Q96CB8	0.221	0.316	-0.221	0.500313
INTS13	Q9NVM9	0.00366	0.96	-0.00366	0.0177288
INTS2	Q9H0H0	0.0378	0.44	-0.0378	0.356547
INTS3	Q68E01	-0.111	0.189	0.111	0.723538
INTS4	Q96HW7	0.0622	0.585	-0.0622	0.232844
INTS5	Q6P9B9	-0.0154	0.812	0.0154	0.090444
INTS6	Q9UL03	0.0177	0.759	-0.0177	0.119758
INTS7	Q9NVH2	0.0127	0.8	-0.0127	0.09691
INTS8	Q75QN2	0.00137	0.981	-0.00137	0.00833099
INTS9	Q9NV88	-0.0577	0.332	0.0577	0.478862
IP6K1	Q92551	0.0654	0.687	-0.0654	0.163043
IP6K3	Q96PC2	0.154	0.291	-0.154	0.536107
IPO11	Q9UI26	-0.124	0.143	0.124	0.844664
IPO4	Q8TEX9	-0.0101	0.85	0.0101	0.0705811
IPO5	O00410	-0.0783	0.473	0.0783	0.325139
IPO7	O95373	-0.049	0.352	0.049	0.453457
IPO8	O15397	-0.0157	0.865	0.0157	0.0629839
IPO9	Q96P70	-0.0969	0.161	0.0969	0.793174
IQGAP1	P46940	0.0013	0.972	-0.0013	0.0123337
IQGAP2	Q13576	-0.0395	0.342	0.0395	0.465974
IRAK1	P51617	0.413	0.382	-0.413	0.417937
IREB2	P48200	0.058	0.31	-0.058	0.508638
IRF2BP2	Q7Z5L9	-0.00442	0.935	0.00442	0.0291884
ISCU	Q9H1K1	-0.149	0.461	0.149	0.336299
ISG15	P05161	-0.0844	0.108	0.0844	0.966576
ISOC1	Q96CN7	-0.0449	0.331	0.0449	0.480172
IST1	P53990	-0.00931	0.803	0.00931	0.0952845
ITCH	Q96J02	-0.237	0.00216	0.237	2.66555
ITGA4	P13612	-0.0448	0.554	0.0448	0.25649
ITGAE	P38570	0.751	0.000899	-0.751	3.04624
ITGAL	P20701	-0.0219	0.752	0.0219	0.123782
ITGB1	P05556	0.0551	0.422	-0.0551	0.374688
ITGB2	P05107	0.0587	0.178	-0.0587	0.74958
ITK	Q08881	-0.0572	0.224	0.0572	0.649752
ITM2A	O43736	-0.0131	0.835	0.0131	0.0783135
ITM2B	Q9Y287	-0.101	0.159	0.101	0.798603
ITM2C	Q9NQX7	-0.0568	0.6	0.0568	0.221849
ITPA	Q9BY32	0.00598	0.937	-0.00598	0.0282604
ITPK1	Q13572	0.0852	0.234	-0.0852	0.630784
ITPR1	Q14643	-0.277	0.0338	0.277	1.47108
ITPR2	Q14571	-0.052	0.417	0.052	0.379864
ITPR3	Q14573	-0.0953	0.266	0.0953	0.575118
IVD	P26440	0.0702	0.141	-0.0702	0.850781
IVNS1ABP	Q9Y6Y0	-0.0878	0.186	0.0878	0.730487
JAK1	P23458	-0.0632	0.391	0.0632	0.407823
JAK3	P52333	0.045	0.42	-0.045	0.376751
JMJD6	Q6NYC1	-0.0798	0.0632	0.0798	1.19928
JPH1	Q9HDC5	0.346	0.0132	-0.346	1.87943
JUP	P14923	0.447	0.0957	-0.447	1.01909
KANSL3	Q9P2N6	0.214	0.00526	-0.214	2.27901
KARS1	Q15046	0.0372	0.295	-0.0372	0.530178
KAT14	Q9H8E8	0.123	0.049	-0.123	1.3098
KAT2A	Q92830	0.0531	0.324	-0.0531	0.489455
KAT5	Q92993	0.11	0.349	-0.11	0.457175
KAT7	O95251	0.00957	0.864	-0.00957	0.0634863
KAT8	Q9H7Z6	0.0179	0.786	-0.0179	0.104577
KATNA1	O75449	-0.0796	0.189	0.0796	0.723538
KATNB1	Q9BVA0	-0.144	0.091	0.144	1.04096
KBTBD2	Q8IY47	0.0815	0.524	-0.0815	0.280669
KBTBD6	Q86V97	-0.00593	0.912	0.00593	0.0400052
KBTBD7	Q8WVZ9	-0.152	0.155	0.152	0.809668
KBTBD8	Q8NFY9	-0.00648	0.932	0.00648	0.0305841
KCMF1	Q9P0J7	-0.00968	0.909	0.00968	0.0414361
KCNAB2	Q13303	0.0387	0.414	-0.0387	0.383
KCNK5	O95279	0.0433	0.752	-0.0433	0.123782
KCTD10	Q9H3F6	-0.0857	0.398	0.0857	0.400117
KCTD12	Q96CX2	0.0724	0.581	-0.0724	0.235824
KCTD18	Q6PI47	0.109	0.149	-0.109	0.826814
KCTD20	Q7Z5Y7	-0.259	0.229	0.259	0.640165
KCTD21	Q4G0X4	-0.0842	0.812	0.0842	0.090444
KCTD5	Q9NXV2	-0.336	0.0477	0.336	1.32148
KCTD9	Q7L273	-0.253	0.0941	0.253	1.02641
KDM1A	O60341	0.0631	0.183	-0.0631	0.737549
KDM1B	Q8NB78	-0.0825	0.169	0.0825	0.772113
KDM2A	Q9Y2K7	-0.0976	0.0629	0.0976	1.20135
KDM3A	Q9Y4C1	0.0434	0.231	-0.0434	0.636388
KDM3B	Q7LBC6	0.0193	0.632	-0.0193	0.199283
KDM4A	O75164	-0.118	0.405	0.118	0.392545
KDM4B	O94953	0.129	0.0616	-0.129	1.21042
KDM5A	P29375	-0.0952	0.247	0.0952	0.607303
KDM5B	Q9UGL1	0.196	0.0131	-0.196	1.88273
KDM5C	P41229	-0.18	0.0165	0.18	1.78252
KEAP1	Q14145	0.0108	0.789	-0.0108	0.102923
KHDRBS1	Q07666	0.0186	0.651	-0.0186	0.186419
KHNYN	O15037	-0.0448	0.677	0.0448	0.169411
KHSRP	Q92945	0.361	0.0245	-0.361	1.61083
KIAA0586	Q9BVV6	0.191	0.489	-0.191	0.310691
KIDINS220	Q9ULH0	-0.125	0.0674	0.125	1.17134
KIF11	P52732	-0.0044	0.911	0.0044	0.0404816
KIF13B	Q9NQT8	0.0861	0.443	-0.0861	0.353596
KIF14	Q15058	0.0602	0.24	-0.0602	0.619789
KIF15	Q9NS87	-0.0529	0.185	0.0529	0.732828
KIF18A	Q8NI77	-0.127	0.201	0.127	0.696804
KIF18B	Q86Y91	0.0626	0.673	-0.0626	0.171985
KIF20A	O95235	0.0277	0.559	-0.0277	0.252588
KIF20B	Q96Q89	0.0683	0.226	-0.0683	0.645892
KIF21B	O75037	-0.118	0.0431	0.118	1.36552
KIF22	Q14807	0.0315	0.543	-0.0315	0.2652
KIF23	Q02241	0.0173	0.745	-0.0173	0.127844
KIF2A	O00139	0.0362	0.259	-0.0362	0.5867
KIF2C	Q99661	0.0854	0.0775	-0.0854	1.1107
KIF3A	Q9Y496	-0.117	0.166	0.117	0.779892
KIF4A	O95239	-0.0163	0.656	0.0163	0.183096
KIF5B	P33176	0.0184	0.801	-0.0184	0.0963675
KIFAP3	Q92845	-0.132	0.451	0.132	0.345823
KIFBP	Q96EK5	0.0346	0.588	-0.0346	0.230623
KIFC1	Q9BW19	0.0601	0.127	-0.0601	0.896196
KIRREL1	Q96J84	-0.217	0.268	0.217	0.571865
KLC1	Q07866	0.138	0.051	-0.138	1.29243
KLC2	Q9H0B6	0.146	0.118	-0.146	0.928118
KLF13	Q9Y2Y9	0.0959	0.037	-0.0959	1.4318
KLHDC4	Q8TBB5	0.0391	0.732	-0.0391	0.135489
KLHL11	Q9NVR0	0.0873	0.0513	-0.0873	1.28988
KLHL21	Q9UJP4	-0.00183	0.979	0.00183	0.00921731
KLHL26	Q53HC5	-0.0264	0.785	0.0264	0.10513
KLHL7	Q8IXQ5	0.068	0.412	-0.068	0.385103
KMT2A	Q03164	0.0416	0.649	-0.0416	0.187755
KMT2C	Q8NEZ4	-0.182	0.178	0.182	0.74958
KMT5A	Q9NQR1	-0.0835	0.475	0.0835	0.323306
KNL1	Q8NG31	0.0281	0.535	-0.0281	0.271646
KNOP1	Q1ED39	0.318	0.000209	-0.318	3.67985
KNTC1	P50748	-0.0722	0.169	0.0722	0.772113
KPNA1	P52294	-0.0684	0.144	0.0684	0.841638
KPNA2	P52292	0.0245	0.643	-0.0245	0.191789
KPNA3	O00505	0.00926	0.803	-0.00926	0.0952845
KPNA4	O00629	0.0301	0.611	-0.0301	0.213959
KPNA6	O60684	-0.0403	0.412	0.0403	0.385103
KPNB1	Q14974	-0.0792	0.309	0.0792	0.510042
KRAS	P01116	0.192	0.0353	-0.192	1.45223
KRR1	Q13601	-0.0826	0.322	0.0826	0.492144
KRT1	P04264	1.2	0.103	-1.2	0.987163
KRT10	P13645	1.11	0.106	-1.11	0.974694
KRT14	P02533	1.49	0.0601	-1.49	1.22113
KRT16	P08779	0.975	0.0491	-0.975	1.30892
KRT2	P35908	0.95	0.0952	-0.95	1.02136
KRT4	P19013	1.08	0.0623	-1.08	1.20551
KRT5	P13647	1.32	0.0539	-1.32	1.26841
KRT6A	P02538	1.71	0.0222	-1.71	1.65365
KRT6B	P04259	1.46	0.054	-1.46	1.26761
KRT78	Q8N1N4	1.14	0.0755	-1.14	1.12205
KRT9	P35527	1.31	0.113	-1.31	0.946922
KTN1	Q86UP2	0.000516	0.994	-0.000516	0.00261362
KYAT3	Q6YP21	-0.0128	0.736	0.0128	0.133122
L2HGDH	Q9H9P8	-0.0287	0.573	0.0287	0.241845
L3MBTL2	Q969R5	0.00709	0.938	-0.00709	0.0277972
LACC1	Q8IV20	-0.096	0.845	0.096	0.0731433
LACTB	P83111	-0.0173	0.749	0.0173	0.125518
LAGE3	Q14657	-0.149	0.203	0.149	0.692504
LAMP1	P11279	0.211	0.0103	-0.211	1.98716
LAMTOR1	Q6IAA8	-0.00686	0.93	0.00686	0.0315171
LAMTOR2	Q9Y2Q5	-0.257	0.275	0.257	0.560667
LAMTOR3	Q9UHA4	-0.0912	0.224	0.0912	0.649752
LANCL1	O43813	-0.0178	0.674	0.0178	0.17134
LANCL2	Q9NS86	-0.0251	0.761	0.0251	0.118615
LAP3	P28838	-0.0507	0.254	0.0507	0.595166
LAPTM4A	Q15012	0.0548	0.885	-0.0548	0.0530567
LARP1	Q6PKG0	0.00271	0.962	-0.00271	0.0168249
LARP1B	Q659C4	-0.274	0.132	0.274	0.879426
LARP4	Q71RC2	-0.0893	0.159	0.0893	0.798603
LARP4B	Q92615	0.0237	0.771	-0.0237	0.112946
LARP7	Q4G0J3	0.85	0.00932	-0.85	2.03058
LARS1	Q9P2J5	-0.0514	0.502	0.0514	0.299296
LARS2	Q15031	0.00369	0.956	-0.00369	0.0195421
LAS1L	Q9Y4W2	0.0183	0.656	-0.0183	0.183096
LASP1	Q14847	0.0909	0.196	-0.0909	0.707744
LAT	O43561	0.195	0.0286	-0.195	1.54363
LBR	Q14739	-0.0596	0.155	0.0596	0.809668
LCK	P06239	0.0346	0.678	-0.0346	0.16877
LCLAT1	Q6UWP7	-0.124	0.0971	0.124	1.01278
LCMT1	Q9UIC8	-0.0619	0.253	0.0619	0.596879
LCMT2	O60294	0.016	0.842	-0.016	0.0746879
LCP1	P13796	-0.0133	0.783	0.0133	0.106238
LCP2	Q13094	-0.0723	0.19	0.0723	0.721246
LDAF1	Q96B96	-0.0953	0.321	0.0953	0.493495
LDAH	Q9H6V9	0.243	0.000327	-0.243	3.48545
LDB1	Q86U70	-0.0134	0.86	0.0134	0.0655015
LDHA	P00338	-0.0348	0.343	0.0348	0.464706
LDHAL6A	Q6ZMR3	-0.574	0.101	0.574	0.995679
LDHB	P07195	-0.00749	0.834	0.00749	0.0788339
LDLR	P01130	0.128	0.196	-0.128	0.707744
LEF1	Q9UJU2	0.0227	0.86	-0.0227	0.0655015
LEMD3	Q9Y2U8	-0.0805	0.135	0.0805	0.869666
LENG8	Q96PV6	0.148	0.182	-0.148	0.739929
LEO1	Q8WVC0	0.0229	0.839	-0.0229	0.076238
LETM1	O95202	0.0333	0.611	-0.0333	0.213959
LGALS3BP	Q08380	-0.00942	0.86	0.00942	0.0655015
LGALS8	O00214	0.145	0.0171	-0.145	1.767
LGALS9	O00182	3.6e-05	0.999	-3.6e-05	0.000434512
LGMN	Q99538	-1.01	0.000382	1.01	3.41794
LIAT1	Q6ZQX7	0.0768	0.38	-0.0768	0.420216
LIG1	P18858	-0.0273	0.752	0.0273	0.123782
LIG3	P49916	-0.0322	0.699	0.0322	0.155523
LIG4	P49917	-0.0501	0.284	0.0501	0.546682
LIMA1	Q9UHB6	0.0566	0.294	-0.0566	0.531653
LIMD1	Q9UGP4	0.0229	0.717	-0.0229	0.144481
LIME1	Q9H400	0.0503	0.498	-0.0503	0.302771
LIMK2	P53671	-0.325	0.0739	0.325	1.13136
LIMS1	P48059	0.0605	0.328	-0.0605	0.484126
LIPE	Q05469	-0.0464	0.67	0.0464	0.173925
LIX1L	Q8IVB5	0.238	0.00745	-0.238	2.12784
LLGL1	Q15334	0.0653	0.215	-0.0653	0.667562
LLPH	Q9BRT6	0.123	0.0938	-0.123	1.0278
LMAN1	P49257	0.0165	0.68	-0.0165	0.167491
LMAN2	Q12907	-0.00922	0.83	0.00922	0.0809219
LMAN2L	Q9H0V9	-0.0558	0.624	0.0558	0.204815
LMBRD2	Q68DH5	-0.0655	0.281	0.0655	0.551294
LMNB1	P20700	0.0804	0.148	-0.0804	0.829738
LMNB2	Q03252	0.0538	0.344	-0.0538	0.463442
LMO7	Q8WWI1	0.00206	0.984	-0.00206	0.0070049
LMTK2	Q8IWU2	0.011	0.849	-0.011	0.0710923
LNPEP	Q9UIQ6	-0.0209	0.887	0.0209	0.0520764
LNX2	Q8N448	0.125	0.348	-0.125	0.458421
LONP1	P36776	-0.0457	0.303	0.0457	0.518557
LONP2	Q86WA8	0.0488	0.604	-0.0488	0.218963
LOXHD1	Q8IVV2	-0.032	0.582	0.032	0.235077
LPCAT1	Q8NF37	-0.101	0.27	0.101	0.568636
LPCAT3	Q6P1A2	0.138	0.625	-0.138	0.20412
LPCAT4	Q643R3	-0.141	0.0443	0.141	1.3536
LPIN1	Q14693	-0.0984	0.289	0.0984	0.539102
LPXN	O60711	0.169	0.0912	-0.169	1.04001
LRATD2	Q96KN1	0.0522	0.751	-0.0522	0.12436
LRBA	P50851	-0.0483	0.198	0.0483	0.703335
LRCH3	Q96II8	-0.361	0.316	0.361	0.500313
LRP1B	Q9NZR2	-0.076	0.46	0.076	0.337242
LRPPRC	P42704	-0.0793	0.218	0.0793	0.661544
LRR1	Q96L50	0.119	0.32	-0.119	0.49485
LRRC1	Q9BTT6	-0.085	0.428	0.085	0.368556
LRRC14	Q15048	0.0604	0.606	-0.0604	0.217527
LRRC40	Q9H9A6	0.0559	0.26	-0.0559	0.585027
LRRC41	Q15345	-0.091	0.419	0.091	0.377786
LRRC42	Q9Y546	0.154	0.109	-0.154	0.962574
LRRC57	Q8N9N7	-0.0391	0.644	0.0391	0.191114
LRRC59	Q96AG4	0.133	0.0225	-0.133	1.64782
LRRC8A	Q8IWT6	0.178	0.028	-0.178	1.55284
LRRCC1	Q9C099	0.209	0.263	-0.209	0.580044
[truncated: 2,545 more rows]

## Sheet: Figure 4c IU1-47
Gene Name	Protein ID	DMSO_vs_U1-47_log2 fold change	DMSO_vs_U1-47_p,val	IU1-47_vs_DMSO_log2 fold change	Transform -LOG10 (p-value)
AAAS	Q9NRG9	-0.0402	0.499	0.0402	0.301899
AAGAB	Q6PD74	-0.0549	0.445	0.0549	0.35164
AAMP	Q13685	0.0851	0.166	-0.0851	0.779892
AAR2	Q9Y312	0.0844	0.249	-0.0844	0.603801
AARS1	P49588	-0.0351	0.312	0.0351	0.505845
AARS2	Q5JTZ9	0.0605	0.286	-0.0605	0.543634
AARSD1	Q9BTE6	-0.053	0.47	0.053	0.327902
AASDHPPT	Q9NRN7	0.0364	0.338	-0.0364	0.471083
AASS	Q9UDR5	0.165	0.422	-0.165	0.374688
AATF	Q9NY61	-0.153	0.0322	0.153	1.49214
ABCB10	Q9NRK6	-0.00426	0.901	0.00426	0.0452752
ABCB6	Q9NP58	-0.0378	0.764	0.0378	0.116907
ABCB7	O75027	0.00958	0.839	-0.00958	0.076238
ABCB8	Q9NUT2	0.527	0.033	-0.527	1.48149
ABCC1	P33527	-0.0142	0.728	0.0142	0.137869
ABCC4	O15439	0.0902	0.297	-0.0902	0.527244
ABCD1	P33897	0.0712	0.738	-0.0712	0.131944
ABCD3	P28288	-0.129	0.269	0.129	0.570248
ABCD4	O14678	0.0368	0.536	-0.0368	0.270835
ABCE1	P61221	-0.0363	0.348	0.0363	0.458421
ABCF1	Q8NE71	-0.0027	0.95	0.0027	0.0222764
ABCF2	Q9UG63	-0.0556	0.169	0.0556	0.772113
ABCF3	Q9NUQ8	0.0836	0.202	-0.0836	0.694649
ABCG1	P45844	-0.105	0.114	0.105	0.943095
ABHD10	Q9NUJ1	-0.0267	0.604	0.0267	0.218963
ABHD11	Q8NFV4	0.0713	0.254	-0.0713	0.595166
ABHD12	Q8N2K0	-0.0424	0.304	0.0424	0.517126
ABHD14B	Q96IU4	-0.00487	0.935	0.00487	0.0291884
ABHD16A	O95870	-0.0765	0.337	0.0765	0.47237
ABHD17B	Q5VST6	-0.0733	0.128	0.0733	0.89279
ABHD3	Q8WU67	-0.0423	0.609	0.0423	0.215383
ABLIM1	O14639	0.052	0.545	-0.052	0.263603
ABR	Q12979	0.00109	0.982	-0.00109	0.00788851
ABRAXAS2	Q15018	0.0152	0.799	-0.0152	0.0974532
ABT1	Q9ULW3	-0.0226	0.675	0.0226	0.170696
ACAA1	P09110	0.00773	0.925	-0.00773	0.0338583
ACAA2	P42765	-0.0479	0.719	0.0479	0.143271
ACACA	Q13085	0.000452	0.991	-0.000452	0.00392635
ACAD8	Q9UKU7	-0.0146	0.883	0.0146	0.0540393
ACAD9	Q9H845	-0.115	0.0464	0.115	1.33348
ACADM	P11310	-0.0516	0.225	0.0516	0.647817
ACADS	P16219	-0.0351	0.664	0.0351	0.177832
ACADSB	P45954	0.0335	0.486	-0.0335	0.313364
ACADVL	P49748	0.0602	0.339	-0.0602	0.4698
ACAP1	Q15027	-0.0346	0.46	0.0346	0.337242
ACAP2	Q15057	-0.12	0.0344	0.12	1.46344
ACAT1	P24752	-0.219	0.0227	0.219	1.64397
ACAT2	Q9BWD1	-0.0939	0.228	0.0939	0.642065
ACBD3	Q9H3P7	0.123	0.155	-0.123	0.809668
ACBD6	Q9BR61	-0.0304	0.601	0.0304	0.221126
ACIN1	Q9UKV3	0.146	0.061	-0.146	1.21467
ACLY	P53396	-0.0551	0.33	0.0551	0.481486
ACO1	P21399	0.00808	0.789	-0.00808	0.102923
ACO2	Q99798	-0.0567	0.201	0.0567	0.696804
ACOT2	P49753	-0.0894	0.122	0.0894	0.91364
ACOT7	O00154	-0.0739	0.189	0.0739	0.723538
ACOT8	O14734	0.12	0.218	-0.12	0.661544
ACOX1	Q15067	0.0237	0.557	-0.0237	0.254145
ACOX3	O15254	0.0225	0.851	-0.0225	0.0700704
ACP1	P24666	-0.0157	0.867	0.0157	0.0619809
ACP6	Q9NPH0	0.407	0.413	-0.407	0.38405
ACSF2	Q96CM8	-0.0835	0.179	0.0835	0.747147
ACSF3	Q4G176	0.0871	0.109	-0.0871	0.962574
ACSL3	O95573	-0.101	0.291	0.101	0.536107
ACSL4	O60488	-0.0265	0.635	0.0265	0.197226
ACSS1	Q9NUB1	-0.0184	0.708	0.0184	0.149967
ACTB	P60709	-0.0596	0.198	0.0596	0.703335
ACTC1	P68032	-0.0941	0.0915	0.0941	1.03858
ACTG1	P63261	-0.353	0.0287	0.353	1.54212
ACTL6A	O96019	-0.0468	0.198	0.0468	0.703335
ACTN4	O43707	-0.0145	0.688	0.0145	0.162412
ACTR10	Q9NZ32	0.147	0.167	-0.147	0.777284
ACTR1A	P61163	-0.049	0.208	0.049	0.681937
ACTR1B	P42025	0.0668	0.667	-0.0668	0.175874
ACTR2	P61160	0.0484	0.236	-0.0484	0.627088
ACTR3	P61158	0.0314	0.515	-0.0314	0.288193
ACTR5	Q9H9F9	0.186	0.133	-0.186	0.876148
ACTR6	Q9GZN1	0.0461	0.615	-0.0461	0.211125
ACTR8	Q9H981	-0.0142	0.786	0.0142	0.104577
ACY1	Q03154	0.0255	0.745	-0.0255	0.127844
ACYP1	P07311	0.188	0.0986	-0.188	1.00612
ADA	P00813	-0.0392	0.681	0.0392	0.166853
ADAM10	O14672	-0.0233	0.649	0.0233	0.187755
ADAM17	P78536	0.26	0.00752	-0.26	2.12378
ADAR	P55265	-0.0414	0.418	0.0414	0.378824
ADD1	P35611	-0.133	0.0604	0.133	1.21896
ADH5	P11766	-0.085	0.0563	0.085	1.24949
ADISSP	Q9GZN8	0.11	0.132	-0.11	0.879426
ADK	P55263	0.0255	0.565	-0.0255	0.247952
ADNP	Q9H2P0	-0.0222	0.678	0.0222	0.16877
ADPGK	Q9BRR6	-0.075	0.322	0.075	0.492144
ADPRS	Q9NX46	-0.0601	0.52	0.0601	0.283997
ADRM1	Q16186	-0.108	0.0601	0.108	1.22113
ADSL	P30566	-0.0822	0.32	0.0822	0.49485
ADSS2	P30520	-0.146	0.338	0.146	0.471083
AEBP1	Q8IUX7	0.135	0.355	-0.135	0.449772
AFF1	P51825	-0.0356	0.67	0.0356	0.173925
AFF3	P51826	-0.029	0.884	0.029	0.0535477
AFF4	Q9UHB7	0.171	0.0875	-0.171	1.05799
AFG2A	Q8NB90	-0.123	0.109	0.123	0.962574
AFG2B	Q9BVQ7	-0.241	0.065	0.241	1.18709
AFG3L2	Q9Y4W6	-0.142	0.0815	0.142	1.08884
AGAP2	Q99490	0.114	0.401	-0.114	0.396856
AGFG1	P52594	0.144	0.432	-0.144	0.364516
AGK	Q53H12	-0.0178	0.672	0.0178	0.172631
AGL	P35573	-0.0161	0.812	0.0161	0.090444
AGO2	Q9UKV8	0.142	0.0389	-0.142	1.41005
AGO3	Q9H9G7	0.114	0.0267	-0.114	1.57349
AGPAT1	Q99943	-0.0428	0.577	0.0428	0.238824
AGPAT5	Q9NUQ2	-0.0245	0.714	0.0245	0.146302
AGPS	O00116	-0.0101	0.761	0.0101	0.118615
AGTPBP1	Q9UPW5	0.122	0.172	-0.122	0.764472
AHCTF1	Q8WYP5	-0.107	0.0281	0.107	1.55129
AHCY	P23526	-0.0644	0.376	0.0644	0.424812
AHCYL1	O43865	0.233	0.000221	-0.233	3.65561
AHNAK	Q09666	0.0404	0.581	-0.0404	0.235824
AHSA1	O95433	-0.07	0.183	0.07	0.737549
AHSG	P02765	-0.0251	0.873	0.0251	0.0589858
AIFM1	O95831	-0.0613	0.147	0.0613	0.832683
AIMP1	Q12904	-0.0943	0.529	0.0943	0.276544
AIMP2	Q13155	-0.119	0.123	0.119	0.910095
AIP	O00170	-0.0671	0.427	0.0671	0.369572
AJUBA	Q96IF1	0.0157	0.893	-0.0157	0.0491485
AK2	P54819	0.185	0.0578	-0.185	1.23807
AK6	Q9Y3D8	0.0868	0.151	-0.0868	0.821023
AKAP1	Q92667	0.258	0.267	-0.258	0.573489
AKAP11	Q9UKA4	0.0205	0.753	-0.0205	0.123205
AKAP17A	Q02040	-0.1	0.199	0.1	0.701147
AKAP8	O43823	0.196	0.309	-0.196	0.510042
AKAP8L	Q9ULX6	0.756	0.0102	-0.756	1.9914
AKAP9	Q99996	-0.0804	0.782	0.0804	0.106793
AKR1A1	P14550	-0.0451	0.552	0.0451	0.258061
AKR1B1	P15121	0.00422	0.918	-0.00422	0.0371573
AKR1C4	P17516	0.141	0.0352	-0.141	1.45346
AKR7A2	O43488	0.0515	0.463	-0.0515	0.334419
AKT1	P31749	-0.00789	0.896	0.00789	0.047692
AKT2	P31751	0.207	0.00264	-0.207	2.5784
ALAD	P13716	0.41	0.24	-0.41	0.619789
ALDH16A1	Q8IZ83	-0.0436	0.799	0.0436	0.0974532
ALDH18A1	P54886	-0.0536	0.273	0.0536	0.563837
ALDH1A2	O94788	-0.0505	0.601	0.0505	0.221126
ALDH3A2	P51648	0.122	0.0693	-0.122	1.15927
ALDH5A1	P51649	-0.094	0.0132	0.094	1.87943
ALDH6A1	Q02252	-0.206	0.00772	0.206	2.11238
ALDH9A1	P49189	-0.0411	0.397	0.0411	0.401209
ALDOA	P04075	-0.00446	0.918	0.00446	0.0371573
ALDOC	P09972	-0.0839	0.093	0.0839	1.03152
ALG1	Q9BT22	0.368	0.00201	-0.368	2.6968
ALG13	Q9NP73	-0.747	0.0399	0.747	1.39903
ALG5	Q9Y673	-0.202	0.019	0.202	1.72125
ALG9	Q9H6U8	0.0992	0.169	-0.0992	0.772113
ALKBH1	Q13686	0.0978	0.499	-0.0978	0.301899
ALKBH5	Q6P6C2	0.0384	0.685	-0.0384	0.164309
ALMS1	Q8TCU4	0.352	8.27e-05	-0.352	4.08249
ALOX5AP	P20292	0.11	0.768	-0.11	0.114639
ALX3	O95076	-0.0828	0.302	0.0828	0.519993
ALYREF	Q86V81	-0.174	0.213	0.174	0.67162
AMBRA1	Q9C0C7	0.0255	0.673	-0.0255	0.171985
AMD1	P17707	0.0929	0.195	-0.0929	0.709965
AMDHD2	Q9Y303	-0.384	0.28	0.384	0.552842
AMFR	Q9UKV5	-0.203	0.0211	0.203	1.67572
AMPD2	Q01433	0.0764	0.228	-0.0764	0.642065
ANAPC1	Q9H1A4	0.0117	0.726	-0.0117	0.139063
ANAPC10	Q9UM13	0.082	0.175	-0.082	0.756962
ANAPC2	Q9UJX6	0.109	0.411	-0.109	0.386158
ANAPC4	Q9UJX5	-0.216	0.179	0.216	0.747147
ANAPC5	Q9UJX4	0.0103	0.832	-0.0103	0.0798767
ANAPC7	Q9UJX3	0.0242	0.578	-0.0242	0.238072
ANGEL1	Q9UNK9	0.217	0.0218	-0.217	1.66154
ANGEL2	Q5VTE6	0.196	0.0804	-0.196	1.09474
ANKFY1	Q9P2R3	0.0283	0.443	-0.0283	0.353596
ANKHD1	Q8IWZ3	0.0253	0.603	-0.0253	0.219683
ANKLE2	Q86XL3	0.357	0.211	-0.357	0.675718
ANKMY2	Q8IV38	-0.0443	0.37	0.0443	0.431798
ANKRD13A	Q8IZ07	-0.0666	0.16	0.0666	0.79588
ANKRD17	O75179	-0.122	0.309	0.122	0.510042
ANKRD28	O15084	0.0209	0.698	-0.0209	0.156145
ANKRD36	A6QL64	0.258	0.0653	-0.258	1.18509
ANKRD44	Q8N8A2	0.0941	0.107	-0.0941	0.970616
ANKRD52	Q8NB46	0.107	0.139	-0.107	0.856985
ANO6	Q4KMQ2	0.0295	0.734	-0.0295	0.134304
ANP32A	P39687	0.166	0.182	-0.166	0.739929
ANP32B	Q92688	-0.164	0.246	0.164	0.609065
ANP32E	Q9BTT0	-0.166	0.267	0.166	0.573489
ANTXR1	Q9H6X2	0.426	0.0299	-0.426	1.52433
ANXA10	Q9UJ72	0.165	0.388	-0.165	0.411168
ANXA11	P50995	-0.159	0.00638	0.159	2.19518
ANXA2	P07355	0.0231	0.66	-0.0231	0.180456
ANXA3	P12429	-0.199	0.137	0.199	0.863279
ANXA4	P09525	-0.0258	0.588	0.0258	0.230623
ANXA5	P08758	-0.0154	0.703	0.0154	0.153045
ANXA6	P08133	-0.0629	0.147	0.0629	0.832683
ANXA7	P20073	-0.0655	0.254	0.0655	0.595166
AP1B1	Q10567	-0.0706	0.269	0.0706	0.570248
AP1G1	O43747	0.0117	0.879	-0.0117	0.0560111
AP1G2	O75843	0.0931	0.277	-0.0931	0.55752
AP1M1	Q9BXS5	0.00312	0.927	-0.00312	0.0329203
AP1S1	P61966	0.0249	0.672	-0.0249	0.172631
AP1S2	P56377	-0.0185	0.766	0.0185	0.115771
AP2A1	O95782	0.013	0.816	-0.013	0.0883098
AP2A2	O94973	-0.0477	0.653	0.0477	0.185087
AP2B1	P63010	-0.097	0.0777	0.097	1.10958
AP2M1	Q96CW1	-0.028	0.565	0.028	0.247952
AP2S1	P53680	0.0287	0.623	-0.0287	0.205512
AP3B1	O00203	-0.0307	0.543	0.0307	0.2652
AP3D1	O14617	0.0981	0.158	-0.0981	0.801343
AP3M1	Q9Y2T2	-0.0549	0.293	0.0549	0.533132
AP3S1	Q92572	-0.0471	0.339	0.0471	0.4698
AP4B1	Q9Y6B7	-0.276	0.071	0.276	1.14874
AP4E1	Q9UPM8	-0.0567	0.405	0.0567	0.392545
AP5M1	Q9H0R1	0.106	0.162	-0.106	0.790485
AP5Z1	O43299	0.0135	0.9	-0.0135	0.0457575
APAF1	O14727	0.0543	0.706	-0.0543	0.151195
APBB1IP	Q7Z5R6	0.0102	0.79	-0.0102	0.102373
APEH	P13798	-0.0264	0.425	0.0264	0.371611
APEX1	P27695	0.00791	0.812	-0.00791	0.090444
APEX2	Q9UBZ4	0.148	0.155	-0.148	0.809668
API5	Q9BZZ5	-0.0668	0.102	0.0668	0.9914
APOB	P04114	-0.0226	0.782	0.0226	0.106793
APOBEC3C	Q9NRW3	-0.187	0.0581	0.187	1.23582
APOL2	Q9BQE5	0.13	0.0494	-0.13	1.30627
APOL6	Q9BWW8	-0.0898	0.499	0.0898	0.301899
APOO	Q9BUR5	-0.0298	0.745	0.0298	0.127844
APOOL	Q6UXV4	0.0552	0.169	-0.0552	0.772113
APPL1	Q9UKG1	-0.0545	0.296	0.0545	0.528708
APRT	P07741	0.00235	0.965	-0.00235	0.0154727
APTX	Q7Z2E3	0.053	0.412	-0.053	0.385103
AQR	O60306	-0.0129	0.72	0.0129	0.142668
ARAP1	Q96P48	-0.0753	0.548	0.0753	0.261219
ARCN1	P48444	0.0184	0.595	-0.0184	0.225483
ARF1	P84077	0.0223	0.604	-0.0223	0.218963
ARF4	P18085	0.0296	0.648	-0.0296	0.188425
ARF5	P84085	0.0402	0.294	-0.0402	0.531653
ARF6	P62330	0.0561	0.432	-0.0561	0.364516
ARFGAP1	Q8N6T3	-0.0799	0.188	0.0799	0.725842
ARFGAP2	Q8N6H7	-0.025	0.59	0.025	0.229148
ARFGAP3	Q9NP61	-0.0102	0.857	0.0102	0.0670192
ARFGEF1	Q9Y6D6	-0.0321	0.537	0.0321	0.270026
ARFGEF2	Q9Y6D5	0.129	0.367	-0.129	0.435334
ARFRP1	Q13795	0.245	0.00256	-0.245	2.59176
ARHGAP1	Q07960	-0.0904	0.0184	0.0904	1.73518
ARHGAP11A	Q6P4F7	0.246	0.16	-0.246	0.79588
ARHGAP15	Q53QZ3	-0.0326	0.483	0.0326	0.316053
ARHGAP17	Q68EM7	-0.0125	0.767	0.0125	0.115205
ARHGAP19	Q14CB8	0.0443	0.668	-0.0443	0.175224
ARHGAP25	P42331	-0.156	0.0563	0.156	1.24949
ARHGAP27	Q6ZUM4	0.357	0.0123	-0.357	1.91009
ARHGAP30	Q7Z6I6	-0.0719	0.588	0.0719	0.230623
ARHGAP35	Q9NRY4	-0.0443	0.563	0.0443	0.249492
ARHGAP4	P98171	0.0222	0.63	-0.0222	0.200659
ARHGAP45	Q92619	-0.0118	0.884	0.0118	0.0535477
ARHGAP6	O43182	-0.223	0.167	0.223	0.777284
ARHGDIA	P52565	-0.013	0.723	0.013	0.140862
ARHGDIB	P52566	-0.0456	0.234	0.0456	0.630784
ARHGEF1	Q92888	-0.037	0.467	0.037	0.330683
ARHGEF18	Q6ZSZ5	0.00581	0.945	-0.00581	0.0245682
ARHGEF2	Q92974	-0.0488	0.256	0.0488	0.59176
ARHGEF6	Q15052	-0.0328	0.441	0.0328	0.355561
ARHGEF7	Q14155	-0.0494	0.245	0.0494	0.610834
ARID1A	O14497	-0.0461	0.402	0.0461	0.395774
ARID1B	Q8NFD5	-0.131	0.282	0.131	0.549751
ARID2	Q68CP9	-0.0985	0.0237	0.0985	1.62525
ARIH1	Q9Y4X5	0.0752	0.312	-0.0752	0.505845
ARIH2	O95376	0.121	0.0316	-0.121	1.50031
ARL1	P40616	-0.091	0.0474	0.091	1.32422
ARL2	P36404	0.114	0.0125	-0.114	1.90309
ARL3	P36405	0.561	0.0477	-0.561	1.32148
ARL4C	P56559	0.246	0.00176	-0.246	2.75449
ARL5B	Q96KC2	0.112	0.0336	-0.112	1.47366
ARL6IP1	Q15041	-0.0987	0.299	0.0987	0.524329
ARL8A	Q96BM9	0.0227	0.701	-0.0227	0.154282
ARL8B	Q9NVJ2	-0.0229	0.593	0.0229	0.226945
ARMC1	Q9NVT9	-0.0605	0.167	0.0605	0.777284
ARMC10	Q8N2F6	0.122	0.106	-0.122	0.974694
ARMC6	Q6NXE6	-0.0581	0.33	0.0581	0.481486
ARMC8	Q8IUR7	0.045	0.868	-0.045	0.0614803
ARMC9	Q7Z3E5	0.0665	0.545	-0.0665	0.263603
ARMCX3	Q9UH62	-0.0344	0.822	0.0344	0.0851282
ARMCX5	Q6P1M9	0.0954	0.241	-0.0954	0.617983
ARMH3	Q5T2E6	0.111	0.118	-0.111	0.928118
ARMT1	Q9H993	-0.0519	0.43	0.0519	0.366532
ARPC1A	Q92747	0.0674	0.285	-0.0674	0.545155
ARPC1B	O15143	-0.00923	0.796	0.00923	0.0990869
ARPC2	O15144	-0.0262	0.49	0.0262	0.309804
ARPC3	O15145	-0.0537	0.478	0.0537	0.320572
ARPC4	P59998	-0.000562	0.988	0.000562	0.00524306
ARPC5	O15511	0.0867	0.228	-0.0867	0.642065
ARRB2	P32121	0.0291	0.507	-0.0291	0.294992
ARRDC3	Q96B67	0.12	0.149	-0.12	0.826814
ARV1	Q9H2C2	-0.0814	0.345	0.0814	0.462181
AS3MT	Q9HBK9	0.0461	0.593	-0.0461	0.226945
ASB3	Q9Y575	0.178	0.427	-0.178	0.369572
ASB8	Q9H765	0.146	0.337	-0.146	0.47237
ASCC1	Q8N9N2	0.503	0.024	-0.503	1.61979
ASCC2	Q9H1I8	-0.0917	0.0841	0.0917	1.0752
ASCC3	Q8N3C0	-0.054	0.201	0.054	0.696804
ASF1A	Q9Y294	-0.09	0.119	0.09	0.924453
ASF1B	Q9NVP2	0.041	0.927	-0.041	0.0329203
ASH2L	Q9UBL3	0.0959	0.0955	-0.0959	1.02
ASMTL	O95671	-0.0347	0.399	0.0347	0.399027
ASNS	P08243	-0.00859	0.886	0.00859	0.0525663
ASPH	Q12797	-0.0171	0.906	0.0171	0.0428718
ASPM	Q8IZT6	0.0979	0.108	-0.0979	0.966576
ASS1	P00966	0.00753	0.91	-0.00753	0.0409586
ASTE1	Q2TB18	0.00596	0.925	-0.00596	0.0338583
ATAD1	Q8NBU5	-0.198	0.0135	0.198	1.86967
ATAD2	Q6PL18	-0.0927	0.0314	0.0927	1.50307
ATAD3A	Q9NVI7	0.0125	0.738	-0.0125	0.131944
ATAD3B	Q5T9A4	-0.0275	0.699	0.0275	0.155523
ATAT1	Q5SQI0	-0.0112	0.945	0.0112	0.0245682
ATE1	O95260	0.0557	0.252	-0.0557	0.598599
ATF6	P18850	-0.15	0.469	0.15	0.328827
ATF7IP	Q6VMQ6	0.354	0.00598	-0.354	2.2233
ATG101	Q9BSB4	0.0697	0.52	-0.0697	0.283997
ATG3	Q9NT62	-0.00227	0.944	0.00227	0.025028
ATG4B	Q9Y4P1	-0.0818	0.325	0.0818	0.488117
ATG7	O95352	-0.0297	0.835	0.0297	0.0783135
ATG9A	Q7Z3C6	-0.158	0.178	0.158	0.74958
ATIC	P31939	-0.0417	0.152	0.0417	0.818156
ATL2	Q8NHH9	-0.0285	0.769	0.0285	0.114074
ATL3	Q6DD88	-0.0866	0.104	0.0866	0.982967
ATP10D	Q9P241	-0.121	0.376	0.121	0.424812
ATP11B	Q9Y2G3	0.32	0.000878	-0.32	3.05651
ATP11C	Q8NB49	-0.0377	0.395	0.0377	0.403403
ATP13A1	Q9HD20	0.0156	0.803	-0.0156	0.0952845
ATP13A3	Q9H7F0	0.0421	0.36	-0.0421	0.443697
ATP1A1	P05023	0.0922	0.12	-0.0922	0.920819
ATP1A3	P13637	0.0805	0.217	-0.0805	0.66354
ATP1B3	P54709	0.0776	0.293	-0.0776	0.533132
ATP2A2	P16615	-0.155	0.213	0.155	0.67162
ATP2A3	Q93084	-0.113	0.319	0.113	0.496209
ATP2B1	P20020	0.0576	0.485	-0.0576	0.314258
ATP2B4	P23634	-0.0495	0.272	0.0495	0.565431
ATP2C1	P98194	-0.0594	0.557	0.0594	0.254145
ATP4A	P20648	-0.019	0.81	0.019	0.091515
ATP5F1A	P25705	0.00827	0.844	-0.00827	0.0736576
ATP5F1B	P06576	-0.0494	0.187	0.0494	0.728158
ATP5F1C	P36542	-0.0729	0.0673	0.0729	1.17198
ATP5F1E	P56381	0.113	0.173	-0.113	0.761954
ATP5MC1	P05496	-0.0263	0.769	0.0263	0.114074
ATP5ME	P56385	0.167	0.114	-0.167	0.943095
ATP5MF	P56134	0.113	0.141	-0.113	0.850781
ATP5MG	O75964	-0.0941	0.0994	0.0941	1.00261
ATP5MJ	P56378	-0.0117	0.85	0.0117	0.0705811
ATP5MK	Q96IX5	-0.0678	0.411	0.0678	0.386158
ATP5PB	P24539	-0.0362	0.35	0.0362	0.455932
ATP5PO	P48047	0.0466	0.803	-0.0466	0.0952845
ATP6V0A1	Q93050	-0.0341	0.698	0.0341	0.156145
ATP6V0A2	Q9Y487	-0.0122	0.856	0.0122	0.0675262
ATP6V0D1	P61421	0.00368	0.929	-0.00368	0.0319843
ATP6V1A	P38606	-0.0711	0.109	0.0711	0.962574
ATP6V1B2	P21281	-0.0525	0.217	0.0525	0.66354
ATP6V1C1	P21283	-0.0452	0.285	0.0452	0.545155
ATP6V1D	Q9Y5K8	-0.0518	0.306	0.0518	0.514279
ATP6V1E1	P36543	0.15	0.0159	-0.15	1.7986
ATP6V1H	Q9UI12	-0.104	0.0429	0.104	1.36754
ATP8A1	Q9Y2Q0	0.0549	0.355	-0.0549	0.449772
ATPAF1	Q5TC12	0.0142	0.867	-0.0142	0.0619809
ATPAF2	Q8N5M1	0.0166	0.827	-0.0166	0.0824945
ATR	Q13535	0.0077	0.88	-0.0077	0.0555173
ATRX	P46100	-0.103	0.123	0.103	0.910095
ATXN10	Q9UBB4	0.0123	0.758	-0.0123	0.120331
ATXN2	Q99700	-0.0198	0.733	0.0198	0.134896
ATXN2L	Q8WWM7	-0.0118	0.857	0.0118	0.0670192
ATXN3	P54252	-0.109	0.126	0.109	0.899629
AUP1	Q9Y679	0.0159	0.835	-0.0159	0.0783135
AURKA	O14965	0.00147	0.974	-0.00147	0.011441
AURKAIP1	Q9NWT8	0.349	0.0121	-0.349	1.91721
AURKB	Q96GD4	-0.0402	0.345	0.0402	0.462181
AZIN1	O14977	0.148	0.248	-0.148	0.605548
B2M	P61769	0.195	0.152	-0.195	0.818156
BABAM1	Q9NWV8	-0.0274	0.813	0.0274	0.0899095
BABAM2	Q9NXR7	-0.131	0.347	0.131	0.459671
BAG2	O95816	-0.124	0.0977	0.124	1.01011
BAG4	O95429	0.0779	0.793	-0.0779	0.100727
BAG5	Q9UL15	0.0169	0.742	-0.0169	0.129596
BAG6	P46379	0.0024	0.951	-0.0024	0.0218195
BAP1	Q92560	-0.0633	0.468	0.0633	0.329754
BARD1	Q99728	0.195	0.00531	-0.195	2.27491
BAZ1A	Q9NRL2	-0.0738	0.0618	0.0738	1.20901
BAZ1B	Q9UIG0	-0.12	0.11	0.12	0.958607
BAZ2A	Q9UIF9	-0.00409	0.953	0.00409	0.0209071
BBS1	Q8NFJ9	-0.164	0.599	0.164	0.222573
BCAP29	Q9UHQ4	-0.113	0.193	0.113	0.714443
BCAP31	P51572	-0.0996	0.305	0.0996	0.5157
BCAS3	Q9H6U6	0.0802	0.443	-0.0802	0.353596
BCAT1	P54687	-0.0841	0.0705	0.0841	1.15181
BCAT2	O15382	-0.0101	0.859	0.0101	0.0660068
BCCIP	Q9P287	0.0338	0.486	-0.0338	0.313364
BCKDHA	P12694	-0.209	0.00446	0.209	2.35067
BCKDHB	P21953	0.0564	0.332	-0.0564	0.478862
BCL11B	Q9C0K0	0.0929	0.126	-0.0929	0.899629
BCL2L13	Q9BXK5	-0.069	0.655	0.069	0.183759
BCLAF1	Q9NYF8	0.257	0.011	-0.257	1.95861
BCR	P11274	0.0535	0.413	-0.0535	0.38405
BCS1L	Q9Y276	0.0898	0.241	-0.0898	0.617983
BDH1	Q02338	0.0175	0.67	-0.0175	0.173925
BDH2	Q9BUT1	0.0205	0.66	-0.0205	0.180456
BECN1	Q14457	0.107	0.244	-0.107	0.61261
BEX2	Q9BXY8	-0.16	0.204	0.16	0.69037
BICD1	Q96G01	0.395	0.381	-0.395	0.419075
BICD2	Q8TD16	0.387	0.00339	-0.387	2.4698
BID	P55957	-0.0409	0.758	0.0409	0.120331
BIN2	Q9UBW5	0.0567	0.25	-0.0567	0.60206
BIRC2	Q13490	0.223	0.315	-0.223	0.501689
BIRC6	Q9NR09	0.081	0.111	-0.081	0.954677
BIVM	Q86UB2	-0.0766	0.451	0.0766	0.345823
BLK	P51451	0.18	0.0455	-0.18	1.34199
BLM	P54132	-0.101	0.352	0.101	0.453457
BLMH	Q13867	-0.02	0.606	0.02	0.217527
BLOC1S6	Q9UL45	0.692	0.00426	-0.692	2.37059
BLTP2	Q14667	0.311	0.284	-0.311	0.546682
BLVRA	P53004	-0.0352	0.407	0.0352	0.390406
BLZF1	Q9H2G9	-0.0412	0.616	0.0412	0.210419
BMI1	P35226	0.029	0.718	-0.029	0.143876
BNIP1	Q12981	0.0718	0.245	-0.0718	0.610834
BNIP3	Q12983	-0.0575	0.544	0.0575	0.264401
BOD1L1	Q8NFC6	0.0279	0.658	-0.0279	0.181774
BOLA2	Q9H3K6	0.0839	0.189	-0.0839	0.723538
BOP1	Q14137	0.0606	0.231	-0.0606	0.636388
BPHL	Q86WA6	0.695	0.16	-0.695	0.79588
BPNT1	O95861	-0.0615	0.179	0.0615	0.747147
BPNT2	Q9NX62	-0.0143	0.741	0.0143	0.130182
BPTF	Q12830	0.0126	0.836	-0.0126	0.0777937
BRAP	Q7Z569	0.403	0.0811	-0.403	1.09098
BRAT1	Q6PJG6	0.0736	0.0986	-0.0736	1.00612
BRCA1	P38398	0.209	0.00667	-0.209	2.17587
BRCA2	P51587	0.0272	0.748	-0.0272	0.126098
BRCC3	P46736	-0.04	0.659	0.04	0.181115
BRD1	O95696	-0.124	0.0894	0.124	1.04866
BRD2	P25440	-0.136	0.103	0.136	0.987163
BRD4	O60885	0.288	0.00187	-0.288	2.72816
BRD7	Q9NPI1	0.0585	0.768	-0.0585	0.114639
BRF1	Q92994	0.00461	0.955	-0.00461	0.0199966
BRI3BP	Q8WY22	0.102	0.242	-0.102	0.616185
BRIP1	Q9BX63	0.0403	0.521	-0.0403	0.283162
BRIX1	Q8TDN6	-0.0412	0.645	0.0412	0.19044
BRK1	Q8WUW1	0.296	0.00667	-0.296	2.17587
BRMS1	Q9HCU9	0.0871	0.172	-0.0871	0.764472
BROX	Q5VW32	-0.115	0.0477	0.115	1.32148
BSG	P35613	-0.00409	0.943	0.00409	0.0254883
BST1	Q10588	0.0281	0.755	-0.0281	0.122053
BST2	Q10589	0.159	0.124	-0.159	0.906578
BTAF1	O14981	0.108	0.122	-0.108	0.91364
BTBD10	Q9BSF8	-0.0194	0.87	0.0194	0.0604807
BTBD2	Q9BX70	0.0947	0.226	-0.0947	0.645892
BTBD9	Q96Q07	-0.406	0.0534	0.406	1.27246
BTF3	P20290	-0.15	0.117	0.15	0.931814
BUB1	O43683	0.0165	0.809	-0.0165	0.0920515
BUB1B	O60566	-0.0553	0.282	0.0553	0.549751
BUB3	O43684	0.12	0.0137	-0.12	1.86328
BUD23	O43709	0.078	0.137	-0.078	0.863279
BUD31	P41223	-0.00881	0.882	0.00881	0.0545314
BYSL	Q13895	-0.000402	0.994	0.000402	0.00261362
BZW1	Q7L1Q6	-0.0301	0.573	0.0301	0.241845
BZW2	Q9Y6E2	-0.14	0.12	0.14	0.920819
C11orf68	Q9H3H3	0.0868	0.0437	-0.0868	1.35952
C11orf98	E9PRG8	0.0347	0.623	-0.0347	0.205512
C12orf4	Q9NQ89	0.0787	0.376	-0.0787	0.424812
C14orf119	Q9NWQ9	0.0334	0.628	-0.0334	0.20204
C17orf75	Q9HAS0	-0.0879	0.33	0.0879	0.481486
C19orf53	Q9UNZ5	-0.262	0.355	0.262	0.449772
C1D	Q13901	0.0635	0.284	-0.0635	0.546682
C1GALT1	Q9NS00	-0.161	0.365	0.161	0.437707
C1QB	P02746	-0.17	0.121	0.17	0.917215
C1QBP	Q07021	0.0138	0.823	-0.0138	0.0846002
C2CD5	Q86YS7	0.0992	0.172	-0.0992	0.764472
C3orf38	Q5JPI3	0.0232	0.626	-0.0232	0.203426
C3orf62	Q6ZUJ4	-0.0863	0.39	0.0863	0.408935
C5orf22	Q49AR2	0.0502	0.593	-0.0502	0.226945
C7orf50	Q9BRJ6	0.0448	0.746	-0.0448	0.127261
C9orf78	Q9NZ63	0.14	0.247	-0.14	0.607303
CAAP1	Q9H8G2	0.322	0.0044	-0.322	2.35655
CAB39	Q9Y376	-0.0246	0.609	0.0246	0.215383
CACYBP	Q9HB71	-0.0512	0.334	0.0512	0.476254
CAD	P27708	-0.0641	0.259	0.0641	0.5867
CALCOCO2	Q13137	0.101	0.224	-0.101	0.649752
CALM1	P0DP23	0.384	0.00819	-0.384	2.08672
CALML5	Q9NZT1	1.08	0.0039	-1.08	2.40894
CALR	P27797	-0.105	0.0674	0.105	1.17134
CALU	O43852	-0.0102	0.888	0.0102	0.051587
CAMK1	Q14012	0.0906	0.547	-0.0906	0.262013
CAMK2D	Q13557	-0.0662	0.352	0.0662	0.453457
CAMK2G	Q13555	-0.119	0.217	0.119	0.66354
CAND1	Q86VP6	-0.0656	0.538	0.0656	0.269218
CANX	P27824	-0.145	0.00881	0.145	2.05502
CAP1	Q01518	-0.135	0.0192	0.135	1.7167
CAPG	P40121	0.00875	0.904	-0.00875	0.0438316
CAPN1	P07384	-0.0875	0.145	0.0875	0.838632
CAPN7	Q9Y6W3	0.0712	0.29	-0.0712	0.537602
CAPNS1	P04632	-0.156	0.00673	0.156	2.17198
CAPRIN1	Q14444	0.0583	0.373	-0.0583	0.428291
CAPZA1	P52907	-0.0968	0.0279	0.0968	1.5544
CAPZA2	P47755	-0.125	0.0256	0.125	1.59176
CAPZB	P47756	-0.00302	0.947	0.00302	0.02365
CARHSP1	Q9Y2V2	0.0635	0.681	-0.0635	0.166853
CARM1	Q86X55	0.00177	0.963	-0.00177	0.0163737
CARMIL2	Q6F5E8	-0.0531	0.371	0.0531	0.430626
CARS1	P49589	-0.0317	0.438	0.0317	0.358526
CARS2	Q9HA77	-0.0238	0.65	0.0238	0.187087
CASC3	O15234	0.146	0.221	-0.146	0.655608
CASP1	P29466	-0.0254	0.643	0.0254	0.191789
CASP2	P42575	0.024	0.715	-0.024	0.145694
CASP3	P42574	0.000111	0.998	-0.000111	0.000869459
CASP6	P55212	0.0257	0.599	-0.0257	0.222573
CASP7	P55210	-0.0271	0.675	0.0271	0.170696
CASP8	Q14790	-0.00317	0.96	0.00317	0.0177288
CAT	P04040	0.0452	0.407	-0.0452	0.390406
CBFB	Q13951	0.0184	0.704	-0.0184	0.152427
CBL	P22681	-0.00438	0.943	0.00438	0.0254883
CBLB	Q13191	-0.0536	0.475	0.0536	0.323306
CBLL1	Q75N03	0.375	0.0629	-0.375	1.20135
CBS	P35520	0.0767	0.127	-0.0767	0.896196
CBX1	P83916	0.0794	0.262	-0.0794	0.581699
CBX3	Q13185	-0.033	0.548	0.033	0.261219
CBX4	O00257	0.00589	0.95	-0.00589	0.0222764
CBX5	P45973	0.0902	0.165	-0.0902	0.782516
CBX6	O95503	0.122	0.138	-0.122	0.860121
CC2D1A	Q6P1N0	0.0884	0.0944	-0.0884	1.02503
CC2D1B	Q5T0F9	0.0808	0.346	-0.0808	0.460924
CCAR1	Q8IX12	-0.0148	0.817	0.0148	0.0877779
CCAR2	Q8N163	-0.0518	0.21	0.0518	0.677781
CCDC134	Q9H6E4	0.631	0.227	-0.631	0.643974
CCDC137	Q6PK04	0.0504	0.639	-0.0504	0.194499
CCDC138	Q96M89	-0.155	0.245	0.155	0.610834
CCDC167	Q9P0B6	0.0502	0.432	-0.0502	0.364516
CCDC186	Q7Z3E2	0.108	0.298	-0.108	0.525784
CCDC22	O60826	-0.177	0.0486	0.177	1.31336
CCDC25	Q86WR0	0.387	0.000413	-0.387	3.38405
CCDC28B	Q9BUN5	-0.00911	0.963	0.00911	0.0163737
CCDC47	Q96A33	0.143	0.0234	-0.143	1.63078
CCDC6	Q16204	0.323	0.0808	-0.323	1.09259
CCDC77	Q9BR77	-0.101	0.324	0.101	0.489455
CCDC86	Q9H6F5	0.0459	0.474	-0.0459	0.324222
CCDC88A	Q3V6T2	0.152	0.14	-0.152	0.853872
CCDC88B	A6NC98	0.254	0.0291	-0.254	1.53611
CCDC93	Q567U6	-0.164	0.00302	0.164	2.51999
CCNA2	P20248	-0.0126	0.892	0.0126	0.0496351
CCNB1	P14635	-0.00587	0.906	0.00587	0.0428718
CCNB2	O95067	-0.0716	0.352	0.0716	0.453457
CCND2	P30279	-0.141	0.293	0.141	0.533132
CCND3	P30281	0.0933	0.422	-0.0933	0.374688
CCNDBP1	O95273	0.132	0.273	-0.132	0.563837
CCNH	P51946	-0.0121	0.832	0.0121	0.0798767
CCNK	O75909	0.184	0.089	-0.184	1.05061
CCNL2	Q96S94	0.0022	0.983	-0.0022	0.00744648
CCNT1	O60563	-0.0474	0.37	0.0474	0.431798
CCNY	Q8ND76	0.0735	0.352	-0.0735	0.453457
CCNYL1	Q8N7R7	0.0428	0.718	-0.0428	0.143876
CCT2	P78371	-0.142	0.0137	0.142	1.86328
CCT3	P49368	-0.116	0.153	0.116	0.815309
CCT4	P50991	-0.0486	0.334	0.0486	0.476254
CCT5	P48643	-0.0959	0.0345	0.0959	1.46218
CCT6A	P40227	-0.124	0.0679	0.124	1.16813
CCT7	Q99832	-0.164	0.0152	0.164	1.81816
CCT8	P50990	-0.0586	0.227	0.0586	0.643974
CCZ1B	P86790	-0.0213	0.615	0.0213	0.211125
CD109	Q6YHK3	0.00923	0.927	-0.00923	0.0329203
CD1A	P06126	-0.094	0.228	0.094	0.642065
CD1C	P29017	0.273	0.0224	-0.273	1.64975
CD2	P06729	0.266	0.0727	-0.266	1.13847
CD247	P20963	0.0117	0.838	-0.0117	0.076756
CD28	P10747	-0.0945	0.475	0.0945	0.323306
CD2AP	Q9Y5K6	-0.0611	0.389	0.0611	0.41005
CD3D	P04234	0.0225	0.723	-0.0225	0.140862
CD3E	P07766	-0.0667	0.26	0.0667	0.585027
CD3G	P09693	-0.114	0.0994	0.114	1.00261
CD4	P01730	0.0631	0.354	-0.0631	0.450997
CD47	Q08722	0.102	0.259	-0.102	0.5867
CD48	P09326	0.034	0.805	-0.034	0.0942041
CD5	P06127	0.223	0.0284	-0.223	1.54668
CD58	P19256	0.35	0.0499	-0.35	1.3019
CD59	P13987	0.0929	0.547	-0.0929	0.262013
CD81	P60033	0.212	0.0573	-0.212	1.24185
CD8A	P01732	-0.0353	0.585	0.0353	0.232844
CDAN1	Q8IWY9	-0.188	0.266	0.188	0.575118
CDC123	O75794	0.00117	0.983	-0.00117	0.00744648
CDC16	Q13042	-0.00838	0.869	0.00838	0.0609802
CDC20	Q12834	0.0426	0.461	-0.0426	0.336299
CDC23	Q9UJX2	-0.0312	0.403	0.0312	0.394695
CDC25A	P30304	-0.197	0.0399	0.197	1.39903
CDC25B	P30305	0.0438	0.55	-0.0438	0.259637
CDC27	P30260	0.0159	0.757	-0.0159	0.120904
CDC37	Q16543	-0.00749	0.882	0.00749	0.0545314
CDC40	O60508	-0.0695	0.113	0.0695	0.946922
CDC42	P60953	0.0661	0.215	-0.0661	0.667562
CDC45	O75419	0.00584	0.869	-0.00584	0.0609802
CDC5L	Q99459	-0.123	0.0515	0.123	1.28819
CDC6	Q99741	-0.000288	0.999	0.000288	0.000434512
CDC7	O00311	0.00331	0.954	-0.00331	0.0204516
CDC73	Q6P1J9	0.119	0.0088	-0.119	2.05552
CDCA2	Q69YH5	0.0784	0.249	-0.0784	0.603801
CDCA3	Q99618	-0.195	0.0674	0.195	1.17134
CDCA7	Q9BWT1	-0.0258	0.914	0.0258	0.0390538
CDCA7L	Q96GN5	0.0634	0.47	-0.0634	0.327902
CDCA8	Q53HL2	0.0905	0.199	-0.0905	0.701147
CDH2	P19022	0.114	0.11	-0.114	0.958607
CDIPT	O14735	0.0483	0.582	-0.0483	0.235077
CDK1	P06493	-0.0165	0.576	0.0165	0.239578
CDK11B	P21127	0.0444	0.445	-0.0444	0.35164
CDK12	Q9NYV4	-0.121	0.0933	0.121	1.03012
CDK17	Q00537	-0.0786	0.358	0.0786	0.446117
CDK2	P24941	-0.0477	0.375	0.0477	0.425969
CDK4	P11802	0.101	0.289	-0.101	0.539102
CDK5	Q00535	-0.0855	0.0602	0.0855	1.2204
CDK5RAP1	Q96SZ6	0.153	0.205	-0.153	0.688246
CDK5RAP2	Q96SN8	0.127	0.0618	-0.127	1.20901
CDK5RAP3	Q96JB5	-0.00229	0.971	0.00229	0.0127808
CDK6	Q00534	-0.00807	0.797	0.00807	0.0985417
CDK7	P50613	-0.104	0.0814	0.104	1.08938
CDK9	P50750	0.027	0.558	-0.027	0.253366
CDKAL1	Q5VV42	-0.0311	0.531	0.0311	0.274905
CDKN1A	P38936	0.322	0.416	-0.322	0.380907
CDKN2AIP	Q9NXV6	-0.0406	0.437	0.0406	0.359519
CDKN2D	P55273	0.275	0.00315	-0.275	2.50169
CDKN3	Q16667	0.155	0.0488	-0.155	1.31158
CDS2	O95674	-0.388	0.0491	0.388	1.30892
CEBPZ	Q03701	-0.075	0.106	0.075	0.974694
CELF1	Q92879	-0.0421	0.308	0.0421	0.511449
CENPE	Q02224	0.0139	0.811	-0.0139	0.0909791
CENPF	P49454	0.114	0.0556	-0.114	1.25493
CENPH	Q9H3R5	-0.0969	0.253	0.0969	0.596879
CENPM	Q9NSP4	-0.00244	0.971	0.00244	0.0127808
CENPO	Q9BU64	0.089	0.449	-0.089	0.347754
CENPU	Q71F23	-0.0905	0.0871	0.0905	1.05998
CENPV	Q7Z7K6	-0.0697	0.416	0.0697	0.380907
CEP120	Q8N960	0.0313	0.716	-0.0313	0.145087
CEP152	O94986	0.00443	0.949	-0.00443	0.0227338
CEP192	Q8TEP8	0.13	0.424	-0.13	0.372634
CEP20	Q96NB1	-0.00135	0.986	0.00135	0.00612309
CEP290	O15078	0.204	0.000356	-0.204	3.44855
CEP350	Q5VT06	0.252	0.0196	-0.252	1.70774
CEP43	O95684	-0.332	0.301	0.332	0.521434
CEP44	Q9C0F1	-0.00375	0.965	0.00375	0.0154727
CEP55	Q53EZ4	0.0687	0.35	-0.0687	0.455932
CEP57	Q86XR8	0.121	0.267	-0.121	0.573489
CEP70	Q8NHQ1	0.0816	0.107	-0.0816	0.970616
CEP72	Q9P209	-0.246	0.589	0.246	0.229885
CEP76	Q8TAP6	-0.0369	0.601	0.0369	0.221126
CEP78	Q5JTW2	0.0322	0.653	-0.0322	0.185087
CEP85	Q6P2H3	0.0418	0.634	-0.0418	0.197911
CEP85L	Q5SZL2	-0.0415	0.57	0.0415	0.244125
CEP95	Q96GE4	-0.034	0.904	0.034	0.0438316
CEP97	Q8IW35	0.0106	0.826	-0.0106	0.08302
CEPT1	Q9Y6K0	-0.087	0.519	0.087	0.284833
CERT1	Q9Y5P4	-0.0588	0.257	0.0588	0.590067
CETN2	P41208	-0.0247	0.798	0.0247	0.0979971
CETN3	O15182	0.0501	0.553	-0.0501	0.257275
CFAP20	Q9Y6A4	0.0777	0.159	-0.0777	0.798603
CFAP36	Q96G28	-0.0581	0.705	0.0581	0.151811
CFAP410	O43822	-0.00718	0.961	0.00718	0.0172766
CFL1	P23528	-0.103	0.411	0.103	0.386158
CHAF1B	Q13112	0.0331	0.408	-0.0331	0.38934
CHAMP1	Q96JM3	-0.0534	0.268	0.0534	0.571865
CHCHD3	Q9NX63	0.0606	0.311	-0.0606	0.50724
CHD1	O14646	-0.0378	0.404	0.0378	0.393619
CHD1L	Q86WJ1	-0.00723	0.901	0.00723	0.0452752
CHD3	Q12873	0.00783	0.873	-0.00783	0.0589858
CHD4	Q14839	-0.139	0.0219	0.139	1.65956
CHD7	Q9P2D1	0.095	0.227	-0.095	0.643974
CHD8	Q9HCK8	-0.113	0.0515	0.113	1.28819
CHD9	Q3L8U1	0.00368	0.991	-0.00368	0.00392635
CHEK1	O14757	0.0936	0.087	-0.0936	1.06048
CHEK2	O96017	-0.0604	0.562	0.0604	0.250264
CHERP	Q8IWX8	-0.0691	0.419	0.0691	0.377786
CHI3L2	Q15782	-0.132	0.0955	0.132	1.02
CHID1	Q9BWS9	0.125	0.0382	-0.125	1.41794
CHM	P24386	-0.00956	0.893	0.00956	0.0491485
CHML	P26374	0.0674	0.529	-0.0674	0.276544
CHMP1A	Q9HD42	0.132	0.0875	-0.132	1.05799
CHMP2A	O43633	0.148	0.124	-0.148	0.906578
CHMP4B	Q9H444	-0.0976	0.425	0.0976	0.371611
CHMP6	Q96FZ7	0.199	0.19	-0.199	0.721246
CHMP7	Q8WUX9	0.246	0.0037	-0.246	2.4318
CHN1	P15882	-0.179	0.233	0.179	0.632644
CHORDC1	Q9UHD1	-0.01	0.846	0.01	0.0726296
CHP1	Q99653	-0.107	0.377	0.107	0.423659
CHST11	Q9NPF2	0.173	0.00412	-0.173	2.3851
CHST12	Q9NRB3	0.196	0.304	-0.196	0.517126
CHTF18	Q8WVB6	-0.0686	0.614	0.0686	0.211832
CHTOP	Q9Y3Y2	-0.102	0.353	0.102	0.452225
CHUK	O15111	-0.00514	0.915	0.00514	0.0385789
CHURC1	Q8WUH1	-0.121	0.334	0.121	0.476254
CIAO1	O76071	0.0983	0.0917	-0.0983	1.03763
CIAPIN1	Q6FI81	-0.0859	0.133	0.0859	0.876148
CIB1	Q99828	-0.0213	0.814	0.0213	0.0893756
CIP2A	Q8TCG1	-0.0563	0.314	0.0563	0.50307
CISD1	Q9NZ45	-0.00873	0.865	0.00873	0.0629839
CKAP2	Q8WWK9	-0.21	0.00774	0.21	2.11126
CKAP2L	Q8IYA6	-0.112	0.0889	0.112	1.0511
CKAP5	Q14008	-0.125	0.165	0.125	0.782516
CKS2	P33552	0.0481	0.57	-0.0481	0.244125
CLASP1	Q7Z460	-0.0114	0.885	0.0114	0.0530567
CLASP2	O75122	-0.0282	0.723	0.0282	0.140862
CLCC1	Q96S66	0.13	0.673	-0.13	0.171985
CLCN3	P51790	-0.0978	0.408	0.0978	0.38934
CLCN7	P51798	-0.00496	0.955	0.00496	0.0199966
CLDND1	Q9NY35	0.0455	0.774	-0.0455	0.111259
CLEC16A	Q2KHT3	-0.0403	0.606	0.0403	0.217527
CLGN	O14967	-0.0606	0.677	0.0606	0.169411
CLIC1	O00299	-0.0203	0.642	0.0203	0.192465
CLIC4	Q9Y696	-0.18	0.106	0.18	0.974694
CLINT1	Q14677	0.0556	0.63	-0.0556	0.200659
CLIP1	P30622	-0.132	0.0803	0.132	1.09528
CLK1	P49759	-0.0765	0.22	0.0765	0.657577
CLK3	P49761	-0.0411	0.414	0.0411	0.383
CLNS1A	P54105	-0.228	0.154	0.228	0.812479
CLP1	Q92989	0.0225	0.766	-0.0225	0.115771
CLPB	Q9H078	-0.0417	0.355	0.0417	0.449772
CLPP	Q16740	0.0296	0.536	-0.0296	0.270835
CLPTM1	O96005	0.171	0.0633	-0.171	1.1986
CLPTM1L	Q96KA5	-0.00238	0.968	0.00238	0.0141246
CLPX	O76031	-0.0409	0.394	0.0409	0.404504
CLTC	Q00610	-0.0739	0.447	0.0739	0.349692
CLUAP1	Q96AJ1	0.00537	0.953	-0.00537	0.0209071
CLUH	O75153	0.0153	0.767	-0.0153	0.115205
CMAS	Q8NFW8	0.0134	0.852	-0.0134	0.0695604
CMIP	Q8IY22	-0.0359	0.528	0.0359	0.277366
CMPK1	P30085	0.0152	0.886	-0.0152	0.0525663
CMPK2	Q5EBM0	-0.0282	0.536	0.0282	0.270835
CMSS1	Q9BQ75	-0.0939	0.0966	0.0939	1.01502
CMTM3	Q96MX0	0.119	0.165	-0.119	0.782516
CMTM6	Q9NX76	0.0136	0.833	-0.0136	0.079355
CMTR1	Q8N1G2	0.0312	0.465	-0.0312	0.332547
CMTR2	Q8IYT2	0.13	0.411	-0.13	0.386158
CMYA5	Q8N3K9	0.407	0.247	-0.407	0.607303
CNDP2	Q96KP4	-0.0577	0.164	0.0577	0.785156
CNN2	Q99439	0.00843	0.92	-0.00843	0.0362122
CNN3	Q15417	0.0865	0.744	-0.0865	0.128427
CNNM3	Q8NE01	-0.0259	0.628	0.0259	0.20204
CNOT1	A5YKK6	-0.0425	0.523	0.0425	0.281498
CNOT10	Q9H9A5	-0.0557	0.302	0.0557	0.519993
CNOT11	Q9UKZ1	-0.0105	0.917	0.0105	0.0376307
CNOT2	Q9NZN8	-0.0291	0.594	0.0291	0.226214
CNOT3	O75175	-0.0364	0.469	0.0364	0.328827
CNOT6	Q9ULM6	-0.0903	0.313	0.0903	0.504456
CNOT6L	Q96LI5	-0.134	0.0709	0.134	1.14935
CNOT7	Q9UIV1	-0.249	0.396	0.249	0.402305
CNOT8	Q9UFF9	0.0216	0.688	-0.0216	0.162412
CNOT9	Q92600	0.0234	0.891	-0.0234	0.0501223
CNP	P09543	0.0279	0.508	-0.0279	0.294136
CNPY3	Q9BT09	0.117	0.685	-0.117	0.164309
CNTNAP4	Q9C0A0	-0.482	0.0226	0.482	1.64589
CNTRL	Q7Z7A1	0.0896	0.49	-0.0896	0.309804
COA1	Q9GZY4	-0.0386	0.538	0.0386	0.269218
COA3	Q9Y2R0	0.364	0.0437	-0.364	1.35952
COASY	Q13057	0.0871	0.275	-0.0871	0.560667
COG1	Q8WTW3	-0.0503	0.489	0.0503	0.310691
COG2	Q14746	-0.171	0.00729	0.171	2.13727
COG3	Q96JB2	-0.0263	0.73	0.0263	0.136677
COG4	Q9H9E3	0.086	0.205	-0.086	0.688246
COG5	Q9UP83	0.0723	0.293	-0.0723	0.533132
COG6	Q9Y2V7	-0.041	0.555	0.041	0.255707
COG7	P83436	-0.0831	0.246	0.0831	0.609065
COG8	Q96MW5	0.0792	0.287	-0.0792	0.542118
COLGALT1	Q8NBJ5	0.149	0.0231	-0.149	1.63639
COMMD1	Q8N668	0.0882	0.852	-0.0882	0.0695604
COMMD10	Q9Y6G5	0.299	0.0749	-0.299	1.12552
COMMD2	Q86X83	0.113	0.153	-0.113	0.815309
COMMD3	Q9UBI1	0.0676	0.34	-0.0676	0.468521
COMMD4	Q9H0A8	0.0272	0.643	-0.0272	0.191789
COMT	P21964	-0.148	0.102	0.148	0.9914
COPA	P53621	0.0118	0.776	-0.0118	0.110138
COPB1	P53618	-0.0736	0.357	0.0736	0.447332
COPB2	P35606	-0.0652	0.13	0.0652	0.886057
COPE	O14579	0.0238	0.65	-0.0238	0.187087
COPG1	Q9Y678	-0.0912	0.236	0.0912	0.627088
COPG2	Q9UBF2	-0.0763	0.357	0.0763	0.447332
COPS2	P61201	-0.107	0.0939	0.107	1.02733
COPS3	Q9UNS2	-0.063	0.258	0.063	0.58838
COPS4	Q9BT78	0.00414	0.92	-0.00414	0.0362122
COPS5	Q92905	-0.0219	0.613	0.0219	0.21254
COPS6	Q7L5N1	-0.0294	0.537	0.0294	0.270026
COPS7B	Q9H9Q2	-0.00202	0.991	0.00202	0.00392635
COPS8	Q99627	-0.0237	0.888	0.0237	0.051587
COPZ1	P61923	-0.00827	0.927	0.00827	0.0329203
COQ8A	Q8NI60	0.0273	0.954	-0.0273	0.0204516
COQ8B	Q96D53	0.106	0.312	-0.106	0.505845
CORO1A	P31146	-0.064	0.463	0.064	0.334419
CORO1B	Q9BR76	0.171	0.161	-0.171	0.793174
CORO1C	Q9ULV4	0.00689	0.914	-0.00689	0.0390538
CORO7	P57737	-0.135	0.0393	0.135	1.40561
COTL1	Q14019	-0.039	0.295	0.039	0.530178
COX14	Q96I36	-0.105	0.394	0.105	0.404504
COX20	Q5RI15	-0.0128	0.803	0.0128	0.0952845
COX4I1	P13073	-0.0347	0.432	0.0347	0.364516
COX6A1	P12074	-0.0136	0.927	0.0136	0.0329203
COX6C	P09669	0.0685	0.0968	-0.0685	1.01412
COX7A2	P14406	0.0149	0.775	-0.0149	0.110698
COX7B	P24311	0.12	0.0388	-0.12	1.41117
CPD	O75976	-0.026	0.606	0.026	0.217527
CPNE1	Q99829	0.0162	0.65	-0.0162	0.187087
CPNE3	O75131	-0.0566	0.273	0.0566	0.563837
CPOX	P36551	0.126	0.0438	-0.126	1.35853
CPSF1	Q10570	0.0139	0.73	-0.0139	0.136677
CPSF2	Q9P2I0	-0.0425	0.506	0.0425	0.295849
CPSF3	Q9UKF6	-0.0616	0.645	0.0616	0.19044
CPSF4	O95639	0.178	0.615	-0.178	0.211125
CPSF6	Q16630	-0.135	0.0249	0.135	1.6038
CPSF7	Q8N684	-0.0504	0.17	0.0504	0.769551
CPT1A	P50416	-0.0271	0.689	0.0271	0.161781
CPT2	P23786	-0.0107	0.89	0.0107	0.05061
CPVL	Q9H3G5	0.112	0.044	-0.112	1.35655
CRADD	P78560	-0.252	0.145	0.252	0.838632
CRBN	Q96SW2	0.111	0.461	-0.111	0.336299
CRKL	P46109	-0.0051	0.977	0.0051	0.0101054
CRLF3	Q8IUI8	0.0231	0.624	-0.0231	0.204815
CRNKL1	Q9BZJ0	-0.0345	0.415	0.0345	0.381952
CRTAP	O75718	0.073	0.857	-0.073	0.0670192
CRY1	Q16526	-0.323	0.274	0.323	0.562249
CRYBG1	Q9Y4K1	0.0402	0.434	-0.0402	0.36251
CRYZ	Q08257	0.0218	0.512	-0.0218	0.29073
CRYZL1	O95825	-0.0857	0.0876	0.0857	1.0575
CS	O75390	0.0141	0.798	-0.0141	0.0979971
CSDE1	O75534	0.0804	0.0822	-0.0804	1.08513
CSE1L	P55060	-0.0911	0.422	0.0911	0.374688
CSK	P41240	-0.0264	0.503	0.0264	0.298432
CSNK1A1	P48729	0.0314	0.401	-0.0314	0.396856
CSNK1E	P49674	0.027	0.622	-0.027	0.20621
CSNK1G1	Q9HCP0	-0.0315	0.785	0.0315	0.10513
CSNK1G2	P78368	0.0864	0.319	-0.0864	0.496209
CSNK2A1	P68400	-0.0876	0.0657	0.0876	1.18243
CSNK2A2	P19784	0.0456	0.282	-0.0456	0.549751
CSNK2B	P67870	-0.0581	0.402	0.0581	0.395774
CSPP1	Q1MSJ5	0.178	0.29	-0.178	0.537602
CSRP1	P21291	0.0352	0.53	-0.0352	0.275724
CSTA	P01040	0.714	0.0813	-0.714	1.08991
CSTF1	Q05048	0.0106	0.815	-0.0106	0.0888424
CSTF2T	Q9H0L4	0.106	0.113	-0.106	0.946922
CSTF3	Q12996	0.0185	0.654	-0.0185	0.184422
CTBP1	Q13363	0.00799	0.843	-0.00799	0.0741724
CTCF	P49711	0.0472	0.464	-0.0472	0.333482
CTDP1	Q9Y5B0	0.0283	0.496	-0.0283	0.304518
CTDSPL2	Q05D32	-0.0445	0.502	0.0445	0.299296
CTNNA1	P35221	0.00542	0.958	-0.00542	0.0186345
CTNNB1	P35222	0.0701	0.558	-0.0701	0.253366
CTNNBL1	Q8WYA6	-0.0044	0.951	0.0044	0.0218195
CTPS1	P17812	-0.0472	0.314	0.0472	0.50307
CTR9	Q6PD62	-0.134	0.0162	0.134	1.79048
CTSA	P10619	0.252	0.193	-0.252	0.714443
CTSC	P53634	-0.0719	0.395	0.0719	0.403403
CTSD	P07339	-0.0811	0.193	0.0811	0.714443
CUL1	Q13616	-0.0464	0.274	0.0464	0.562249
CUL2	Q13617	-0.0304	0.474	0.0304	0.324222
CUL3	Q13618	-0.0614	0.0932	0.0614	1.03058
CUL4A	Q13619	-0.0177	0.722	0.0177	0.141463
CUL4B	Q13620	-0.0743	0.422	0.0743	0.374688
CUL5	Q93034	-0.0121	0.871	0.0121	0.0599818
CUL9	Q8IWT3	0.105	0.167	-0.105	0.777284
CUTA	O60888	0.303	0.00218	-0.303	2.66154
CUTC	Q9NTM9	-0.577	0.106	0.577	0.974694
CUX1	P39880	0.000392	0.995	-0.000392	0.00217692
CWC15	Q9P013	0.0802	0.407	-0.0802	0.390406
CWF19L1	Q69YN2	-0.086	0.0867	0.086	1.06198
CXCR4	P61073	-0.109	0.489	0.109	0.310691
CXorf38	Q8TB03	-0.0993	0.458	0.0993	0.339135
CXXC1	Q9P0U4	0.264	0.0419	-0.264	1.37779
CYB5B	O43169	-0.0995	0.453	0.0995	0.343902
CYB5R1	Q9UHQ9	0.0474	0.547	-0.0474	0.262013
CYB5R3	P00387	-0.0329	0.46	0.0329	0.337242
CYBC1	Q9BQA9	-0.024	0.802	0.024	0.0958256
CYC1	P08574	-0.14	0.0169	0.14	1.77211
CYCS	P99999	0.152	0.555	-0.152	0.255707
CYFIP1	Q7L576	-0.141	0.265	0.141	0.576754
CYFIP2	Q96F07	-0.0149	0.729	0.0149	0.137272
CYP20A1	Q6UW02	-0.00247	0.974	0.00247	0.011441
CYP4X1	Q8N118	0.11	0.359	-0.11	0.444906
CYP51A1	Q16850	-0.121	0.0906	0.121	1.04287
CYRIB	Q9NUQ9	-0.00936	0.87	0.00936	0.0604807
CYTH1	Q15438	0.0486	0.222	-0.0486	0.653647
CYTH3	O43739	0.0505	0.607	-0.0505	0.216811
DAAM1	Q9Y4D1	0.073	0.421	-0.073	0.375718
DAB1	O75553	-0.0941	0.491	0.0941	0.308919
DAB2	P98082	0.246	0.00918	-0.246	2.03716
DAD1	P61803	0.27	0.194	-0.27	0.712198
DAP3	P51398	0.0391	0.36	-0.0391	0.443697
DARS1	P14868	-0.0132	0.721	0.0132	0.142065
DARS2	Q6PI48	-0.0221	0.745	0.0221	0.127844
DAZAP1	Q96EP5	-0.228	0.0257	0.228	1.59007
DAZAP2	Q15038	-0.398	0.348	0.398	0.458421
DBN1	Q16643	0.0441	0.521	-0.0441	0.283162
DBR1	Q9UK59	0.0914	0.0694	-0.0914	1.15864
DBT	P11182	-0.0936	0.173	0.0936	0.761954
DCAF1	Q9Y4B6	-0.0221	0.514	0.0221	0.289037
DCAF11	Q8TEB1	-0.195	0.277	0.195	0.55752
DCAF13	Q9NV06	-0.0385	0.507	0.0385	0.294992
DCAF5	Q96JK2	0.101	0.106	-0.101	0.974694
DCAF7	P61962	0.121	0.035	-0.121	1.45593
DCAF8	Q5TAQ9	0.225	0.00154	-0.225	2.81248
DCAKD	Q8WVC6	0.0325	0.663	-0.0325	0.178486
DCD	P81605	0.14	0.752	-0.14	0.123782
DCK	P27707	-0.00183	0.958	0.00183	0.0186345
DCP1A	Q9NPI6	0.0446	0.377	-0.0446	0.423659
DCP1B	Q8IZD4	0.0941	0.313	-0.0941	0.504456
DCPS	Q96C86	-0.129	0.706	0.129	0.151195
DCTN1	Q14203	-0.0438	0.5	0.0438	0.30103
DCTN2	Q13561	0.163	0.0352	-0.163	1.45346
DCTN3	O75935	0.0692	0.343	-0.0692	0.464706
DCTN4	Q9UJW0	-0.0795	0.0877	0.0795	1.057
DCTN5	Q9BTE1	0.161	0.322	-0.161	0.492144
DCUN1D1	Q96GG9	-0.008	0.892	0.008	0.0496351
DCUN1D5	Q9BTE7	-0.0126	0.733	0.0126	0.134896
DCXR	Q7Z4W1	0.11	0.0776	-0.11	1.11014
DDB1	Q16531	0.0374	0.393	-0.0374	0.405607
DDB2	Q92466	0.00222	0.97	-0.00222	0.0132283
DDHD1	Q8NEL9	0.107	0.188	-0.107	0.725842
DDHD2	O94830	0.0694	0.65	-0.0694	0.187087
DDI2	Q5TDH0	0.00947	0.873	-0.00947	0.0589858
DDIT4	Q9NX09	-0.353	0.011	0.353	1.95861
DDOST	P39656	-0.0226	0.52	0.0226	0.283997
DDX1	Q92499	-0.119	0.00242	0.119	2.61618
DDX10	Q13206	-0.0842	0.123	0.0842	0.910095
DDX11L8	A8MPP1	-0.0409	0.446	0.0409	0.350665
DDX17	Q92841	-0.0799	0.492	0.0799	0.308035
DDX18	Q9NVP1	0.0838	0.151	-0.0838	0.821023
DDX19A	Q9NUU7	-0.0564	0.354	0.0564	0.450997
DDX20	Q9UHI6	-0.0596	0.29	0.0596	0.537602
DDX21	Q9NR30	-0.0661	0.349	0.0661	0.457175
DDX23	Q9BUQ8	-0.034	0.573	0.034	0.241845
DDX24	Q9GZR7	-0.0316	0.501	0.0316	0.300162
DDX27	Q96GQ7	-0.0828	0.206	0.0828	0.686133
DDX28	Q9NUL7	0.0396	0.612	-0.0396	0.213249
DDX31	Q9H8H2	-0.267	0.0104	0.267	1.98297
DDX39A	O00148	0.0312	0.495	-0.0312	0.305395
DDX39B	Q13838	-0.0235	0.525	0.0235	0.279841
DDX3X	O00571	-0.0793	0.143	0.0793	0.844664
DDX3Y	O15523	0.0426	0.633	-0.0426	0.198596
DDX41	Q9UJV9	-0.0985	0.0845	0.0985	1.07314
DDX42	Q86XP3	-0.0459	0.178	0.0459	0.74958
DDX46	Q7L014	-0.046	0.521	0.046	0.283162
DDX47	Q9H0S4	-0.0322	0.587	0.0322	0.231362
DDX49	Q9Y6V7	-0.113	0.0322	0.113	1.49214
DDX5	P17844	-0.172	0.0793	0.172	1.10073
DDX50	Q9BQ39	-0.0618	0.256	0.0618	0.59176
DDX51	Q8N8A6	0.123	0.0824	-0.123	1.08407
DDX52	Q9Y2R4	-0.132	0.13	0.132	0.886057
DDX54	Q8TDD1	-0.0995	0.121	0.0995	0.917215
DDX55	Q8NHQ9	-0.0434	0.72	0.0434	0.142668
DDX56	Q9NY93	-0.152	0.0458	0.152	1.33913
DDX6	P26196	-0.0405	0.238	0.0405	0.623423
DDX60	Q8IY21	-0.0515	0.539	0.0515	0.268411
DECR1	Q16698	-0.0161	0.693	0.0161	0.159267
DEF6	Q9H4E7	-0.038	0.4	0.038	0.39794
DEK	P35659	0.0213	0.589	-0.0213	0.229885
DENND10P1	Q6NSW5	-0.0588	0.371	0.0588	0.430626
DENND11	A4D1U4	0.0894	0.452	-0.0894	0.344862
DENND2D	Q9H6A0	-0.0465	0.438	0.0465	0.358526
DENND4A	Q7Z401	0.0835	0.188	-0.0835	0.725842
DENND4B	O75064	-0.0109	0.947	0.0109	0.02365
DENND6A	Q8IWF6	0.19	0.00778	-0.19	2.10902
DENR	O43583	0.0123	0.904	-0.0123	0.0438316
DEPDC1B	Q8WUY9	-0.145	0.00678	0.145	2.16877
DERA	Q9Y315	0.296	0.00188	-0.296	2.72584
DERL1	Q9BUN8	0.0952	0.544	-0.0952	0.264401
DFFA	O00273	-0.044	0.619	0.044	0.208309
DGKA	P23743	0.0143	0.78	-0.0143	0.107905
DGKE	P52429	0.0836	0.444	-0.0836	0.352617
DGKH	Q86XP1	0.294	0.101	-0.294	0.995679
DGKZ	Q13574	-0.00788	0.936	0.00788	0.0287242
DGUOK	Q16854	0.416	0.00327	-0.416	2.48545
DHCR24	Q15392	0.018	0.811	-0.018	0.0909791
DHCR7	Q9UBM7	-0.0199	0.768	0.0199	0.114639
DHDDS	Q86SQ9	0.0809	0.857	-0.0809	0.0670192
DHFR	P00374	-0.0177	0.72	0.0177	0.142668
DHPS	P49366	-0.0358	0.667	0.0358	0.175874
DHRS1	Q96LJ7	0.212	0.235	-0.212	0.628932
DHRS7	Q9Y394	0.288	0.13	-0.288	0.886057
DHRS7B	Q6IAN0	-0.062	0.267	0.062	0.573489
DHX15	O43143	-0.0122	0.694	0.0122	0.158641
DHX16	O60231	-0.0178	0.669	0.0178	0.174574
DHX29	Q7Z478	0.0142	0.758	-0.0142	0.120331
DHX30	Q7L2E3	-0.015	0.754	0.015	0.122629
DHX33	Q9H6R0	-0.0553	0.213	0.0553	0.67162
DHX35	Q9H5Z1	0.0838	0.228	-0.0838	0.642065
DHX36	Q9H2U1	-0.0593	0.195	0.0593	0.709965
DHX37	Q8IY37	-0.131	0.0772	0.131	1.11238
DHX38	Q92620	0.067	0.441	-0.067	0.355561
DHX40	Q8IX18	-0.163	0.0854	0.163	1.06854
DHX8	Q14562	-0.898	0.00922	0.898	2.03527
DHX9	Q08211	-0.129	0.166	0.129	0.779892
DIABLO	Q9NR28	0.217	0.362	-0.217	0.441291
DIAPH1	O60610	-0.073	0.102	0.073	0.9914
DIAPH2	O60879	-0.13	0.0686	0.13	1.16368
DIAPH3	Q9NSV4	-0.0106	0.859	0.0106	0.0660068
DICER1	Q9UPY3	0.0882	0.128	-0.0882	0.89279
DIDO1	Q9BTC0	0.00809	0.911	-0.00809	0.0404816
DIMT1	Q9UNQ2	0.0154	0.767	-0.0154	0.115205
DIP2A	Q14689	0.0749	0.869	-0.0749	0.0609802
DIP2B	Q9P265	0.0303	0.538	-0.0303	0.269218
DIS3	Q9Y2L1	-0.0371	0.463	0.0371	0.334419
DIS3L	Q8TF46	0.116	0.311	-0.116	0.50724
DIS3L2	Q8IYB7	-0.0572	0.306	0.0572	0.514279
DKC1	O60832	0.111	0.0267	-0.111	1.57349
DLAT	P10515	0.0456	0.447	-0.0456	0.349692
DLD	P09622	-0.086	0.0385	0.086	1.41454
DLG3	Q92796	-0.051	0.668	0.051	0.175224
DLGAP5	Q15398	-0.0908	0.387	0.0908	0.412289
DLST	P36957	0.177	0.134	-0.177	0.872895
DMAC1	Q96GE9	0.0676	0.572	-0.0676	0.242604
DMAP1	Q9NPF5	-0.0694	0.782	0.0694	0.106793
DMXL1	Q9Y485	0.0646	0.372	-0.0646	0.429457
DMXL2	Q8TDJ6	0.0583	0.412	-0.0583	0.385103
DNA2	P51530	0.0774	0.294	-0.0774	0.531653
DNAAF5	Q86Y56	-0.0465	0.376	0.0465	0.424812
DNAJA1	P31689	0.194	0.00413	-0.194	2.38405
DNAJA2	O60884	0.0475	0.341	-0.0475	0.467246
DNAJA3	Q96EY1	-0.158	0.256	0.158	0.59176
DNAJB1	P25685	0.19	0.00155	-0.19	2.80967
DNAJB11	Q9UBS4	-0.123	0.0311	0.123	1.50724
DNAJB12	Q9NXW2	0.0542	0.533	-0.0542	0.273273
DNAJB14	Q8TBM8	0.0739	0.279	-0.0739	0.554396
DNAJB5	O75953	0.00921	0.957	-0.00921	0.0190881
DNAJB6	O75190	0.0336	0.608	-0.0336	0.216096
DNAJC1	Q96KC8	0.222	0.00202	-0.222	2.69465
DNAJC10	Q8IXB1	-0.179	0.314	0.179	0.50307
DNAJC11	Q9NVH1	0.0558	0.312	-0.0558	0.505845
DNAJC13	O75165	-0.0121	0.828	0.0121	0.0819697
DNAJC16	Q9Y2G8	0.156	0.396	-0.156	0.402305
DNAJC19	Q96DA6	-0.0413	0.532	0.0413	0.274088
DNAJC2	Q99543	0.00175	0.975	-0.00175	0.0109954
DNAJC21	Q5F1R6	0.0189	0.924	-0.0189	0.034328
DNAJC3	Q13217	-0.13	0.00832	0.13	2.07988
DNAJC7	Q99615	-0.128	0.299	0.128	0.524329
DNAJC9	Q8WXX5	-0.11	0.544	0.11	0.264401
DNM1L	O00429	-0.0224	0.547	0.0224	0.262013
DNM2	P50570	-0.0477	0.324	0.0477	0.489455
DNM3	Q9UQ16	0.0974	0.413	-0.0974	0.38405
DNMBP	Q6XZF7	-0.165	0.167	0.165	0.777284
DNMT1	P26358	-0.0109	0.798	0.0109	0.0979971
DNMT3A	Q9Y6K1	0.454	0.215	-0.454	0.667562
DNPEP	Q9ULA0	-0.00866	0.887	0.00866	0.0520764
DOCK10	Q96BY6	-0.0746	0.508	0.0746	0.294136
DOCK11	Q5JSL3	-0.0519	0.491	0.0519	0.308919
DOCK2	Q92608	-0.0809	0.0873	0.0809	1.05899
DOCK4	Q8N1I0	0.0325	0.723	-0.0325	0.140862
DOCK7	Q96N67	0.053	0.36	-0.053	0.443697
DOK2	O60496	0.233	0.406	-0.233	0.391474
DOLPP1	Q86YN1	0.137	0.314	-0.137	0.50307
DPH2	Q9BQC3	-0.584	0.141	0.584	0.850781
DPH5	Q9H2P9	-0.0384	0.464	0.0384	0.333482
DPH6	Q7L8W6	-0.212	0.00884	0.212	2.05355
DPH7	Q9BTV6	0.0337	0.607	-0.0337	0.216811
DPM1	O60762	0.0758	0.0934	-0.0758	1.02965
DPM3	Q9P2X0	-0.167	0.124	0.167	0.906578
DPP3	Q9NY33	-0.0117	0.77	0.0117	0.113509
DPP7	Q9UHL4	0.0334	0.733	-0.0334	0.134896
DPP8	Q6V1X1	0.0471	0.648	-0.0471	0.188425
DPP9	Q86TI2	-0.0718	0.0553	0.0718	1.25727
DPYD	Q12882	0.057	0.609	-0.057	0.215383
DPYSL2	Q16555	-0.172	0.219	0.172	0.659556
DRG1	Q9Y295	-0.0194	0.547	0.0194	0.262013
DRG2	P55039	-0.00556	0.887	0.00556	0.0520764
DROSHA	Q9NRR4	0.226	0.184	-0.226	0.735182
DSC2	Q02487	0.1	0.356	-0.1	0.44855
DSCC1	Q9BVC3	-0.0417	0.541	0.0417	0.266803
DSP	P15924	0.881	0.109	-0.881	0.962574
DSTN	P60981	-0.224	0.105	0.224	0.978811
DTL	Q9NZJ0	-0.0814	0.063	0.0814	1.20066
DTX1	Q86Y01	0.183	0.0747	-0.183	1.12668
DTX3L	Q8TDB6	-0.0116	0.788	0.0116	0.103474
DTYMK	P23919	-0.0332	0.62	0.0332	0.207608
DUS1L	Q6P1R4	0.0561	0.704	-0.0561	0.152427
DUS2	Q9NX74	0.0166	0.732	-0.0166	0.135489
DUS3L	Q96G46	-0.0183	0.825	0.0183	0.0835461
DUSP12	Q9UNI6	-0.11	0.0943	0.11	1.02549
DUSP3	P51452	0.0701	0.305	-0.0701	0.5157
DUT	P33316	-0.0699	0.471	0.0699	0.326979
DYM	Q7RTS9	0.0724	0.523	-0.0724	0.281498
DYNC1H1	Q14204	-0.103	0.328	0.103	0.484126
DYNC1I2	Q13409	-0.0589	0.124	0.0589	0.906578
DYNC1LI1	Q9Y6G9	-0.0679	0.05	0.0679	1.30103
DYNC2I2	Q96EX3	-0.0281	0.726	0.0281	0.139063
DYNLL1	P63167	0.152	0.0248	-0.152	1.60555
DYNLRB2	Q8TF09	0.0115	0.915	-0.0115	0.0385789
DYNLT1	P63172	0.0767	0.33	-0.0767	0.481486
DYRK1A	Q13627	-0.0217	0.784	0.0217	0.105684
DZIP3	Q86Y13	0.461	0.00771	-0.461	2.11295
E2F5	Q15329	-0.033	0.689	0.033	0.161781
EARS2	Q5JPH6	0.216	0.051	-0.216	1.29243
EBNA1BP2	Q99848	-0.0909	0.197	0.0909	0.705534
ECD	O95905	0.103	0.0492	-0.103	1.30803
ECH1	Q13011	-0.0942	0.0838	0.0942	1.07676
ECHDC1	Q9NTX5	0.0156	0.795	-0.0156	0.0996329
ECHS1	P30084	-0.0964	0.388	0.0964	0.411168
ECI2	O75521	-0.0991	0.0965	0.0991	1.01547
ECPAS	Q5VYK3	0.00404	0.958	-0.00404	0.0186345
ECSIT	Q9BQ95	-0.0746	0.631	0.0746	0.199971
ECT2	Q9H8V3	0.037	0.591	-0.037	0.228413
EDC4	Q6P2E9	-0.0227	0.652	0.0227	0.185752
EDEM1	Q92611	-0.0852	0.32	0.0852	0.49485
EDRF1	Q3B7T1	0.161	0.348	-0.161	0.458421
EED	O75530	-0.0277	0.6	0.0277	0.221849
EEF1A1	P68104	-0.0231	0.625	0.0231	0.20412
EEF1AKMT4	P0DPD7	0.108	0.373	-0.108	0.428291
EEF1B2	P24534	0.14	0.0562	-0.14	1.25026
EEF1D	P29692	0.109	0.267	-0.109	0.573489
EEF1E1	O43324	-0.0323	0.765	0.0323	0.116339
EEF1G	P26641	-0.018	0.663	0.018	0.178486
EEF2	P13639	-0.0404	0.264	0.0404	0.578396
EEFSEC	P57772	-0.0875	0.295	0.0875	0.530178
EFHD2	Q96C19	-0.0322	0.412	0.0322	0.385103
EFL1	Q7Z2Z2	-0.00535	0.932	0.00535	0.0305841
EFR3A	Q14156	0.108	0.22	-0.108	0.657577
EFTUD2	Q15029	-0.0138	0.706	0.0138	0.151195
EHBP1	Q8NDI1	0.119	0.566	-0.119	0.247184
EHD1	Q9H4M9	-0.0493	0.247	0.0493	0.607303
EHD4	Q9H223	0.031	0.673	-0.031	0.171985
EHMT1	Q9H9B1	-0.035	0.469	0.035	0.328827
EHMT2	Q96KQ7	0.023	0.757	-0.023	0.120904
EID2	Q8N6I1	0.313	0.0229	-0.313	1.64016
EIF1AY	O14602	0.158	0.0695	-0.158	1.15802
EIF1B	O60739	-0.0127	0.879	0.0127	0.0560111
EIF2A	Q9BY44	-0.00836	0.858	0.00836	0.0665127
EIF2AK1	Q9BQI3	-0.014	0.825	0.014	0.0835461
EIF2AK2	P19525	-0.106	0.0829	0.106	1.08145
EIF2AK4	Q9P2K8	-0.0754	0.252	0.0754	0.598599
EIF2B1	Q14232	-0.0557	0.287	0.0557	0.542118
EIF2B2	P49770	-0.0426	0.457	0.0426	0.340084
EIF2B3	Q9NR50	-0.0272	0.584	0.0272	0.233587
EIF2B4	Q9UI10	-0.0363	0.491	0.0363	0.308919
EIF2B5	Q13144	0.0281	0.564	-0.0281	0.248721
EIF2D	P41214	-0.029	0.638	0.029	0.195179
EIF2S1	P05198	-0.0212	0.56	0.0212	0.251812
EIF2S2	P20042	-0.291	0.0128	0.291	1.89279
EIF2S3	P41091	-0.038	0.353	0.038	0.452225
EIF3A	Q14152	-0.0871	0.309	0.0871	0.510042
EIF3B	P55884	0.0257	0.576	-0.0257	0.239578
EIF3C	Q99613	-0.0759	0.236	0.0759	0.627088
EIF3D	O15371	-0.0125	0.826	0.0125	0.08302
EIF3E	P60228	-0.103	0.0277	0.103	1.55752
EIF3F	O00303	-0.00741	0.848	0.00741	0.0716041
EIF3G	O75821	0.0168	0.821	-0.0168	0.0856568
EIF3H	O15372	-0.0647	0.0588	0.0647	1.23062
EIF3I	Q13347	0.0238	0.664	-0.0238	0.177832
EIF3J	O75822	-0.161	0.0809	0.161	1.09205
EIF3K	Q9UBQ5	-0.0987	0.00924	0.0987	2.03433
EIF3L	Q9Y262	-0.0517	0.413	0.0517	0.38405
EIF3M	Q7L2H7	-0.0734	0.128	0.0734	0.89279
EIF4A1	P60842	-0.059	0.191	0.059	0.718967
EIF4A2	Q14240	-0.0624	0.135	0.0624	0.869666
EIF4A3	P38919	-0.00984	0.811	0.00984	0.0909791
EIF4B	P23588	0.296	0.0323	-0.296	1.4908
EIF4E	P06730	-0.073	0.149	0.073	0.826814
EIF4E2	O60573	-0.00161	0.98	0.00161	0.00877392
EIF4ENIF1	Q9NRA8	-0.0745	0.276	0.0745	0.559091
EIF4G1	Q04637	-0.115	0.0209	0.115	1.67985
EIF4G2	P78344	-0.0365	0.536	0.0365	0.270835
EIF4G3	O43432	-0.0638	0.359	0.0638	0.444906
EIF4H	Q15056	0.0163	0.916	-0.0163	0.0381045
EIF5	P55010	-0.132	0.394	0.132	0.404504
EIF5A	P63241	0.0395	0.734	-0.0395	0.134304
EIF5B	O60841	-0.0935	0.0458	0.0935	1.33913
EIF6	P56537	0.146	0.00374	-0.146	2.42713
EIPR1	Q53HC9	-0.0279	0.546	0.0279	0.262807
ELAC2	Q9BQ52	0.0883	0.0351	-0.0883	1.45469
ELAVL1	Q15717	0.0198	0.616	-0.0198	0.210419
ELAVL4	P26378	-0.106	0.595	0.106	0.225483
ELF1	P32519	0.00241	0.969	-0.00241	0.0136762
ELMO1	Q92556	-0.0775	0.0344	0.0775	1.46344
ELMO2	Q96JJ3	0.128	0.292	-0.128	0.534617
ELOB	Q15370	0.0645	0.496	-0.0645	0.304518
ELOC	Q15369	0.163	0.0708	-0.163	1.14997
ELOVL5	Q9NYP7	0.0764	0.314	-0.0764	0.50307
ELP1	O95163	-0.112	0.0925	0.112	1.03386
ELP2	Q6IA86	-0.0174	0.7	0.0174	0.154902
ELP3	Q9H9T3	0.0768	0.111	-0.0768	0.954677
ELP4	Q96EB1	-0.0788	0.475	0.0788	0.323306
ELP5	Q8TE02	-0.128	0.2	0.128	0.69897
ELP6	Q0PNE2	-0.00583	0.942	0.00583	0.0259491
EMC1	Q8N766	0.0541	0.428	-0.0541	0.368556
EMC2	Q15006	-0.185	0.0394	0.185	1.4045
EMC3	Q9P0I2	0.0224	0.834	-0.0224	0.0788339
EMC4	Q5J8M3	0.118	0.335	-0.118	0.474955
EMC7	Q9NPA0	-0.0189	0.764	0.0189	0.116907
EMC8	O43402	0.186	0.351	-0.186	0.454693
EMD	P50402	-0.0641	0.425	0.0641	0.371611
EME1	Q96AY2	0.235	0.0126	-0.235	1.89963
EMG1	Q92979	0.0515	0.251	-0.0515	0.600326
EML4	Q9HC35	-0.0198	0.79	0.0198	0.102373
ENDOD1	O94919	-0.00763	0.937	0.00763	0.0282604
ENO1	P06733	-0.103	0.0252	0.103	1.5986
ENO2	P09104	-0.08	0.33	0.08	0.481486
ENOPH1	Q9UHY7	-0.00945	0.854	0.00945	0.0685421
ENOSF1	Q7L5Y1	-0.1	0.496	0.1	0.304518
EP300	Q09472	0.181	0.397	-0.181	0.401209
EP400	Q96L91	0.0504	0.219	-0.0504	0.659556
EPB41	P11171	-0.0507	0.166	0.0507	0.779892
EPB41L2	O43491	-0.00169	0.969	0.00169	0.0136762
EPB41L5	Q9HCM4	0.214	0.00684	-0.214	2.16494
EPHB2	P29323	-0.0343	0.816	0.0343	0.0883098
EPHX2	P34913	-0.0407	0.317	0.0407	0.498941
EPRS1	P07814	-0.11	0.258	0.11	0.58838
EPS15	P42566	-0.0424	0.368	0.0424	0.434152
EPS15L1	Q9UBC2	-0.0588	0.306	0.0588	0.514279
ERAL1	O75616	-0.0115	0.909	0.0115	0.0414361
ERAP1	Q9NZ08	-0.0786	0.221	0.0786	0.655608
ERAP2	Q6P179	0.0424	0.783	-0.0424	0.106238
ERBIN	Q96RT1	0.0151	0.854	-0.0151	0.0685421
ERCC2	P18074	0.0696	0.316	-0.0696	0.500313
ERCC3	P19447	-0.028	0.522	0.028	0.282329
ERCC4	Q92889	-0.142	0.513	0.142	0.289883
ERCC5	P28715	-0.255	0.0236	0.255	1.62709
ERCC6L	Q2NKX8	-0.0607	0.199	0.0607	0.701147
ERF	P50548	-0.0562	0.38	0.0562	0.420216
ERH	P84090	0.0922	0.251	-0.0922	0.600326
ERI1	Q8IV48	-0.119	0.0459	0.119	1.33819
ERICH5	Q6P6B1	0.273	0.0606	-0.273	1.21753
ERLIN1	O75477	-0.0954	0.16	0.0954	0.79588
ERLIN2	O94905	-0.046	0.442	0.046	0.354578
ERO1A	Q96HE7	-0.01	0.852	0.01	0.0695604
ERP44	Q9BS26	-0.085	0.179	0.085	0.747147
ESCO1	Q5FWF5	-0.15	0.146	0.15	0.835647
ESD	P10768	-0.0872	0.184	0.0872	0.735182
ESPL1	Q14674	0.0254	0.627	-0.0254	0.202732
ESYT1	Q9BSJ8	0.052	0.177	-0.052	0.752027
ESYT2	A0FGR8	-0.0323	0.475	0.0323	0.323306
ETF1	P62495	-0.0371	0.397	0.0371	0.401209
ETFA	P13804	0.00851	0.838	-0.00851	0.076756
ETFB	P38117	-0.0289	0.68	0.0289	0.167491
ETFDH	Q16134	-0.0335	0.577	0.0335	0.238824
ETNK1	Q9HBU6	-0.0315	0.444	0.0315	0.352617
ETS1	P14921	-0.0348	0.628	0.0348	0.20204
ETS2	P15036	-0.709	0.0691	0.709	1.16052
EVL	Q9UI08	-0.031	0.463	0.031	0.334419
EWSR1	Q01844	0.594	0.000692	-0.594	3.15989
EXOC1	Q9NV70	-0.025	0.698	0.025	0.156145
EXOC2	Q96KP1	-0.0239	0.685	0.0239	0.164309
EXOC3	O60645	-0.0307	0.645	0.0307	0.19044
EXOC4	Q96A65	-0.048	0.366	0.048	0.436519
EXOC5	O00471	-0.00146	0.983	0.00146	0.00744648
EXOC6	Q8TAG9	-0.0434	0.326	0.0434	0.486782
EXOC6B	Q9Y2D4	0.521	0.00485	-0.521	2.31426
EXOC7	Q9UPT5	0.00783	0.849	-0.00783	0.0710923
EXOC8	Q8IYI6	-0.0875	0.131	0.0875	0.882729
EXOSC10	Q01780	-0.022	0.696	0.022	0.157391
EXOSC2	Q13868	-0.00909	0.87	0.00909	0.0604807
EXOSC3	Q9NQT5	-0.23	0.182	0.23	0.739929
EXOSC4	Q9NPD3	0.0943	0.161	-0.0943	0.793174
EXOSC5	Q9NQT4	-0.0612	0.418	0.0612	0.378824
EXOSC7	Q15024	0.0357	0.445	-0.0357	0.35164
EXOSC8	Q96B26	0.0474	0.277	-0.0474	0.55752
EXOSC9	Q06265	0.00996	0.871	-0.00996	0.0599818
EYA3	Q99504	-0.141	0.0259	0.141	1.5867
EZH2	Q15910	0.0238	0.593	-0.0238	0.226945
EZR	P15311	-0.0572	0.23	0.0572	0.638272
F5	P12259	0.115	0.0818	-0.115	1.08725
FABP5	Q01469	-0.0593	0.725	0.0593	0.139662
FADD	Q13158	-0.129	0.673	0.129	0.171985
FADS1	O60427	0.12	0.0509	-0.12	1.29328
FADS2	O95864	-0.00553	0.937	0.00553	0.0282604
FAF1	Q9UNN5	-0.0293	0.485	0.0293	0.314258
FAF2	Q96CS3	-0.0126	0.769	0.0126	0.114074
FAH	P16930	0.209	0.0924	-0.209	1.03433
FAHD2B	Q6P2I3	0.216	0.0264	-0.216	1.5784
FAIM	Q9NVQ4	-0.0391	0.815	0.0391	0.0888424
FAM111A	Q96PZ2	-0.0884	0.197	0.0884	0.705534
FAM111B	Q6SJ93	0.0358	0.714	-0.0358	0.146302
FAM114A2	Q9NRY5	0.0675	0.626	-0.0675	0.203426
FAM118B	Q9BPY3	0.0172	0.857	-0.0172	0.0670192
FAM120A	Q9NZB2	-0.0324	0.551	0.0324	0.258848
FAM120C	Q9NX05	0.373	0.00555	-0.373	2.25571
FAM162A	Q96A26	-0.101	0.0811	0.101	1.09098
FAM169A	Q9Y6X4	-0.0167	0.926	0.0167	0.033389
FAM199X	Q6PEV8	0.0397	0.716	-0.0397	0.145087
FAM210A	Q96ND0	-0.00498	0.941	0.00498	0.0264104
FAM223B	A6NKX1	0.339	0.00803	-0.339	2.09528
FAM91A1	Q658Y4	-0.081	0.16	0.081	0.79588
FAM98B	Q52LJ0	-0.137	0.0215	0.137	1.66756
FANCA	O15360	-0.0601	0.43	0.0601	0.366532
FANCD2	Q9BXW9	-0.037	0.497	0.037	0.303644
FANCG	O15287	0.012	0.883	-0.012	0.0540393
FANCI	Q9NVI1	-0.0169	0.631	0.0169	0.199971
FAR1	Q8WVX9	-0.149	0.182	0.149	0.739929
FARP2	O94887	0.0767	0.207	-0.0767	0.68403
FARS2	O95363	-0.155	0.514	0.155	0.289037
FARSA	Q9Y285	-0.0584	0.176	0.0584	0.754487
FARSB	Q9NSD9	-0.0454	0.446	0.0454	0.350665
FASN	P49327	-0.056	0.467	0.056	0.330683
FASTKD1	Q53R41	0.181	0.0163	-0.181	1.78781
FASTKD2	Q9NYY8	0.0504	0.277	-0.0504	0.55752
FASTKD5	Q7L8L6	-0.0199	0.739	0.0199	0.131356
FAT1	Q14517	-0.0206	0.681	0.0206	0.166853
FAU	P62861	0.131	0.0542	-0.131	1.266
FBL	P22087	0.114	0.00545	-0.114	2.2636
FBXL12	Q9NXK8	0.0265	0.669	-0.0265	0.174574
FBXL18	Q96ME1	0.0329	0.695	-0.0329	0.158015
FBXL8	Q96CD0	0.00671	0.971	-0.00671	0.0127808
FBXO22	Q8NEZ5	0.0221	0.626	-0.0221	0.203426
FBXO28	Q9NVF7	0.436	0.154	-0.436	0.812479
FBXO3	Q9UK99	0.00724	0.911	-0.00724	0.0404816
FBXO33	Q7Z6M2	-0.211	0.3	0.211	0.522879
FBXO38	Q6PIJ6	0.0848	0.29	-0.0848	0.537602
FBXO4	Q9UKT5	-0.0319	0.648	0.0319	0.188425
FBXO7	Q9Y3I1	-0.0535	0.46	0.0535	0.337242
FBXO9	Q9UK97	0.0898	0.442	-0.0898	0.354578
FBXW11	Q9UKB1	0.128	0.443	-0.128	0.353596
FCF1	Q9Y324	-0.125	0.2	0.125	0.69897
FCHO1	O14526	0.0165	0.831	-0.0165	0.080399
FCSK	Q8N0W3	-0.771	0.0551	0.771	1.25885
FDFT1	P37268	-0.0697	0.225	0.0697	0.647817
FDPS	P14324	0.0191	0.623	-0.0191	0.205512
FECH	P22830	0.0835	0.146	-0.0835	0.835647
FEM1B	Q9UK73	-0.0301	0.659	0.0301	0.181115
FEN1	P39748	-0.0974	0.134	0.0974	0.872895
FER	P16591	0.00917	0.858	-0.00917	0.0665127
FERMT2	Q96AC1	-0.0684	0.208	0.0684	0.681937
FERMT3	Q86UX7	-0.076	0.248	0.076	0.605548
FGD3	Q5JSP0	0.0502	0.601	-0.0502	0.221126
FGFR1	P11362	-0.21	0.0559	0.21	1.25259
FH	P07954	-0.0689	0.375	0.0689	0.425969
FHIP2A	Q5W0V3	-0.0378	0.413	0.0378	0.38405
FHL2	Q14192	-0.0477	0.585	0.0477	0.232844
FIBP	O43427	-0.0264	0.541	0.0264	0.266803
FIRRM	Q9NSG2	-0.256	0.132	0.256	0.879426
FIS1	Q9Y3D6	0.133	0.287	-0.133	0.542118
FKBP11	Q9NYL4	0.144	0.0799	-0.144	1.09745
FKBP15	Q5T1M5	-0.142	0.587	0.142	0.231362
FKBP4	Q02790	-0.0915	0.214	0.0915	0.669586
FKBP8	Q14318	-0.0812	0.0292	0.0812	1.53462
FLAD1	Q8NFF5	-0.245	0.0684	0.245	1.16494
FLII	Q13045	-0.0129	0.84	0.0129	0.0757207
FLNA	P21333	-0.0132	0.731	0.0132	0.136083
FLNB	O75369	-0.00569	0.876	0.00569	0.0574959
FLOT1	O75955	0.228	0.348	-0.228	0.458421
FLOT2	Q14254	0.0205	0.824	-0.0205	0.0840728
FMC1	Q96HJ9	0.119	0.137	-0.119	0.863279
FMNL1	O95466	0.0227	0.635	-0.0227	0.197226
FMR1	Q06787	0.00909	0.911	-0.00909	0.0404816
FN3KRP	Q9HA64	-0.00997	0.789	0.00997	0.102923
FNBP1	Q96RU3	0.0978	0.21	-0.0978	0.677781
FNDC3A	Q9Y2H6	-0.065	0.42	0.065	0.376751
FNIP1	Q8TF40	0.321	0.000397	-0.321	3.40121
FNTA	P49354	0.117	0.0624	-0.117	1.20482
FNTB	P49356	0.0349	0.771	-0.0349	0.112946
FOCAD	Q5VW36	-0.0206	0.699	0.0206	0.155523
FOXK1	P85037	0.181	0.145	-0.181	0.838632
FOXRED1	Q96CU9	0.0369	0.653	-0.0369	0.185087
FPGS	Q05932	0.181	0.139	-0.181	0.856985
FPGT	O14772	0.316	0.00103	-0.316	2.98716
FRG1	Q14331	0.0859	0.169	-0.0859	0.772113
FRMD4A	Q9P2Q2	0.216	0.134	-0.216	0.872895
FRYL	O94915	0.0426	0.385	-0.0426	0.414539
FTH1	P02794	-0.114	0.115	0.114	0.939302
FTO	Q9C0B1	-0.145	0.222	0.145	0.653647
FTSJ3	Q8IY81	-0.0269	0.708	0.0269	0.149967
FUBP1	Q96AE4	-0.0109	0.889	0.0109	0.0510982
FUBP3	Q96I24	0.082	0.265	-0.082	0.576754
FUNDC1	Q8IVP5	-0.143	0.151	0.143	0.821023
FUNDC2	Q9BWH2	0.0616	0.417	-0.0616	0.379864
FUS	P35637	0.088	0.414	-0.088	0.383
FXR1	P51114	-0.0354	0.301	0.0354	0.521434
FXR2	P51116	0.00121	0.986	-0.00121	0.00612309
FYB1	O15117	0.0211	0.818	-0.0211	0.0872467
FYCO1	Q9BQS8	0.213	0.0177	-0.213	1.75203
FYN	P06241	0.0196	0.885	-0.0196	0.0530567
FYTTD1	Q96QD9	0.132	0.039	-0.132	1.40894
FZR1	Q9UM11	0.162	0.258	-0.162	0.58838
G2E3	Q7L622	0.304	0.0314	-0.304	1.50307
G3BP1	Q13283	-0.0376	0.498	0.0376	0.302771
G3BP2	Q9UN86	-0.152	0.0375	0.152	1.42597
G6PD	P11413	-0.0214	0.624	0.0214	0.204815
GAB2	Q9UQC2	-0.207	0.0313	0.207	1.50446
GABARAP	O95166	0.0186	0.634	-0.0186	0.197911
GABARAPL2	P60520	0.0806	0.219	-0.0806	0.659556
GABPB1	Q06547	-0.0712	0.283	0.0712	0.548214
GADD45GIP1	Q8TAE8	-0.0147	0.916	0.0147	0.0381045
GAK	O14976	-0.0582	0.293	0.0582	0.533132
GALE	Q14376	0.0502	0.429	-0.0502	0.367543
GALK1	P51570	-0.0144	0.824	0.0144	0.0840728
GALK2	Q01415	-0.0374	0.525	0.0374	0.279841
GALNT1	Q10472	-0.0105	0.799	0.0105	0.0974532
GALNT2	Q10471	-0.0529	0.153	0.0529	0.815309
GAMT	Q14353	0.0544	0.417	-0.0544	0.379864
GANAB	Q14697	-0.0349	0.281	0.0349	0.551294
GAPDH	P04406	-0.091	0.00883	0.091	2.05404
GAPVD1	Q14C86	-0.0482	0.349	0.0482	0.457175
GAR1	Q9NY12	-0.0326	0.743	0.0326	0.129011
GARS1	P41250	-0.0279	0.491	0.0279	0.308919
GART	P22102	-0.0318	0.422	0.0318	0.374688
GAS2L1	Q99501	0.0748	0.414	-0.0748	0.383
GAS7	O60861	0.00395	0.967	-0.00395	0.0145735
GATAD2A	Q86YP4	0.0185	0.826	-0.0185	0.08302
GATB	O75879	0.0135	0.903	-0.0135	0.0443122
GATD3B	A0A0B4J2D5	0.0758	0.212	-0.0758	0.673664
GBA1	P04062	-0.288	0.296	0.288	0.528708
GBE1	Q04446	-0.0603	0.322	0.0603	0.492144
GBF1	Q92538	-0.03	0.552	0.03	0.258061
GBP1	P32455	-0.045	0.457	0.045	0.340084
GCAT	O75600	-0.24	0.299	0.24	0.524329
GCC2	Q8IWJ2	-0.218	0.142	0.218	0.847712
GCDH	Q92947	0.104	0.118	-0.104	0.928118
GCFC2	P16383	-0.0598	0.264	0.0598	0.578396
GCLC	P48506	-0.121	0.212	0.121	0.673664
GCLM	P48507	0.0178	0.711	-0.0178	0.14813
GCN1	Q92616	-0.0747	0.423	0.0747	0.37366
GDAP1	Q8TB36	0.0171	0.777	-0.0171	0.109579
GDAP2	Q9NXN4	0.18	0.000613	-0.18	3.21254
GDE1	Q9NZC3	0.322	0.0649	-0.322	1.18776
GDI1	P31150	0.00283	0.97	-0.00283	0.0132283
GDI2	P50395	-0.0263	0.437	0.0263	0.359519
GEMIN4	P57678	-0.0432	0.388	0.0432	0.411168
GEMIN5	Q8TEQ6	-0.0199	0.792	0.0199	0.101275
GEMIN6	Q8WXD5	0.437	0.0038	-0.437	2.42022
GET3	O43681	0.0543	0.13	-0.0543	0.886057
GET4	Q7L5D6	-0.106	0.415	0.106	0.381952
GFI1	Q99684	0.223	0.0892	-0.223	1.04964
GFM1	Q96RP9	-0.0693	0.0954	0.0693	1.02045
GFM2	Q969S9	-0.12	0.195	0.12	0.709965
GFPT1	Q06210	-0.0444	0.491	0.0444	0.308919
GFRA1	P56159	0.0616	0.722	-0.0616	0.141463
GFUS	Q13630	-0.0479	0.434	0.0479	0.36251
GGA1	Q9UJY5	0.015	0.924	-0.015	0.034328
GGA2	Q9UJY4	-0.257	0.0543	0.257	1.2652
GGCT	O75223	0.0336	0.307	-0.0336	0.512862
GGH	Q92820	-0.00387	0.933	0.00387	0.0301184
GGPS1	O95749	0.188	0.0126	-0.188	1.89963
GHRHR	Q02643	-0.192	0.152	0.192	0.818156
GID8	Q9NWU2	0.116	0.234	-0.116	0.630784
GIGYF2	Q6Y7W6	-0.0632	0.23	0.0632	0.638272
GIMAP1	Q8WWP7	0.00487	0.924	-0.00487	0.034328
GIMAP2	Q9UG22	0.171	0.216	-0.171	0.665546
GIMAP4	Q9NUV9	0.107	0.27	-0.107	0.568636
GIMAP5	Q96F15	0.0179	0.803	-0.0179	0.0952845
GIMAP7	Q8NHV1	-0.000839	0.99	0.000839	0.00436481
GINS1	Q14691	0.00171	0.975	-0.00171	0.0109954
GINS4	Q9BRT9	0.0952	0.159	-0.0952	0.798603
GIPC1	O14908	0.144	0.248	-0.144	0.605548
GIT1	Q9Y2X7	-0.244	0.117	0.244	0.931814
GIT2	Q14161	-0.164	0.0272	0.164	1.56543
GK5	Q6ZS86	0.0665	0.745	-0.0665	0.127844
GLB1	P16278	-0.00964	0.935	0.00964	0.0291884
GLE1	Q53GS7	0.0198	0.859	-0.0198	0.0660068
GLG1	Q92896	0.181	0.278	-0.181	0.555955
GLIPR2	Q9H4G4	0.175	0.0474	-0.175	1.32422
GLMN	Q92990	0.0672	0.369	-0.0672	0.432974
GLO1	Q04760	0.102	0.154	-0.102	0.812479
GLOD4	Q9HC38	0.0168	0.751	-0.0168	0.12436
GLRX3	O76003	-0.138	0.077	0.138	1.11351
GLS	O94925	-0.0613	0.262	0.0613	0.581699
GLS2	Q9UI32	0.0626	0.614	-0.0626	0.211832
GLUD1	P00367	0.0324	0.533	-0.0324	0.273273
GLUL	P15104	-0.0583	0.37	0.0583	0.431798
GLYR1	Q49A26	-0.0616	0.264	0.0616	0.578396
GMDS	O60547	0.0391	0.207	-0.0391	0.68403
GMFB	P60983	0.332	0.1	-0.332	1
GMFG	O60234	-0.0357	0.744	0.0357	0.128427
GMIP	Q9P107	0.696	0.000902	-0.696	3.04479
GMNN	O75496	-0.114	0.307	0.114	0.512862
GMPPA	Q96IJ6	-0.423	0.00315	0.423	2.50169
GMPPB	Q9Y5P6	-0.186	0.0102	0.186	1.9914
GMPR2	Q9P2T1	-0.0585	0.125	0.0585	0.90309
GMPS	P49915	-0.0838	0.306	0.0838	0.514279
GNA13	Q14344	0.0222	0.702	-0.0222	0.153663
GNA15	P30679	0.1	0.15	-0.1	0.823909
GNAI2	P04899	0.00638	0.951	-0.00638	0.0218195
GNAI3	P08754	-0.00337	0.974	0.00337	0.011441
GNAO1	P09471	0.0631	0.513	-0.0631	0.289883
GNAQ	P50148	-0.0056	0.911	0.0056	0.0404816
GNAS	P63092	-0.0198	0.771	0.0198	0.112946
GNB1	P62873	0.016	0.651	-0.016	0.186419
GNB1L	Q9BYB4	-0.0125	0.884	0.0125	0.0535477
GNB2	P62879	0.388	0.032	-0.388	1.49485
GNE	Q9Y223	-0.0359	0.613	0.0359	0.21254
GNL1	P36915	0.035	0.7	-0.035	0.154902
GNL2	Q13823	0.0303	0.588	-0.0303	0.230623
GNL3	Q9BVP2	0.126	0.00901	-0.126	2.04528
GNL3L	Q9NVN8	-0.0536	0.361	0.0536	0.442493
GNPAT	O15228	-0.0564	0.381	0.0564	0.419075
GNPDA1	P46926	0.0568	0.189	-0.0568	0.723538
GNPDA2	Q8TDQ7	-0.0312	0.805	0.0312	0.0942041
GNPNAT1	Q96EK6	0.103	0.203	-0.103	0.692504
GOLGA2	Q08379	-0.0304	0.657	0.0304	0.182435
GOLGA3	Q08378	0.378	0.000134	-0.378	3.8729
GOLGA4	Q13439	0.512	0.0022	-0.512	2.65758
GOLGA7	Q7Z5G4	0.233	0.00941	-0.233	2.02641
GOLGB1	Q14789	0.282	0.0138	-0.282	1.86012
GOLPH3	Q9H4A6	0.0101	0.861	-0.0101	0.0649968
GOLPH3L	Q9H4A5	0.0255	0.635	-0.0255	0.197226
GON4L	Q3T8J9	0.0502	0.552	-0.0502	0.258061
GOPC	Q9HD26	-0.0108	0.802	0.0108	0.0958256
GORASP2	Q9H8Y8	-0.0445	0.423	0.0445	0.37366
GOSR1	O95249	0.00759	0.916	-0.00759	0.0381045
GOSR2	O14653	0.123	0.0846	-0.123	1.07263
GOT1	P17174	-0.205	0.185	0.205	0.732828
GOT2	P00505	-0.138	0.239	0.138	0.621602
GPAA1	O43292	0.0403	0.534	-0.0403	0.272459
GPAT3	Q53EU6	-0.0476	0.907	0.0476	0.0423927
GPAT4	Q86UL3	-0.16	0.1	0.16	1
GPATCH4	Q5T3I0	0.124	0.106	-0.124	0.974694
GPATCH8	Q9UKJ3	-0.282	0.495	0.282	0.305395
GPD2	P43304	-0.0328	0.508	0.0328	0.294136
GPI	P06744	-0.0479	0.183	0.0479	0.737549
GPN1	Q9HCN4	-0.27	0.0105	0.27	1.97881
GPN3	Q9UHW5	0.111	0.37	-0.111	0.431798
GPR180	Q86V85	0.175	0.13	-0.175	0.886057
GPS1	Q13098	-0.0267	0.607	0.0267	0.216811
GPS2	Q13227	0.0657	0.567	-0.0657	0.246417
GPSM2	P81274	-0.13	0.0432	0.13	1.36452
GPX4	P36969	-0.0786	0.162	0.0786	0.790485
GRAMD4	Q6IC98	-0.141	0.442	0.141	0.354578
GRB2	P62993	0.229	0.00141	-0.229	2.85078
GRHPR	Q9UBQ7	0.00987	0.862	-0.00987	0.0644927
GRK2	P25098	-0.0428	0.464	0.0428	0.333482
GRK3	P35626	0.0658	0.148	-0.0658	0.829738
GRK6	P43250	-0.0338	0.67	0.0338	0.173925
GRPEL1	Q9HAV7	-0.193	0.26	0.193	0.585027
GRSF1	Q12849	-0.012	0.839	0.012	0.076238
GRWD1	Q9BQ67	-0.117	0.139	0.117	0.856985
GSDMD	P57764	-0.0917	0.211	0.0917	0.675718
GSDME	O60443	-0.195	0.167	0.195	0.777284
GSK3A	P49840	0.0361	0.738	-0.0361	0.131944
GSK3B	P49841	-0.059	0.219	0.059	0.659556
GSPT1	P15170	-0.0253	0.658	0.0253	0.181774
GSR	P00390	-0.0159	0.73	0.0159	0.136677
GSS	P48637	0.519	0.00176	-0.519	2.75449
GSTCD	Q8NEC7	0.0361	0.644	-0.0361	0.191114
GSTK1	Q9Y2Q3	-0.0822	0.318	0.0822	0.497573
GSTM1	P09488	-0.00289	0.941	0.00289	0.0264104
GSTM2	P28161	0.0892	0.217	-0.0892	0.66354
GSTM3	P21266	-0.0216	0.647	0.0216	0.189096
GSTM4	Q03013	-0.017	0.72	0.017	0.142668
GSTO1	P78417	-0.101	0.0453	0.101	1.3439
GSTP1	P09211	-0.0914	0.0102	0.0914	1.9914
GSTZ1	O43708	0.107	0.398	-0.107	0.400117
GTF2A1	P52655	0.157	0.435	-0.157	0.361511
GTF2B	Q00403	-0.0185	0.66	0.0185	0.180456
GTF2E1	P29083	0.0771	0.358	-0.0771	0.446117
GTF2E2	P29084	0.442	0.287	-0.442	0.542118
GTF2F2	P13984	0.285	0.0631	-0.285	1.19997
GTF2H2	Q13888	0.024	0.763	-0.024	0.117475
GTF2H3	Q13889	0.0568	0.558	-0.0568	0.253366
GTF2H4	Q92759	-0.0545	0.59	0.0545	0.229148
GTF2I	P78347	0.0137	0.649	-0.0137	0.187755
GTF3C1	Q12789	0.0201	0.638	-0.0201	0.195179
GTF3C2	Q8WUA4	-0.0357	0.657	0.0357	0.182435
GTF3C3	Q9Y5Q9	0.0174	0.652	-0.0174	0.185752
GTF3C4	Q9UKN8	-0.0507	0.453	0.0507	0.343902
GTF3C5	Q9Y5Q8	0.00701	0.86	-0.00701	0.0655015
GTPBP1	O00178	-0.0243	0.667	0.0243	0.175874
GTPBP10	A4D1E9	-0.0388	0.725	0.0388	0.139662
GTPBP3	Q969Y2	0.462	0.316	-0.462	0.500313
GTPBP4	Q9BZE4	-0.0732	0.218	0.0732	0.661544
GTPBP6	O43824	0.191	0.145	-0.191	0.838632
GTPBP8	Q8N3Z3	-0.161	0.117	0.161	0.931814
GUCY1B1	Q02153	0.0274	0.704	-0.0274	0.152427
GUK1	Q16774	0.0431	0.526	-0.0431	0.279014
GYS1	P13807	-0.0389	0.58	0.0389	0.236572
H1-0	P07305	0.0571	0.62	-0.0571	0.207608
H1-10	Q92522	-0.0533	0.449	0.0533	0.347754
H1-2	P16403	-0.337	0.297	0.337	0.527244
H1-3	P16402	-0.428	0.154	0.428	0.812479
H1-4	P10412	-0.365	0.163	0.365	0.787812
H1-5	P16401	-0.433	0.146	0.433	0.835647
H2AC18	Q6FI13	0.0714	0.458	-0.0714	0.339135
H2AC21	Q8IUE6	-0.00792	0.952	0.00792	0.0213631
H2AC4	P04908	0.0652	0.546	-0.0652	0.262807
H2AX	P16104	0.126	0.187	-0.126	0.728158
H2AZ1	P0C0S5	0.136	0.174	-0.136	0.759451
H2BC1	Q96A08	0.273	0.003	-0.273	2.52288
H2BC12	O60814	0.253	0.0546	-0.253	1.26281
H2BC20P	Q6DN03	0.175	0.0576	-0.175	1.23958
H2BC26	Q8N257	0.146	0.0782	-0.146	1.10679
H3-3A	P84243	-0.0718	0.768	0.0718	0.114639
H3-7	Q5TEC6	0.112	0.658	-0.112	0.181774
H3C1	P68431	0.0334	0.837	-0.0334	0.0772745
H3C15	Q71DI3	0.0416	0.84	-0.0416	0.0757207
H4C1	P62805	0.0848	0.665	-0.0848	0.177178
HACD3	Q9P035	-0.0525	0.324	0.0525	0.489455
HADH	Q16836	-0.0762	0.126	0.0762	0.899629
HADHA	P40939	-0.177	0.0227	0.177	1.64397
HADHB	P55084	-0.0964	0.0499	0.0964	1.3019
HARS1	P12081	0.0149	0.691	-0.0149	0.160522
HARS2	P49590	-0.149	0.207	0.149	0.68403
HASPIN	Q8TF76	-0.119	0.374	0.119	0.427128
HAT1	O14929	-0.0815	0.389	0.0815	0.41005
HAUS1	Q96CS2	-0.198	0.384	0.198	0.415669
HAUS2	Q9NVX0	-0.0335	0.688	0.0335	0.162412
HAUS3	Q68CZ6	-0.0525	0.525	0.0525	0.279841
HAUS4	Q9H6D7	0.0192	0.779	-0.0192	0.108463
HAUS5	O94927	-0.00962	0.944	0.00962	0.025028
HAUS6	Q7Z4H7	-0.0121	0.794	0.0121	0.100179
HAUS7	Q99871	0.000273	0.997	-0.000273	0.00130484
HAUS8	Q9BT25	-0.138	0.451	0.138	0.345823
HAX1	O00165	-0.258	0.0767	0.258	1.1152
HBA2	P69905	0.161	0.0482	-0.161	1.31695
HBD	P02042	-0.141	0.565	0.141	0.247952
HBS1L	Q9Y450	-0.0245	0.45	0.0245	0.346787
HCFC1	P51610	-0.0171	0.65	0.0171	0.187087
HCLS1	P14317	0.238	0.0129	-0.238	1.88941
HDAC1	Q13547	-0.0576	0.237	0.0576	0.625252
HDAC2	Q92769	0.0552	0.358	-0.0552	0.446117
HDAC3	O15379	-0.0366	0.583	0.0366	0.234331
HDAC4	P56524	0.0108	0.794	-0.0108	0.100179
HDAC6	Q9UBN7	-0.387	0.365	0.387	0.437707
HDAC7	Q8WUI4	-0.0307	0.609	0.0307	0.215383
HDDC2	Q7Z4H3	0.0724	0.365	-0.0724	0.437707
HDHD2	Q9H0R4	-0.0264	0.764	0.0264	0.116907
HDHD5	Q9BXW7	0.014	0.785	-0.014	0.10513
HDLBP	Q00341	0.00922	0.86	-0.00922	0.0655015
HEATR1	Q9H583	0.0181	0.626	-0.0181	0.203426
HEATR3	Q7Z4Q2	-0.0951	0.516	0.0951	0.28735
HEATR6	Q6AI08	-0.162	0.248	0.162	0.605548
HECTD1	Q9ULT8	0.085	0.122	-0.085	0.91364
HECTD3	Q5T447	-0.146	0.347	0.146	0.459671
HECTD4	Q9Y4D8	0.13	0.461	-0.13	0.336299
HELLS	Q9NRZ9	-0.0521	0.267	0.0521	0.573489
HELZ	P42694	0.0281	0.478	-0.0281	0.320572
HENMT1	Q5T8I9	0.191	0.489	-0.191	0.310691
HERC1	Q15751	0.00109	0.982	-0.00109	0.00788851
HERC2	O95714	0.0978	0.00907	-0.0978	2.04239
HERC3	Q15034	-0.00921	0.923	0.00921	0.0347983
HERC5	Q9UII4	-0.063	0.0666	0.063	1.17653
HEXA	P06865	0.143	0.188	-0.143	0.725842
HGH1	Q9BTY7	0.058	0.536	-0.058	0.270835
HGS	O14964	-0.0628	0.289	0.0628	0.539102
HIBCH	Q6NVY1	-0.0847	0.0564	0.0847	1.24872
HIF1A	Q16665	-0.52	0.0205	0.52	1.68825
HIF1AN	Q9NWT6	0.0971	0.188	-0.0971	0.725842
HIGD1A	Q9Y241	-0.0268	0.728	0.0268	0.137869
HIGD2A	Q9BW72	0.0144	0.877	-0.0144	0.0570004
HIKESHI	Q53FT3	0.131	0.772	-0.131	0.112383
HINT1	P49773	0.155	0.0608	-0.155	1.2161
HINT3	Q9NQE9	-0.0471	0.409	0.0471	0.388277
HIP1R	O75146	-0.107	0.177	0.107	0.752027
HIRA	P54198	0.0673	0.335	-0.0673	0.474955
HIVEP1	P15822	-0.127	0.198	0.127	0.703335
HJURP	Q8NCD3	-0.0809	0.156	0.0809	0.806875
HK1	P19367	-0.0412	0.552	0.0412	0.258061
HK2	P52789	-0.0863	0.135	0.0863	0.869666
HKDC1	Q2TB90	0.0191	0.732	-0.0191	0.135489
HLA-A	P04439	0.126	0.0201	-0.126	1.6968
HLA-C	P10321	0.251	0.00793	-0.251	2.10073
HLCS	P50747	-0.0243	0.768	0.0243	0.114639
HLTF	Q14527	-0.0363	0.627	0.0363	0.202732
HM13	Q8TCT9	0.0228	0.758	-0.0228	0.120331
HMBS	P08397	0.0783	0.616	-0.0783	0.210419
HMCES	Q96FZ2	0.058	0.239	-0.058	0.621602
HMGA1	P17096	-0.058	0.896	0.058	0.047692
HMGB1	P09429	0.0867	0.358	-0.0867	0.446117
HMGB2	P26583	0.14	0.0482	-0.14	1.31695
HMGB3	O15347	0.164	0.0815	-0.164	1.08884
HMGCL	P35914	-0.0636	0.653	0.0636	0.185087
HMGCR	P04035	-0.183	0.0397	0.183	1.40121
HMGCS1	Q01581	-0.0659	0.0966	0.0659	1.01502
HMGN1	P05114	-0.228	0.612	0.228	0.213249
HMGN4	O00479	-0.244	0.65	0.244	0.187087
HMOX2	P30519	0.0382	0.598	-0.0382	0.223299
HNRNPA0	Q13151	-0.0942	0.246	0.0942	0.609065
HNRNPA1	P09651	-0.105	0.223	0.105	0.651695
HNRNPA2B1	P22626	-0.0791	0.353	0.0791	0.452225
HNRNPA3	P51991	-0.207	0.115	0.207	0.939302
HNRNPAB	Q99729	0.121	0.35	-0.121	0.455932
HNRNPC	P07910	-0.064	0.175	0.064	0.756962
HNRNPCL1	O60812	-0.119	0.0652	0.119	1.18575
HNRNPD	Q14103	-0.0448	0.572	0.0448	0.242604
HNRNPDL	O14979	0.024	0.841	-0.024	0.075204
HNRNPF	P52597	-0.0325	0.606	0.0325	0.217527
HNRNPH1	P31943	0.0551	0.39	-0.0551	0.408935
HNRNPH2	P55795	0.0456	0.592	-0.0456	0.227678
HNRNPH3	P31942	0.127	0.0945	-0.127	1.02457
HNRNPK	P61978	-0.0555	0.676	0.0555	0.170053
HNRNPL	P14866	-0.0547	0.496	0.0547	0.304518
HNRNPLL	Q8WVV9	-0.00506	0.94	0.00506	0.0268721
HNRNPM	P52272	0.04	0.569	-0.04	0.244888
HNRNPR	O43390	-0.0747	0.21	0.0747	0.677781
HNRNPU	Q00839	-0.0635	0.0902	0.0635	1.04479
HNRNPUL1	Q9BUJ2	0.0888	0.188	-0.0888	0.725842
HNRNPUL2	Q1KMD3	-0.106	0.0249	0.106	1.6038
HOOK3	Q86VS8	-0.0129	0.869	0.0129	0.0609802
HP1BP3	Q5SSJ5	-0.0751	0.255	0.0751	0.59346
HPF1	Q9NWY4	0.0941	0.051	-0.0941	1.29243
HPRT1	P00492	-0.0554	0.0783	0.0554	1.10624
HPS3	Q969F9	-0.0812	0.232	0.0812	0.634512
HPS6	Q86YV9	-0.0585	0.329	0.0585	0.482804
HS2ST1	Q7LGA3	-0.0278	0.813	0.0278	0.0899095
HSD17B10	Q99714	-0.106	0.0302	0.106	1.51999
HSD17B11	Q8NBQ5	0.0451	0.4	-0.0451	0.39794
HSD17B12	Q53GQ0	-0.0422	0.547	0.0422	0.262013
HSD17B4	P51659	0.0203	0.531	-0.0203	0.274905
HSD17B7	P56937	1.39	0.0675	-1.39	1.1707
HSDL1	Q3SXM5	-0.0882	0.0587	0.0882	1.23136
HSDL2	Q6YN16	-0.00118	0.981	0.00118	0.00833099
HSF2	Q03933	0.0085	0.885	-0.0085	0.0530567
HSF2BP	O75031	-0.00154	0.981	0.00154	0.00833099
HSP90AA1	P07900	-0.0798	0.143	0.0798	0.844664
HSP90AA2P	Q14568	0.032	0.687	-0.032	0.163043
HSP90AB1	P08238	-0.0746	0.0884	0.0746	1.05355
HSP90AB2P	Q58FF8	0.136	0.16	-0.136	0.79588
HSP90B1	P14625	-0.0901	0.0181	0.0901	1.74232
HSPA14	Q0VDF9	-0.0699	0.361	0.0699	0.442493
HSPA1A	P0DMV8	0.0391	0.463	-0.0391	0.334419
HSPA4	P34932	-0.0407	0.274	0.0407	0.562249
HSPA4L	O95757	0.215	0.0129	-0.215	1.88941
HSPA5	P11021	0.0837	0.241	-0.0837	0.617983
HSPA8	P11142	-0.000201	0.997	0.000201	0.00130484
HSPA9	P38646	0.0663	0.183	-0.0663	0.737549
HSPBP1	Q9NZL4	0.0166	0.751	-0.0166	0.12436
HSPD1	P10809	0.0495	0.365	-0.0495	0.437707
HSPE1	P61604	0.0851	0.581	-0.0851	0.235824
HSPG2	P98160	-0.0616	0.511	0.0616	0.291579
HSPH1	Q92598	-0.0678	0.0632	0.0678	1.19928
HTATSF1	O43719	0.0237	0.685	-0.0237	0.164309
HTT	P42858	0.0393	0.513	-0.0393	0.289883
HUS1	O60921	0.166	0.275	-0.166	0.560667
HUWE1	Q7Z6Z7	-0.0483	0.229	0.0483	0.640165
HYOU1	Q9Y4L1	-0.0714	0.0877	0.0714	1.057
IAH1	Q2TAA2	-0.18	0.0468	0.18	1.32975
IARS1	P41252	-0.0892	0.24	0.0892	0.619789
IARS2	Q9NSE4	-0.0495	0.153	0.0495	0.815309
IBA57	Q5T440	0.0884	0.318	-0.0884	0.497573
ICAM2	P13598	0.0597	0.52	-0.0597	0.283997
ICMT	O60725	0.203	0.0173	-0.203	1.76195
IDE	P14735	-0.0248	0.671	0.0248	0.173277
IDH1	O75874	-0.00247	0.955	0.00247	0.0199966
IDH2	P48735	-0.0459	0.19	0.0459	0.721246
IDH3A	P50213	-0.108	0.256	0.108	0.59176
IDH3B	O43837	-0.0266	0.568	0.0266	0.245652
IDH3G	P51553	-0.0892	0.147	0.0892	0.832683
IDI1	Q13907	0.0308	0.576	-0.0308	0.239578
IFI16	Q16666	-0.0742	0.0619	0.0742	1.20831
IFIT5	Q13325	0.0329	0.583	-0.0329	0.234331
IFNAR1	P17181	-0.388	0.0952	0.388	1.02136
IFRD2	Q12894	-0.645	0.0946	0.645	1.02411
IFT122	Q9HBG6	0.0183	0.765	-0.0183	0.116339
IFT140	Q96RY7	0.00353	0.951	-0.00353	0.0218195
IFT172	Q9UG01	0.00249	0.976	-0.00249	0.0105502
IFT25	Q9Y547	-0.0782	0.192	0.0782	0.716699
IFT56	A0AVF1	-0.0407	0.729	0.0407	0.137272
IFT88	Q13099	-0.0188	0.706	0.0188	0.151195
IGBP1	P78318	-0.155	0.122	0.155	0.91364
IGF2BP3	O00425	-0.0863	0.177	0.0863	0.752027
IGF2R	P11717	0.0156	0.793	-0.0156	0.100727
IGFBP2	P18065	0.138	0.521	-0.138	0.283162
IGHMBP2	P38935	0.0115	0.841	-0.0115	0.075204
IGSF8	Q969P0	0.051	0.434	-0.051	0.36251
IK	Q13123	-0.138	0.0545	0.138	1.2636
IKBKB	O14920	-0.016	0.894	0.016	0.0486625
IKZF1	Q13422	0.0101	0.765	-0.0101	0.116339
IKZF2	Q9UKS7	-0.0293	0.598	0.0293	0.223299
IKZF3	Q9UKT9	0.202	0.0107	-0.202	1.97062
IL2RG	P31785	0.0164	0.789	-0.0164	0.102923
IL32	P24001	0.0975	0.225	-0.0975	0.647817
IL9R	Q01113	-0.0239	0.898	0.0239	0.0467237
ILF2	Q12905	-0.123	0.0349	0.123	1.45717
ILF3	Q12906	-0.0581	0.186	0.0581	0.730487
ILK	Q13418	0.0159	0.799	-0.0159	0.0974532
ILKAP	Q9H0C8	0.0679	0.203	-0.0679	0.692504
ILVBL	A1L0T0	-0.145	0.218	0.145	0.661544
IMMT	Q16891	-0.0605	0.115	0.0605	0.939302
IMP3	Q9NV31	-0.124	0.0184	0.124	1.73518
IMP4	Q96G21	0.0388	0.463	-0.0388	0.334419
IMPA1	P29218	0.0242	0.616	-0.0242	0.210419
IMPDH1	P20839	-0.0727	0.251	0.0727	0.600326
IMPDH2	P12268	-0.0213	0.667	0.0213	0.175874
INCENP	Q9NQS7	0.0967	0.118	-0.0967	0.928118
INF2	Q27J81	-0.119	0.434	0.119	0.36251
INO80	Q9ULG1	-0.581	0.137	0.581	0.863279
INPP5B	P32019	-0.0215	0.63	0.0215	0.200659
INPP5D	Q92835	-0.00295	0.936	0.00295	0.0287242
INPP5K	Q9BT40	-0.0362	0.698	0.0362	0.156145
INPPL1	O15357	0.00255	0.969	-0.00255	0.0136762
INTS1	Q8N201	-0.133	0.0758	0.133	1.12033
INTS10	Q9NVR2	0.0179	0.8	-0.0179	0.09691
INTS11	Q5TA45	-0.0501	0.593	0.0501	0.226945
INTS12	Q96CB8	-0.00812	0.97	0.00812	0.0132283
INTS13	Q9NVM9	0.213	0.00997	-0.213	2.0013
INTS2	Q9H0H0	0.0949	0.066	-0.0949	1.18046
INTS3	Q68E01	0.0206	0.801	-0.0206	0.0963675
INTS4	Q96HW7	0.0853	0.456	-0.0853	0.341035
INTS5	Q6P9B9	-0.087	0.191	0.087	0.718967
INTS6	Q9UL03	-0.0761	0.202	0.0761	0.694649
INTS7	Q9NVH2	0.0408	0.421	-0.0408	0.375718
INTS8	Q75QN2	-0.112	0.0686	0.112	1.16368
INTS9	Q9NV88	-0.0238	0.686	0.0238	0.163676
IP6K1	Q92551	-0.0354	0.827	0.0354	0.0824945
IP6K3	Q96PC2	0.0344	0.81	-0.0344	0.091515
IPO11	Q9UI26	-0.142	0.0977	0.142	1.01011
IPO4	Q8TEX9	0.0276	0.608	-0.0276	0.216096
IPO5	O00410	-0.0967	0.378	0.0967	0.422508
IPO7	O95373	0.0139	0.789	-0.0139	0.102923
IPO8	O15397	-0.0273	0.767	0.0273	0.115205
IPO9	Q96P70	0.0394	0.557	-0.0394	0.254145
IQGAP1	P46940	0.0184	0.628	-0.0184	0.20204
IQGAP2	Q13576	-0.00106	0.979	0.00106	0.00921731
IRAK1	P51617	0.447	0.344	-0.447	0.463442
IREB2	P48200	0.0495	0.384	-0.0495	0.415669
IRF2BP2	Q7Z5L9	-0.0981	0.0873	0.0981	1.05899
ISCU	Q9H1K1	0.11	0.586	-0.11	0.232102
ISG15	P05161	-0.062	0.228	0.062	0.642065
ISOC1	Q96CN7	-0.0187	0.681	0.0187	0.166853
IST1	P53990	0.148	0.0012	-0.148	2.92082
ITCH	Q96J02	-0.128	0.0626	0.128	1.20343
ITGA4	P13612	-0.217	0.0107	0.217	1.97062
ITGAE	P38570	0.446	0.0261	-0.446	1.58336
ITGAL	P20701	-0.00858	0.901	0.00858	0.0452752
ITGB1	P05556	0.128	0.0753	-0.128	1.12321
ITGB2	P05107	0.0505	0.242	-0.0505	0.616185
ITK	Q08881	0.056	0.233	-0.056	0.632644
ITM2A	O43736	0.188	0.00872	-0.188	2.05948
ITM2B	Q9Y287	0.0799	0.26	-0.0799	0.585027
ITM2C	Q9NQX7	0.122	0.267	-0.122	0.573489
ITPA	Q9BY32	-0.069	0.37	0.069	0.431798
ITPK1	Q13572	0.019	0.786	-0.019	0.104577
ITPR1	Q14643	-0.0827	0.495	0.0827	0.305395
ITPR2	Q14571	-0.0481	0.452	0.0481	0.344862
ITPR3	Q14573	-0.0647	0.445	0.0647	0.35164
IVD	P26440	0.0927	0.0584	-0.0927	1.23359
IVNS1ABP	Q9Y6Y0	-0.113	0.0953	0.113	1.02091
JAK1	P23458	0.0687	0.353	-0.0687	0.452225
JAK3	P52333	0.0991	0.0882	-0.0991	1.05453
JMJD6	Q6NYC1	-0.0105	0.795	0.0105	0.0996329
JPH1	Q9HDC5	0.156	0.223	-0.156	0.651695
JUP	P14923	0.367	0.165	-0.367	0.782516
KANSL3	Q9P2N6	0.161	0.0268	-0.161	1.57187
KARS1	Q15046	0.0237	0.499	-0.0237	0.301899
KAT14	Q9H8E8	0.0612	0.302	-0.0612	0.519993
KAT2A	Q92830	0.0933	0.0935	-0.0933	1.02919
KAT5	Q92993	-0.149	0.208	0.149	0.681937
KAT7	O95251	0.0734	0.202	-0.0734	0.694649
KAT8	Q9H7Z6	-0.0115	0.862	0.0115	0.0644927
KATNA1	O75449	-0.198	0.00393	0.198	2.40561
KATNB1	Q9BVA0	-0.0565	0.488	0.0565	0.31158
KBTBD2	Q8IY47	-0.106	0.409	0.106	0.388277
KBTBD6	Q86V97	-0.018	0.737	0.018	0.132533
KBTBD7	Q8WVZ9	0.015	0.884	-0.015	0.0535477
KBTBD8	Q8NFY9	0.146	0.0698	-0.146	1.15614
KCMF1	Q9P0J7	0.157	0.081	-0.157	1.09151
KCNAB2	Q13303	0.162	0.00332	-0.162	2.47886
KCNK5	O95279	0.338	0.0244	-0.338	1.61261
KCTD10	Q9H3F6	-0.211	0.0491	0.211	1.30892
KCTD12	Q96CX2	-0.0879	0.504	0.0879	0.297569
KCTD18	Q6PI47	0.25	0.00354	-0.25	2.451
KCTD20	Q7Z5Y7	-0.0403	0.847	0.0403	0.0721166
KCTD21	Q4G0X4	0.104	0.768	-0.104	0.114639
KCTD5	Q9NXV2	-0.102	0.521	0.102	0.283162
KCTD9	Q7L273	-0.218	0.145	0.218	0.838632
KDM1A	O60341	0.0568	0.228	-0.0568	0.642065
KDM1B	Q8NB78	0.143	0.025	-0.143	1.60206
KDM2A	Q9Y2K7	-0.115	0.032	0.115	1.49485
KDM3A	Q9Y4C1	-0.0755	0.0465	0.0755	1.33255
KDM3B	Q7LBC6	-0.0388	0.342	0.0388	0.465974
KDM4A	O75164	-0.178	0.215	0.178	0.667562
KDM4B	O94953	0.178	0.0139	-0.178	1.85699
KDM5A	P29375	-0.134	0.11	0.134	0.958607
KDM5B	Q9UGL1	0.125	0.0929	-0.125	1.03198
KDM5C	P41229	0.0332	0.625	-0.0332	0.20412
KEAP1	Q14145	-0.0531	0.201	0.0531	0.696804
KHDRBS1	Q07666	-0.0266	0.519	0.0266	0.284833
KHNYN	O15037	-0.0636	0.556	0.0636	0.254925
KHSRP	Q92945	0.329	0.0379	-0.329	1.42136
KIAA0586	Q9BVV6	0.054	0.844	-0.054	0.0736576
KIDINS220	Q9ULH0	-0.0179	0.781	0.0179	0.107349
KIF11	P52732	-0.14	0.00268	0.14	2.57187
KIF13B	Q9NQT8	0.0561	0.615	-0.0561	0.211125
KIF14	Q15058	0.058	0.257	-0.058	0.590067
KIF15	Q9NS87	0.00237	0.951	-0.00237	0.0218195
KIF18A	Q8NI77	-0.0146	0.879	0.0146	0.0560111
KIF18B	Q86Y91	0.22	0.152	-0.22	0.818156
KIF20A	O95235	0.055	0.254	-0.055	0.595166
KIF20B	Q96Q89	0.0952	0.0986	-0.0952	1.00612
KIF21B	O75037	-0.122	0.0377	0.122	1.42366
KIF22	Q14807	0.00323	0.95	-0.00323	0.0222764
KIF23	Q02241	0.0772	0.161	-0.0772	0.793174
KIF2A	O00139	0.042	0.194	-0.042	0.712198
KIF2C	Q99661	-0.0373	0.42	0.0373	0.376751
KIF3A	Q9Y496	0.192	0.0307	-0.192	1.51286
KIF4A	O95239	-0.0315	0.392	0.0315	0.406714
KIF5B	P33176	-0.0999	0.184	0.0999	0.735182
KIFAP3	Q92845	-0.0134	0.939	0.0134	0.0273344
KIFBP	Q96EK5	-0.00215	0.973	0.00215	0.0118872
KIFC1	Q9BW19	0.00613	0.871	-0.00613	0.0599818
KIRREL1	Q96J84	-0.071	0.712	0.071	0.14752
KLC1	Q07866	-0.0764	0.256	0.0764	0.59176
KLC2	Q9H0B6	0.0323	0.718	-0.0323	0.143876
KLF13	Q9Y2Y9	-0.0195	0.647	0.0195	0.189096
KLHDC4	Q8TBB5	0.00209	0.985	-0.00209	0.00656377
KLHL11	Q9NVR0	0.0353	0.405	-0.0353	0.392545
KLHL21	Q9UJP4	0.106	0.142	-0.106	0.847712
KLHL26	Q53HC5	-0.172	0.0918	0.172	1.03716
KLHL7	Q8IXQ5	0.0149	0.856	-0.0149	0.0675262
KMT2A	Q03164	0.168	0.081	-0.168	1.09151
KMT2C	Q8NEZ4	-0.0998	0.449	0.0998	0.347754
KMT5A	Q9NQR1	0.0325	0.78	-0.0325	0.107905
KNL1	Q8NG31	-0.0385	0.399	0.0385	0.399027
KNOP1	Q1ED39	0.244	0.00199	-0.244	2.70115
KNTC1	P50748	-0.0458	0.374	0.0458	0.427128
KPNA1	P52294	-0.104	0.0337	0.104	1.47237
KPNA2	P52292	-0.134	0.021	0.134	1.67778
KPNA3	O00505	0.00714	0.847	-0.00714	0.0721166
KPNA4	O00629	0.0253	0.669	-0.0253	0.174574
KPNA6	O60684	-0.0397	0.419	0.0397	0.377786
KPNB1	Q14974	-0.103	0.19	0.103	0.721246
KRAS	P01116	0.214	0.021	-0.214	1.67778
KRR1	Q13601	-0.1	0.232	0.1	0.634512
KRT1	P04264	1.25	0.0898	-1.25	1.04672
KRT10	P13645	1.12	0.104	-1.12	0.982967
KRT14	P02533	1.49	0.0605	-1.49	1.21824
KRT16	P08779	1.12	0.0269	-1.12	1.57025
KRT2	P35908	0.996	0.0817	-0.996	1.08778
KRT4	P19013	1.16	0.0471	-1.16	1.32698
KRT5	P13647	1.37	0.0463	-1.37	1.33442
KRT6A	P02538	1.65	0.027	-1.65	1.56864
KRT6B	P04259	1.51	0.0471	-1.51	1.32698
KRT78	Q8N1N4	1.1	0.0859	-1.1	1.06601
KRT9	P35527	1.36	0.1	-1.36	1
KTN1	Q86UP2	-0.018	0.81	0.018	0.091515
KYAT3	Q6YP21	-0.0538	0.169	0.0538	0.772113
L2HGDH	Q9H9P8	-0.0645	0.216	0.0645	0.665546
L3MBTL2	Q969R5	0.207	0.0356	-0.207	1.44855
LACC1	Q8IV20	-0.457	0.361	0.457	0.442493
LACTB	P83111	-0.0712	0.201	0.0712	0.696804
LAGE3	Q14657	0.0104	0.927	-0.0104	0.0329203
LAMP1	P11279	0.023	0.753	-0.023	0.123205
LAMTOR1	Q6IAA8	0.0627	0.43	-0.0627	0.366532
LAMTOR2	Q9Y2Q5	0.00619	0.979	-0.00619	0.00921731
LAMTOR3	Q9UHA4	0.114	0.134	-0.114	0.872895
LANCL1	O43813	-0.0272	0.522	0.0272	0.282329
LANCL2	Q9NS86	0.119	0.165	-0.119	0.782516
LAP3	P28838	-0.0318	0.468	0.0318	0.329754
LAPTM4A	Q15012	0.0371	0.922	-0.0371	0.0352691
LARP1	Q6PKG0	0.00809	0.888	-0.00809	0.051587
LARP1B	Q659C4	0.0155	0.929	-0.0155	0.0319843
LARP4	Q71RC2	-0.114	0.0776	0.114	1.11014
LARP4B	Q92615	0.0679	0.409	-0.0679	0.388277
LARP7	Q4G0J3	1.01	0.00295	-1.01	2.53018
LARS1	Q9P2J5	-0.0978	0.212	0.0978	0.673664
LARS2	Q15031	-0.0102	0.878	0.0102	0.0565055
LAS1L	Q9Y4W2	-0.0302	0.465	0.0302	0.332547
LASP1	Q14847	0.244	0.00258	-0.244	2.58838
LAT	O43561	0.0849	0.306	-0.0849	0.514279
LBR	Q14739	-0.0839	0.0524	0.0839	1.28067
LCK	P06239	-0.0016	0.985	0.0016	0.00656377
LCLAT1	Q6UWP7	0.0023	0.974	-0.0023	0.011441
LCMT1	Q9UIC8	-0.066	0.225	0.066	0.647817
LCMT2	O60294	-0.0724	0.374	0.0724	0.427128
LCP1	P13796	-0.135	0.0128	0.135	1.89279
LCP2	Q13094	-0.0978	0.0835	0.0978	1.07831
LDAF1	Q96B96	-0.0409	0.665	0.0409	0.177178
LDAH	Q9H6V9	0.289	6.41e-05	-0.289	4.19314
LDB1	Q86U70	-0.0477	0.532	0.0477	0.274088
LDHA	P00338	-0.0648	0.0886	0.0648	1.05257
LDHAL6A	Q6ZMR3	-0.222	0.51	0.222	0.29243
LDHB	P07195	-0.0811	0.0366	0.0811	1.43652
LDLR	P01130	0.239	0.0234	-0.239	1.63078
LEF1	Q9UJU2	-0.0923	0.479	0.0923	0.319664
LEMD3	Q9Y2U8	-0.0907	0.0955	0.0907	1.02
LENG8	Q96PV6	0.267	0.0234	-0.267	1.63078
LEO1	Q8WVC0	-0.0936	0.413	0.0936	0.38405
LETM1	O95202	0.00113	0.986	-0.00113	0.00612309
LGALS3BP	Q08380	0.0723	0.188	-0.0723	0.725842
LGALS8	O00214	0.0469	0.397	-0.0469	0.401209
LGALS9	O00182	-0.00348	0.937	0.00348	0.0282604
LGMN	Q99538	-0.982	0.000474	0.982	3.32422
LIAT1	Q6ZQX7	0.147	0.105	-0.147	0.978811
LIG1	P18858	-0.082	0.349	0.082	0.457175
LIG3	P49916	-0.0846	0.317	0.0846	0.498941
LIG4	P49917	0.0177	0.699	-0.0177	0.155523
LIMA1	Q9UHB6	0.137	0.0196	-0.137	1.70774
LIMD1	Q9UGP4	0.0187	0.766	-0.0187	0.115771
LIME1	Q9H400	0.0332	0.653	-0.0332	0.185087
LIMK2	P53671	-0.259	0.146	0.259	0.835647
LIMS1	P48059	-0.0124	0.839	0.0124	0.076238
LIPE	Q05469	0.0627	0.565	-0.0627	0.247952
LIX1L	Q8IVB5	0.199	0.0205	-0.199	1.68825
LLGL1	Q15334	0.136	0.017	-0.136	1.76955
LLPH	Q9BRT6	0.181	0.0187	-0.181	1.72816
LMAN1	P49257	0.167	0.000761	-0.167	3.11862
LMAN2	Q12907	0.026	0.548	-0.026	0.261219
LMAN2L	Q9H0V9	-0.0787	0.491	0.0787	0.308919
LMBRD2	Q68DH5	0.0483	0.422	-0.0483	0.374688
LMNB1	P20700	0.0283	0.599	-0.0283	0.222573
LMNB2	Q03252	0.0698	0.224	-0.0698	0.649752
LMO7	Q8WWI1	0.223	0.0458	-0.223	1.33913
LMTK2	Q8IWU2	-0.0874	0.146	0.0874	0.835647
LNPEP	Q9UIQ6	0.0405	0.784	-0.0405	0.105684
LNX2	Q8N448	0.234	0.0901	-0.234	1.04528
LONP1	P36776	-0.0771	0.0928	0.0771	1.03245
LONP2	Q86WA8	0.0544	0.564	-0.0544	0.248721
LOXHD1	Q8IVV2	0.151	0.0186	-0.151	1.73049
LPCAT1	Q8NF37	-0.129	0.165	0.129	0.782516
LPCAT3	Q6P1A2	-0.378	0.192	0.378	0.716699
LPCAT4	Q643R3	-0.0175	0.789	0.0175	0.102923
LPIN1	Q14693	0.0282	0.757	-0.0282	0.120904
LPXN	O60711	0.0758	0.431	-0.0758	0.365523
LRATD2	Q96KN1	0.341	0.0529	-0.341	1.27654
LRBA	P50851	-0.0447	0.232	0.0447	0.634512
LRCH3	Q96II8	0.412	0.255	-0.412	0.59346
LRP1B	Q9NZR2	0.12	0.251	-0.12	0.600326
LRPPRC	P42704	-0.0786	0.222	0.0786	0.653647
LRR1	Q96L50	-0.0499	0.673	0.0499	0.171985
LRRC1	Q9BTT6	-0.152	0.167	0.152	0.777284
LRRC14	Q15048	0.298	0.0206	-0.298	1.68613
LRRC40	Q9H9A6	-0.0343	0.483	0.0343	0.316053
LRRC41	Q15345	-0.377	0.0038	0.377	2.42022
LRRC42	Q9Y546	0.163	0.0913	-0.163	1.03953
LRRC57	Q8N9N7	-0.0387	0.647	0.0387	0.189096
LRRC59	Q96AG4	-0.107	0.0579	0.107	1.23732
LRRC8A	Q8IWT6	-0.00223	0.976	0.00223	0.0105502
LRRCC1	Q9C099	0.263	0.165	-0.263	0.782516
[truncated: 2,545 more rows]

## Sheet: Figure 4d Spautin-1
Gene Name	Protein ID	DMSO_vs_Spautin-1_log2 fold change	DMSO_vs_Spautin-1_p,val	Spautin-1_vs_DMSO_log2 fold change	Transform -LOG10 (p-value)
AAAS	Q9NRG9	-0.12	0.0575	0.12	1.24033
AAGAB	Q6PD74	-0.0481	0.502	0.0481	0.299296
AAMP	Q13685	-0.0589	0.329	0.0589	0.482804
AAR2	Q9Y312	0.0197	0.783	-0.0197	0.106238
AARS1	P49588	-0.0107	0.754	0.0107	0.122629
AARS2	Q5JTZ9	0.0925	0.112	-0.0925	0.950782
AARSD1	Q9BTE6	-0.108	0.153	0.108	0.815309
AASDHPPT	Q9NRN7	-0.0299	0.428	0.0299	0.368556
AASS	Q9UDR5	-0.145	0.479	0.145	0.319664
AATF	Q9NY61	-0.122	0.0785	0.122	1.10513
ABCB10	Q9NRK6	-0.0643	0.0769	0.0643	1.11407
ABCB6	Q9NP58	-0.216	0.102	0.216	0.9914
ABCB7	O75027	-0.0554	0.252	0.0554	0.598599
ABCB8	Q9NUT2	0.723	0.00579	-0.723	2.23732
ABCC1	P33527	0.0575	0.173	-0.0575	0.761954
ABCC4	O15439	0.125	0.157	-0.125	0.8041
ABCD1	P33897	-0.0923	0.665	0.0923	0.177178
ABCD3	P28288	-0.225	0.0646	0.225	1.18977
ABCD4	O14678	-0.0539	0.369	0.0539	0.432974
ABCE1	P61221	-0.0615	0.122	0.0615	0.91364
ABCF1	Q8NE71	0.043	0.327	-0.043	0.485452
ABCF2	Q9UG63	-0.0358	0.366	0.0358	0.436519
ABCF3	Q9NUQ8	0.0695	0.285	-0.0695	0.545155
ABCG1	P45844	0.0143	0.821	-0.0143	0.0856568
ABHD10	Q9NUJ1	-0.0125	0.807	0.0125	0.0931265
ABHD11	Q8NFV4	0.0113	0.853	-0.0113	0.069051
ABHD12	Q8N2K0	-0.114	0.0121	0.114	1.91721
ABHD14B	Q96IU4	-0.00732	0.902	0.00732	0.0447935
ABHD16A	O95870	-0.115	0.157	0.115	0.8041
ABHD17B	Q5VST6	0.0143	0.758	-0.0143	0.120331
ABHD3	Q8WU67	0.192	0.0321	-0.192	1.49349
ABLIM1	O14639	0.217	0.0213	-0.217	1.67162
ABR	Q12979	-0.0406	0.395	0.0406	0.403403
ABRAXAS2	Q15018	-0.0146	0.807	0.0146	0.0931265
ABT1	Q9ULW3	0.00411	0.939	-0.00411	0.0273344
ACAA1	P09110	-0.165	0.0614	0.165	1.21183
ACAA2	P42765	-0.177	0.195	0.177	0.709965
ACACA	Q13085	-0.111	0.013	0.111	1.88606
ACAD8	Q9UKU7	0.000945	0.992	-0.000945	0.00348833
ACAD9	Q9H845	-0.131	0.0253	0.131	1.59688
ACADM	P11310	-0.0482	0.256	0.0482	0.59176
ACADS	P16219	-0.103	0.212	0.103	0.673664
ACADSB	P45954	0.0177	0.712	-0.0177	0.14752
ACADVL	P49748	0.0624	0.323	-0.0624	0.490797
ACAP1	Q15027	-0.09	0.0678	0.09	1.16877
ACAP2	Q15057	-0.0955	0.0838	0.0955	1.07676
ACAT1	P24752	-0.206	0.0304	0.206	1.51713
ACAT2	Q9BWD1	-0.0907	0.244	0.0907	0.61261
ACBD3	Q9H3P7	0.0699	0.406	-0.0699	0.391474
ACBD6	Q9BR61	0.0274	0.637	-0.0274	0.195861
ACIN1	Q9UKV3	0.147	0.0602	-0.147	1.2204
ACLY	P53396	-0.114	0.0552	0.114	1.25806
ACO1	P21399	-0.0285	0.352	0.0285	0.453457
ACO2	Q99798	-0.0514	0.244	0.0514	0.61261
ACOT2	P49753	-0.0897	0.121	0.0897	0.917215
ACOT7	O00154	-0.111	0.0564	0.111	1.24872
ACOT8	O14734	0.0656	0.493	-0.0656	0.307153
ACOX1	Q15067	0.0173	0.667	-0.0173	0.175874
ACOX3	O15254	-0.0267	0.824	0.0267	0.0840728
ACP1	P24666	-0.0278	0.768	0.0278	0.114639
ACP6	Q9NPH0	1.26	0.0202	-1.26	1.69465
ACSF2	Q96CM8	-0.0295	0.625	0.0295	0.20412
ACSF3	Q4G176	-0.0646	0.226	0.0646	0.645892
ACSL3	O95573	-0.138	0.157	0.138	0.8041
ACSL4	O60488	-0.0784	0.173	0.0784	0.761954
ACSS1	Q9NUB1	0.00644	0.896	-0.00644	0.047692
ACTB	P60709	0.00238	0.958	-0.00238	0.0186345
ACTC1	P68032	-0.0443	0.408	0.0443	0.38934
ACTG1	P63261	-0.241	0.119	0.241	0.924453
ACTL6A	O96019	-0.0255	0.474	0.0255	0.324222
ACTN4	O43707	-0.019	0.598	0.019	0.223299
ACTR10	Q9NZ32	-0.0693	0.504	0.0693	0.297569
ACTR1A	P61163	-0.0375	0.33	0.0375	0.481486
ACTR1B	P42025	0.36	0.0321	-0.36	1.49349
ACTR2	P61160	-0.0187	0.641	0.0187	0.193142
ACTR3	P61158	0.081	0.107	-0.081	0.970616
ACTR5	Q9H9F9	0.0716	0.55	-0.0716	0.259637
ACTR6	Q9GZN1	0.0139	0.879	-0.0139	0.0560111
ACTR8	Q9H981	0.0364	0.489	-0.0364	0.310691
ACY1	Q03154	0.0918	0.252	-0.0918	0.598599
ACYP1	P07311	0.155	0.168	-0.155	0.774691
ADA	P00813	-0.0627	0.512	0.0627	0.29073
ADAM10	O14672	0.0596	0.253	-0.0596	0.596879
ADAM17	P78536	0.249	0.00977	-0.249	2.01011
ADAR	P55265	-0.0581	0.261	0.0581	0.583359
ADD1	P35611	0.0128	0.848	-0.0128	0.0716041
ADH5	P11766	-0.0282	0.502	0.0282	0.299296
ADISSP	Q9GZN8	0.0583	0.412	-0.0583	0.385103
ADK	P55263	0.0406	0.363	-0.0406	0.440093
ADNP	Q9H2P0	0.0327	0.543	-0.0327	0.2652
ADPGK	Q9BRR6	-0.037	0.621	0.037	0.206908
ADPRS	Q9NX46	-0.144	0.136	0.144	0.866461
ADRM1	Q16186	0.109	0.0591	-0.109	1.22841
ADSL	P30566	-0.117	0.163	0.117	0.787812
ADSS2	P30520	-0.23	0.14	0.23	0.853872
AEBP1	Q8IUX7	0.326	0.0369	-0.326	1.43297
AFF1	P51825	-0.0502	0.549	0.0502	0.260428
AFF3	P51826	-0.0843	0.671	0.0843	0.173277
AFF4	Q9UHB7	0.169	0.0898	-0.169	1.04672
AFG2A	Q8NB90	-0.131	0.0883	0.131	1.05404
AFG2B	Q9BVQ7	-0.255	0.0525	0.255	1.27984
AFG3L2	Q9Y4W6	-0.156	0.0582	0.156	1.23508
AGAP2	Q99490	0.128	0.347	-0.128	0.459671
AGFG1	P52594	0.239	0.199	-0.239	0.701147
AGK	Q53H12	0.0426	0.316	-0.0426	0.500313
AGL	P35573	-0.0642	0.352	0.0642	0.453457
AGO2	Q9UKV8	0.139	0.0419	-0.139	1.37779
AGO3	Q9H9G7	0.0665	0.171	-0.0665	0.767004
AGPAT1	Q99943	-0.16	0.0508	0.16	1.29414
AGPAT5	Q9NUQ2	-0.0631	0.351	0.0631	0.454693
AGPS	O00116	-0.0137	0.68	0.0137	0.167491
AGTPBP1	Q9UPW5	0.218	0.0217	-0.218	1.66354
AHCTF1	Q8WYP5	-0.0377	0.404	0.0377	0.393619
AHCY	P23526	-0.108	0.149	0.108	0.826814
AHCYL1	O43865	0.0574	0.247	-0.0574	0.607303
AHNAK	Q09666	0.142	0.0679	-0.142	1.16813
AHSA1	O95433	-0.0949	0.0781	0.0949	1.10735
AHSG	P02765	0.0801	0.613	-0.0801	0.21254
AIFM1	O95831	-0.0257	0.531	0.0257	0.274905
AIMP1	Q12904	-0.146	0.334	0.146	0.476254
AIMP2	Q13155	-0.171	0.0338	0.171	1.47108
AIP	O00170	-0.14	0.108	0.14	0.966576
AJUBA	Q96IF1	-0.189	0.122	0.189	0.91364
AK2	P54819	0.0509	0.579	-0.0509	0.237321
AK6	Q9Y3D8	0.0843	0.162	-0.0843	0.790485
AKAP1	Q92667	0.238	0.306	-0.238	0.514279
AKAP11	Q9UKA4	0.0499	0.448	-0.0499	0.348722
AKAP17A	Q02040	-0.0971	0.212	0.0971	0.673664
AKAP8	O43823	-0.243	0.21	0.243	0.677781
AKAP8L	Q9ULX6	0.57	0.0423	-0.57	1.37366
AKAP9	Q99996	-0.471	0.121	0.471	0.917215
AKR1A1	P14550	-0.107	0.17	0.107	0.769551
AKR1B1	P15121	0.045	0.28	-0.045	0.552842
AKR1C4	P17516	0.0722	0.252	-0.0722	0.598599
AKR7A2	O43488	0.0093	0.894	-0.0093	0.0486625
AKT1	P31749	-0.0273	0.653	0.0273	0.185087
AKT2	P31751	0.158	0.0147	-0.158	1.83268
ALAD	P13716	0.454	0.195	-0.454	0.709965
ALDH16A1	Q8IZ83	-0.147	0.396	0.147	0.402305
ALDH18A1	P54886	-0.148	0.00684	0.148	2.16494
ALDH1A2	O94788	-0.0295	0.759	0.0295	0.119758
ALDH3A2	P51648	0.0707	0.273	-0.0707	0.563837
ALDH5A1	P51649	-0.0856	0.0218	0.0856	1.66154
ALDH6A1	Q02252	-0.224	0.00444	0.224	2.35262
ALDH9A1	P49189	-0.0389	0.422	0.0389	0.374688
ALDOA	P04075	0.00272	0.95	-0.00272	0.0222764
ALDOC	P09972	-0.0251	0.599	0.0251	0.222573
ALG1	Q9BT22	0.177	0.0912	-0.177	1.04001
ALG13	Q9NP73	-0.463	0.183	0.463	0.737549
ALG5	Q9Y673	-0.153	0.0652	0.153	1.18575
ALG9	Q9H6U8	0.0721	0.31	-0.0721	0.508638
ALKBH1	Q13686	0.266	0.0798	-0.266	1.098
ALKBH5	Q6P6C2	0.112	0.245	-0.112	0.610834
ALMS1	Q8TCU4	0.204	0.00699	-0.204	2.15552
ALOX5AP	P20292	-0.0915	0.807	0.0915	0.0931265
ALX3	O95076	0.0194	0.806	-0.0194	0.093665
ALYREF	Q86V81	0.0372	0.784	-0.0372	0.105684
AMBRA1	Q9C0C7	0.114	0.0748	-0.114	1.1261
AMD1	P17707	0.0742	0.296	-0.0742	0.528708
AMDHD2	Q9Y303	-0.431	0.228	0.431	0.642065
AMFR	Q9UKV5	-0.0652	0.419	0.0652	0.377786
AMPD2	Q01433	-0.0458	0.462	0.0458	0.335358
ANAPC1	Q9H1A4	-0.0394	0.249	0.0394	0.603801
ANAPC10	Q9UM13	0.0906	0.137	-0.0906	0.863279
ANAPC2	Q9UJX6	-0.115	0.387	0.115	0.412289
ANAPC4	Q9UJX5	-0.239	0.14	0.239	0.853872
ANAPC5	Q9UJX4	-0.0183	0.707	0.0183	0.150581
ANAPC7	Q9UJX3	-0.0289	0.509	0.0289	0.293282
ANGEL1	Q9UNK9	0.0174	0.84	-0.0174	0.0757207
ANGEL2	Q5VTE6	0.0155	0.884	-0.0155	0.0535477
ANKFY1	Q9P2R3	-0.0664	0.0854	0.0664	1.06854
ANKHD1	Q8IWZ3	0.00103	0.983	-0.00103	0.00744648
ANKLE2	Q86XL3	0.417	0.148	-0.417	0.829738
ANKMY2	Q8IV38	0.0798	0.117	-0.0798	0.931814
ANKRD13A	Q8IZ07	-0.0532	0.255	0.0532	0.59346
ANKRD17	O75179	-0.11	0.357	0.11	0.447332
ANKRD28	O15084	-0.0961	0.0891	0.0961	1.05012
ANKRD36	A6QL64	0.213	0.121	-0.213	0.917215
ANKRD44	Q8N8A2	-0.0104	0.852	0.0104	0.0695604
ANKRD52	Q8NB46	0.0341	0.624	-0.0341	0.204815
ANO6	Q4KMQ2	-0.0495	0.57	0.0495	0.244125
ANP32A	P39687	0.243	0.0585	-0.243	1.23284
ANP32B	Q92688	-0.229	0.113	0.229	0.946922
ANP32E	Q9BTT0	-0.326	0.039	0.326	1.40894
ANTXR1	Q9H6X2	0.646	0.00252	-0.646	2.5986
ANXA10	Q9UJ72	0.158	0.409	-0.158	0.388277
ANXA11	P50995	-0.146	0.0108	0.146	1.96658
ANXA2	P07355	0.0419	0.429	-0.0419	0.367543
ANXA3	P12429	0.156	0.238	-0.156	0.623423
ANXA4	P09525	-0.0308	0.519	0.0308	0.284833
ANXA5	P08758	-0.000286	0.994	0.000286	0.00261362
ANXA6	P08133	-0.0595	0.168	0.0595	0.774691
ANXA7	P20073	0.0556	0.33	-0.0556	0.481486
AP1B1	Q10567	-0.0978	0.133	0.0978	0.876148
AP1G1	O43747	-0.0883	0.262	0.0883	0.581699
AP1G2	O75843	0.192	0.0348	-0.192	1.45842
AP1M1	Q9BXS5	-0.0493	0.164	0.0493	0.785156
AP1S1	P61966	-0.027	0.648	0.027	0.188425
AP1S2	P56377	0.11	0.0913	-0.11	1.03953
AP2A1	O95782	-0.0371	0.508	0.0371	0.294136
AP2A2	O94973	-0.0984	0.359	0.0984	0.444906
AP2B1	P63010	-0.0879	0.107	0.0879	0.970616
AP2M1	Q96CW1	-0.0446	0.363	0.0446	0.440093
AP2S1	P53680	0.0197	0.735	-0.0197	0.133713
AP3B1	O00203	-0.114	0.0363	0.114	1.44009
AP3D1	O14617	0.0492	0.467	-0.0492	0.330683
AP3M1	Q9Y2T2	-0.14	0.0141	0.14	1.85078
AP3S1	Q92572	-0.0988	0.056	0.0988	1.25181
AP4B1	Q9Y6B7	-0.0343	0.812	0.0343	0.090444
AP4E1	Q9UPM8	0.00184	0.978	-0.00184	0.00966115
AP5M1	Q9H0R1	0.0658	0.374	-0.0658	0.427128
AP5Z1	O43299	-0.0296	0.783	0.0296	0.106238
APAF1	O14727	0.0205	0.886	-0.0205	0.0525663
APBB1IP	Q7Z5R6	0.0361	0.353	-0.0361	0.452225
APEH	P13798	0.0182	0.579	-0.0182	0.237321
APEX1	P27695	0.0718	0.0443	-0.0718	1.3536
APEX2	Q9UBZ4	0.285	0.0115	-0.285	1.9393
API5	Q9BZZ5	-0.0837	0.0457	0.0837	1.34008
APOB	P04114	0.0418	0.611	-0.0418	0.213959
APOBEC3C	Q9NRW3	-0.255	0.0136	0.255	1.86646
APOL2	Q9BQE5	0.307	0.000156	-0.307	3.80688
APOL6	Q9BWW8	0.0928	0.485	-0.0928	0.314258
APOO	Q9BUR5	-0.0883	0.341	0.0883	0.467246
APOOL	Q6UXV4	0.117	0.00805	-0.117	2.0942
APPL1	Q9UKG1	0.0415	0.422	-0.0415	0.374688
APRT	P07741	0.0645	0.245	-0.0645	0.610834
APTX	Q7Z2E3	0.028	0.662	-0.028	0.179142
AQR	O60306	-0.0451	0.222	0.0451	0.653647
ARAP1	Q96P48	-0.18	0.163	0.18	0.787812
ARCN1	P48444	-0.0401	0.254	0.0401	0.595166
ARF1	P84077	0.0314	0.468	-0.0314	0.329754
ARF4	P18085	0.0362	0.577	-0.0362	0.238824
ARF5	P84085	-0.00307	0.935	0.00307	0.0291884
ARF6	P62330	-0.0172	0.808	0.0172	0.0925886
ARFGAP1	Q8N6T3	-0.0565	0.344	0.0565	0.463442
ARFGAP2	Q8N6H7	0.03	0.519	-0.03	0.284833
ARFGAP3	Q9NP61	0.0108	0.849	-0.0108	0.0710923
ARFGEF1	Q9Y6D6	-0.0972	0.0751	0.0972	1.12436
ARFGEF2	Q9Y6D5	0.0135	0.924	-0.0135	0.034328
ARFRP1	Q13795	0.169	0.0242	-0.169	1.61618
ARHGAP1	Q07960	-0.159	0.00034	0.159	3.46852
ARHGAP11A	Q6P4F7	0.0196	0.908	-0.0196	0.0419142
ARHGAP15	Q53QZ3	-0.0852	0.0801	0.0852	1.09637
ARHGAP17	Q68EM7	0.00614	0.884	-0.00614	0.0535477
ARHGAP19	Q14CB8	0.052	0.615	-0.052	0.211125
ARHGAP25	P42331	-0.198	0.0191	0.198	1.71897
ARHGAP27	Q6ZUM4	0.145	0.264	-0.145	0.578396
ARHGAP30	Q7Z6I6	-0.0562	0.672	0.0562	0.172631
ARHGAP35	Q9NRY4	-0.214	0.0125	0.214	1.90309
ARHGAP4	P98171	0.112	0.0262	-0.112	1.5817
ARHGAP45	Q92619	-0.142	0.0952	0.142	1.02136
ARHGAP6	O43182	-0.245	0.132	0.245	0.879426
ARHGDIA	P52565	-0.0184	0.616	0.0184	0.210419
ARHGDIB	P52566	0.000377	0.992	-0.000377	0.00348833
ARHGEF1	Q92888	-0.0627	0.226	0.0627	0.645892
ARHGEF18	Q6ZSZ5	-0.00308	0.971	0.00308	0.0127808
ARHGEF2	Q92974	-0.09	0.0462	0.09	1.33536
ARHGEF6	Q15052	-0.0844	0.0604	0.0844	1.21896
ARHGEF7	Q14155	0.019	0.648	-0.019	0.188425
ARID1A	O14497	0.16	0.00946	-0.16	2.02411
ARID1B	Q8NFD5	-0.105	0.386	0.105	0.413413
ARID2	Q68CP9	-0.107	0.0151	0.107	1.82102
ARIH1	Q9Y4X5	-0.0645	0.383	0.0645	0.416801
ARIH2	O95376	0.0573	0.277	-0.0573	0.55752
ARL1	P40616	-0.141	0.00452	0.141	2.34486
ARL2	P36404	0.087	0.0466	-0.087	1.33161
ARL3	P36405	0.701	0.0168	-0.701	1.77469
ARL4C	P56559	0.209	0.0056	-0.209	2.25181
ARL5B	Q96KC2	-0.0112	0.816	0.0112	0.0883098
ARL6IP1	Q15041	0.0394	0.673	-0.0394	0.171985
ARL8A	Q96BM9	0.0674	0.263	-0.0674	0.580044
ARL8B	Q9NVJ2	-0.0254	0.554	0.0254	0.25649
ARMC1	Q9NVT9	-0.00787	0.853	0.00787	0.069051
ARMC10	Q8N2F6	0.127	0.0948	-0.127	1.02319
ARMC6	Q6NXE6	-0.0506	0.394	0.0506	0.404504
ARMC8	Q8IUR7	0.0508	0.852	-0.0508	0.0695604
ARMC9	Q7Z3E5	0.125	0.263	-0.125	0.580044
ARMCX3	Q9UH62	-0.0926	0.547	0.0926	0.262013
ARMCX5	Q6P1M9	0.0878	0.279	-0.0878	0.554396
ARMH3	Q5T2E6	0.402	2.94e-05	-0.402	4.53165
ARMT1	Q9H993	-0.056	0.396	0.056	0.402305
ARPC1A	Q92747	0.0943	0.142	-0.0943	0.847712
ARPC1B	O15143	-0.00943	0.792	0.00943	0.101275
ARPC2	O15144	-0.0196	0.605	0.0196	0.218245
ARPC3	O15145	-0.0085	0.91	0.0085	0.0409586
ARPC4	P59998	-0.00405	0.914	0.00405	0.0390538
ARPC5	O15511	0.121	0.0994	-0.121	1.00261
ARRB2	P32121	0.00405	0.926	-0.00405	0.033389
ARRDC3	Q96B67	0.123	0.138	-0.123	0.860121
ARV1	Q9H2C2	0.0517	0.545	-0.0517	0.263603
AS3MT	Q9HBK9	0.251	0.00968	-0.251	2.01412
ASB3	Q9Y575	0.391	0.0944	-0.391	1.02503
ASB8	Q9H765	0.443	0.0091	-0.443	2.04096
ASCC1	Q8N9N2	0.225	0.276	-0.225	0.559091
ASCC2	Q9H1I8	-0.14	0.0132	0.14	1.87943
ASCC3	Q8N3C0	-0.114	0.0134	0.114	1.8729
ASF1A	Q9Y294	-0.0046	0.934	0.0046	0.0296531
ASF1B	Q9NVP2	-0.511	0.261	0.511	0.583359
ASH2L	Q9UBL3	0.201	0.00214	-0.201	2.66959
ASMTL	O95671	-0.0135	0.74	0.0135	0.130768
ASNS	P08243	-0.0427	0.479	0.0427	0.319664
ASPH	Q12797	0.0545	0.707	-0.0545	0.150581
ASPM	Q8IZT6	0.0683	0.251	-0.0683	0.600326
ASS1	P00966	-0.0323	0.63	0.0323	0.200659
ASTE1	Q2TB18	-0.00545	0.932	0.00545	0.0305841
ATAD1	Q8NBU5	-0.154	0.0455	0.154	1.34199
ATAD2	Q6PL18	-0.051	0.21	0.051	0.677781
ATAD3A	Q9NVI7	-0.0284	0.45	0.0284	0.346787
ATAD3B	Q5T9A4	-0.0241	0.734	0.0241	0.134304
ATAT1	Q5SQI0	-0.0743	0.646	0.0743	0.189767
ATE1	O95260	-0.0283	0.555	0.0283	0.255707
ATF6	P18850	0.101	0.623	-0.101	0.205512
ATF7IP	Q6VMQ6	0.287	0.0203	-0.287	1.6925
ATG101	Q9BSB4	0.0825	0.448	-0.0825	0.348722
ATG3	Q9NT62	0.05	0.134	-0.05	0.872895
ATG4B	Q9Y4P1	-0.0945	0.258	0.0945	0.58838
ATG7	O95352	-0.261	0.0827	0.261	1.08249
ATG9A	Q7Z3C6	-0.018	0.875	0.018	0.0579919
ATIC	P31939	-0.0296	0.301	0.0296	0.521434
ATL2	Q8NHH9	-0.11	0.269	0.11	0.570248
ATL3	Q6DD88	-0.128	0.0224	0.128	1.64975
ATP10D	Q9P241	0.0292	0.829	-0.0292	0.0814455
ATP11B	Q9Y2G3	0.137	0.0954	-0.137	1.02045
ATP11C	Q8NB49	0.0123	0.778	-0.0123	0.10902
ATP13A1	Q9HD20	0.0125	0.841	-0.0125	0.075204
ATP13A3	Q9H7F0	0.0825	0.0846	-0.0825	1.07263
ATP1A1	P05023	0.117	0.0544	-0.117	1.2644
ATP1A3	P13637	0.112	0.0947	-0.112	1.02365
ATP1B3	P54709	0.214	0.00905	-0.214	2.04335
ATP2A2	P16615	-0.218	0.0874	0.218	1.05849
ATP2A3	Q93084	-0.156	0.173	0.156	0.761954
ATP2B1	P20020	0.109	0.197	-0.109	0.705534
ATP2B4	P23634	-0.0527	0.244	0.0527	0.61261
ATP2C1	P98194	-0.124	0.229	0.124	0.640165
ATP4A	P20648	0.121	0.14	-0.121	0.853872
ATP5F1A	P25705	0.0398	0.35	-0.0398	0.455932
ATP5F1B	P06576	-0.0542	0.15	0.0542	0.823909
ATP5F1C	P36542	-0.0313	0.41	0.0313	0.387216
ATP5F1E	P56381	-0.016	0.842	0.016	0.0746879
ATP5MC1	P05496	-0.00775	0.931	0.00775	0.0310503
ATP5ME	P56385	0.181	0.0881	-0.181	1.05502
ATP5MF	P56134	-0.0239	0.747	0.0239	0.126679
ATP5MG	O75964	0.00187	0.973	-0.00187	0.0118872
ATP5MJ	P56378	-0.148	0.0284	0.148	1.54668
ATP5MK	Q96IX5	0.0207	0.8	-0.0207	0.09691
ATP5PB	P24539	0.00614	0.872	-0.00614	0.0594835
ATP5PO	P48047	-0.117	0.534	0.117	0.272459
ATP6V0A1	Q93050	0.00697	0.937	-0.00697	0.0282604
ATP6V0A2	Q9Y487	-0.0973	0.161	0.0973	0.793174
ATP6V0D1	P61421	0.00746	0.857	-0.00746	0.0670192
ATP6V1A	P38606	-0.0955	0.0374	0.0955	1.42713
ATP6V1B2	P21281	-0.0514	0.227	0.0514	0.643974
ATP6V1C1	P21283	-0.119	0.0109	0.119	1.96257
ATP6V1D	Q9Y5K8	-0.00675	0.892	0.00675	0.0496351
ATP6V1E1	P36543	0.148	0.0174	-0.148	1.75945
ATP6V1H	Q9UI12	-0.0831	0.0982	0.0831	1.00789
ATP8A1	Q9Y2Q0	0.176	0.00811	-0.176	2.09098
ATPAF1	Q5TC12	-0.00906	0.915	0.00906	0.0385789
ATPAF2	Q8N5M1	0.127	0.111	-0.127	0.954677
ATR	Q13535	-0.0319	0.536	0.0319	0.270835
ATRX	P46100	-0.187	0.00952	0.187	2.02136
ATXN10	Q9UBB4	-0.0586	0.155	0.0586	0.809668
ATXN2	Q99700	0.0101	0.862	-0.0101	0.0644927
ATXN2L	Q8WWM7	0.106	0.121	-0.106	0.917215
ATXN3	P54252	0.0174	0.799	-0.0174	0.0974532
AUP1	Q9Y679	-0.146	0.0705	0.146	1.15181
AURKA	O14965	0.0182	0.685	-0.0182	0.164309
AURKAIP1	Q9NWT8	0.966	1.24e-06	-0.966	5.90658
AURKB	Q96GD4	-0.0243	0.565	0.0243	0.247952
AZIN1	O14977	-0.0216	0.863	0.0216	0.0639892
B2M	P61769	0.224	0.104	-0.224	0.982967
BABAM1	Q9NWV8	-0.0712	0.54	0.0712	0.267606
BABAM2	Q9NXR7	-0.134	0.336	0.134	0.473661
BAG2	O95816	0.0154	0.829	-0.0154	0.0814455
BAG4	O95429	0.253	0.399	-0.253	0.399027
BAG5	Q9UL15	-0.0584	0.266	0.0584	0.575118
BAG6	P46379	-0.0409	0.306	0.0409	0.514279
BAP1	Q92560	0.0416	0.632	-0.0416	0.199283
BARD1	Q99728	0.105	0.0974	-0.105	1.01144
BAZ1A	Q9NRL2	-0.116	0.00645	0.116	2.19044
BAZ1B	Q9UIG0	-0.122	0.104	0.122	0.982967
BAZ2A	Q9UIF9	-0.0155	0.823	0.0155	0.0846002
BBS1	Q8NFJ9	-0.316	0.319	0.316	0.496209
BCAP29	Q9UHQ4	0.16	0.0721	-0.16	1.14206
BCAP31	P51572	0.223	0.0314	-0.223	1.50307
BCAS3	Q9H6U6	0.0731	0.484	-0.0731	0.315155
BCAT1	P54687	-0.0851	0.0677	0.0851	1.16941
BCAT2	O15382	-0.00375	0.948	0.00375	0.0231917
BCCIP	Q9P287	0.023	0.634	-0.023	0.197911
BCKDHA	P12694	-0.143	0.0367	0.143	1.43533
BCKDHB	P21953	-0.0323	0.575	0.0323	0.240332
BCL11B	Q9C0K0	0.207	0.00272	-0.207	2.56543
BCL2L13	Q9BXK5	0.229	0.151	-0.229	0.821023
BCLAF1	Q9NYF8	0.092	0.314	-0.092	0.50307
BCR	P11274	0.0238	0.713	-0.0238	0.14691
BCS1L	Q9Y276	0.0832	0.276	-0.0832	0.559091
BDH1	Q02338	0.0332	0.423	-0.0332	0.37366
BDH2	Q9BUT1	0.0622	0.194	-0.0622	0.712198
BECN1	Q14457	0.0923	0.311	-0.0923	0.50724
BEX2	Q9BXY8	0.000358	0.998	-0.000358	0.000869459
BICD1	Q96G01	0.171	0.701	-0.171	0.154282
BICD2	Q8TD16	0.13	0.259	-0.13	0.5867
BID	P55957	-0.145	0.285	0.145	0.545155
BIN2	Q9UBW5	-0.00318	0.947	0.00318	0.02365
BIRC2	Q13490	0.113	0.607	-0.113	0.216811
BIRC6	Q9NR09	-0.0363	0.459	0.0363	0.338187
BIVM	Q86UB2	-0.088	0.387	0.088	0.412289
BLK	P51451	0.0216	0.796	-0.0216	0.0990869
BLM	P54132	-0.138	0.21	0.138	0.677781
BLMH	Q13867	0.0415	0.292	-0.0415	0.534617
BLOC1S6	Q9UL45	0.373	0.0884	-0.373	1.05355
BLTP2	Q14667	0.296	0.307	-0.296	0.512862
BLVRA	P53004	-0.074	0.0937	0.074	1.02826
BLZF1	Q9H2G9	0.155	0.0736	-0.155	1.13312
BMI1	P35226	0.0478	0.553	-0.0478	0.257275
BNIP1	Q12981	0.286	0.000246	-0.286	3.60906
BNIP3	Q12983	0.000828	0.993	-0.000828	0.00305075
BOD1L1	Q8NFC6	0.101	0.125	-0.101	0.90309
BOLA2	Q9H3K6	0.189	0.00752	-0.189	2.12378
BOP1	Q14137	0.0685	0.179	-0.0685	0.747147
BPHL	Q86WA6	0.325	0.5	-0.325	0.30103
BPNT1	O95861	-3.1e-05	0.999	3.1e-05	0.000434512
BPNT2	Q9NX62	-0.0402	0.36	0.0402	0.443697
BPTF	Q12830	0.0687	0.268	-0.0687	0.571865
BRAP	Q7Z569	0.0499	0.82	-0.0499	0.0861861
BRAT1	Q6PJG6	-0.0186	0.663	0.0186	0.178486
BRCA1	P38398	0.155	0.0335	-0.155	1.47496
BRCA2	P51587	-0.00505	0.952	0.00505	0.0213631
BRCC3	P46736	-0.054	0.553	0.054	0.257275
BRD1	O95696	-0.145	0.0503	0.145	1.29843
BRD2	P25440	0.0372	0.643	-0.0372	0.191789
BRD4	O60885	0.152	0.064	-0.152	1.19382
BRD7	Q9NPI1	0.486	0.0252	-0.486	1.5986
BRF1	Q92994	0.0068	0.934	-0.0068	0.0296531
BRI3BP	Q8WY22	0.137	0.121	-0.137	0.917215
BRIP1	Q9BX63	0.0162	0.796	-0.0162	0.0990869
BRIX1	Q8TDN6	-0.0934	0.303	0.0934	0.518557
BRK1	Q8WUW1	0.115	0.239	-0.115	0.621602
BRMS1	Q9HCU9	0.0341	0.582	-0.0341	0.235077
BROX	Q5VW32	-0.108	0.0612	0.108	1.21325
BSG	P35613	0.0712	0.227	-0.0712	0.643974
BST1	Q10588	0.104	0.26	-0.104	0.585027
BST2	Q10589	0.169	0.104	-0.169	0.982967
BTAF1	O14981	0.058	0.393	-0.058	0.405607
BTBD10	Q9BSF8	0.105	0.38	-0.105	0.420216
BTBD2	Q9BX70	0.159	0.0512	-0.159	1.29073
BTBD9	Q96Q07	-0.0918	0.641	0.0918	0.193142
BTF3	P20290	0.351	0.00151	-0.351	2.82102
BUB1	O43683	-0.118	0.0988	0.118	1.00524
BUB1B	O60566	-0.0319	0.53	0.0319	0.275724
BUB3	O43684	0.0846	0.0677	-0.0846	1.16941
BUD23	O43709	0.058	0.261	-0.058	0.583359
BUD31	P41223	0.0214	0.72	-0.0214	0.142668
BYSL	Q13895	-0.0201	0.692	0.0201	0.159894
BZW1	Q7L1Q6	-0.0944	0.0918	0.0944	1.03716
BZW2	Q9Y6E2	-0.198	0.0343	0.198	1.46471
C11orf68	Q9H3H3	0.00914	0.819	-0.00914	0.0867161
C11orf98	E9PRG8	0.0573	0.42	-0.0573	0.376751
C12orf4	Q9NQ89	0.194	0.0404	-0.194	1.39362
C14orf119	Q9NWQ9	0.131	0.0731	-0.131	1.13608
C17orf75	Q9HAS0	-0.136	0.141	0.136	0.850781
C19orf53	Q9UNZ5	0.109	0.698	-0.109	0.156145
C1D	Q13901	-0.0124	0.832	0.0124	0.0798767
C1GALT1	Q9NS00	-0.0782	0.655	0.0782	0.183759
C1QB	P02746	-0.149	0.17	0.149	0.769551
C1QBP	Q07021	-0.0174	0.777	0.0174	0.109579
C2CD5	Q86YS7	-0.0324	0.645	0.0324	0.19044
C3orf38	Q5JPI3	0.0227	0.634	-0.0227	0.197911
C3orf62	Q6ZUJ4	-0.126	0.216	0.126	0.665546
C5orf22	Q49AR2	-0.0115	0.902	0.0115	0.0447935
C7orf50	Q9BRJ6	0.267	0.0692	-0.267	1.15989
C9orf78	Q9NZ63	0.318	0.0157	-0.318	1.8041
CAAP1	Q9H8G2	0.264	0.0148	-0.264	1.82974
CAB39	Q9Y376	0.0152	0.75	-0.0152	0.124939
CACYBP	Q9HB71	-0.0449	0.396	0.0449	0.402305
CAD	P27708	-0.101	0.0845	0.101	1.07314
CALCOCO2	Q13137	0.247	0.00753	-0.247	2.12321
CALM1	P0DP23	0.337	0.0175	-0.337	1.75696
CALML5	Q9NZT1	1.35	0.000713	-1.35	3.14691
CALR	P27797	-0.0327	0.549	0.0327	0.260428
CALU	O43852	0.00976	0.893	-0.00976	0.0491485
CAMK1	Q14012	0.289	0.0693	-0.289	1.15927
CAMK2D	Q13557	-0.127	0.086	0.127	1.0655
CAMK2G	Q13555	-0.223	0.0292	0.223	1.53462
CAND1	Q86VP6	-0.16	0.145	0.16	0.838632
CANX	P27824	-0.0497	0.315	0.0497	0.501689
CAP1	Q01518	-0.111	0.0477	0.111	1.32148
CAPG	P40121	0.0111	0.879	-0.0111	0.0560111
CAPN1	P07384	-0.124	0.0458	0.124	1.33913
CAPN7	Q9Y6W3	0.0488	0.463	-0.0488	0.334419
CAPNS1	P04632	-0.128	0.0209	0.128	1.67985
CAPRIN1	Q14444	0.0528	0.419	-0.0528	0.377786
CAPZA1	P52907	-0.0998	0.024	0.0998	1.61979
CAPZA2	P47755	-0.112	0.0411	0.112	1.38616
CAPZB	P47756	0.0619	0.188	-0.0619	0.725842
CARHSP1	Q9Y2V2	0.216	0.175	-0.216	0.756962
CARM1	Q86X55	-0.00326	0.931	0.00326	0.0310503
CARMIL2	Q6F5E8	-0.0704	0.24	0.0704	0.619789
CARS1	P49589	-0.0284	0.486	0.0284	0.313364
CARS2	Q9HA77	0.0572	0.283	-0.0572	0.548214
CASC3	O15234	-0.119	0.314	0.119	0.50307
CASP1	P29466	-0.0294	0.591	0.0294	0.228413
CASP2	P42575	0.0594	0.373	-0.0594	0.428291
CASP3	P42574	0.0676	0.138	-0.0676	0.860121
CASP6	P55212	0.078	0.124	-0.078	0.906578
CASP7	P55210	-0.0115	0.858	0.0115	0.0665127
CASP8	Q14790	0.0144	0.818	-0.0144	0.0872467
CAT	P04040	0.0123	0.82	-0.0123	0.0861861
CBFB	Q13951	0.0675	0.177	-0.0675	0.752027
CBL	P22681	-0.04	0.515	0.04	0.288193
CBLB	Q13191	-0.0724	0.339	0.0724	0.4698
CBLL1	Q75N03	0.422	0.0391	-0.422	1.40782
CBS	P35520	0.0819	0.105	-0.0819	0.978811
CBX1	P83916	0.139	0.0598	-0.139	1.2233
CBX3	Q13185	-0.141	0.0194	0.141	1.7122
CBX4	O00257	0.0598	0.526	-0.0598	0.279014
CBX5	P45973	0.0259	0.68	-0.0259	0.167491
CBX6	O95503	0.362	0.000332	-0.362	3.47886
CC2D1A	Q6P1N0	0.0488	0.339	-0.0488	0.4698
CC2D1B	Q5T0F9	-0.00726	0.931	0.00726	0.0310503
CCAR1	Q8IX12	-0.0947	0.153	0.0947	0.815309
CCAR2	Q8N163	-0.0447	0.276	0.0447	0.559091
CCDC134	Q9H6E4	0.536	0.301	-0.536	0.521434
CCDC137	Q6PK04	0.21	0.065	-0.21	1.18709
CCDC138	Q96M89	0.0239	0.854	-0.0239	0.0685421
CCDC167	Q9P0B6	0.23	0.00229	-0.23	2.64016
CCDC186	Q7Z3E2	-0.00282	0.978	0.00282	0.00966115
CCDC22	O60826	-0.225	0.0154	0.225	1.81248
CCDC25	Q86WR0	0.301	0.0031	-0.301	2.50864
CCDC28B	Q9BUN5	0.142	0.469	-0.142	0.328827
CCDC47	Q96A33	0.0161	0.779	-0.0161	0.108463
CCDC6	Q16204	0.154	0.383	-0.154	0.416801
CCDC77	Q9BR77	0.0554	0.585	-0.0554	0.232844
CCDC86	Q9H6F5	0.234	0.00208	-0.234	2.68194
CCDC88A	Q3V6T2	0.132	0.196	-0.132	0.707744
CCDC88B	A6NC98	0.216	0.0583	-0.216	1.23433
CCDC93	Q567U6	-0.106	0.0378	0.106	1.42251
CCNA2	P20248	0.0408	0.661	-0.0408	0.179799
CCNB1	P14635	-0.0188	0.706	0.0188	0.151195
CCNB2	O95067	-0.0112	0.883	0.0112	0.0540393
CCND2	P30279	-0.259	0.0637	0.259	1.19586
CCND3	P30281	0.041	0.722	-0.041	0.141463
CCNDBP1	O95273	0.0998	0.404	-0.0998	0.393619
CCNH	P51946	-0.0195	0.733	0.0195	0.134896
CCNK	O75909	0.322	0.00645	-0.322	2.19044
CCNL2	Q96S94	-0.0808	0.45	0.0808	0.346787
CCNT1	O60563	-0.0797	0.141	0.0797	0.850781
CCNY	Q8ND76	0.0536	0.495	-0.0536	0.305395
CCNYL1	Q8N7R7	0.175	0.153	-0.175	0.815309
CCT2	P78371	-0.0907	0.0951	0.0907	1.02182
CCT3	P49368	-0.143	0.0827	0.143	1.08249
CCT4	P50991	-0.0442	0.378	0.0442	0.422508
CCT5	P48643	-0.0707	0.107	0.0707	0.970616
CCT6A	P40227	-0.114	0.0906	0.114	1.04287
CCT7	Q99832	-0.128	0.049	0.128	1.3098
CCT8	P50990	-0.0538	0.266	0.0538	0.575118
CCZ1B	P86790	-0.0712	0.107	0.0712	0.970616
CD109	Q6YHK3	0.134	0.196	-0.134	0.707744
CD1A	P06126	-0.0664	0.388	0.0664	0.411168
CD1C	P29017	0.0628	0.565	-0.0628	0.247952
CD2	P06729	0.203	0.16	-0.203	0.79588
CD247	P20963	-0.104	0.0865	0.104	1.06298
CD28	P10747	-0.169	0.209	0.169	0.679854
CD2AP	Q9Y5K6	0.0249	0.723	-0.0249	0.140862
CD3D	P04234	-4e-04	0.995	0.0004	0.00217692
CD3E	P07766	-0.101	0.0977	0.101	1.01011
CD3G	P09693	-0.065	0.331	0.065	0.480172
CD4	P01730	0.0895	0.195	-0.0895	0.709965
CD47	Q08722	0.00106	0.99	-0.00106	0.00436481
CD48	P09326	0.0787	0.57	-0.0787	0.244125
CD5	P06127	0.163	0.0969	-0.163	1.01368
CD58	P19256	0.51	0.00729	-0.51	2.13727
CD59	P13987	0.291	0.0735	-0.291	1.13371
CD81	P60033	0.204	0.0658	-0.204	1.18177
CD8A	P01732	-0.0135	0.834	0.0135	0.0788339
CDAN1	Q8IWY9	-0.291	0.094	0.291	1.02687
CDC123	O75794	0.0355	0.517	-0.0355	0.286509
CDC16	Q13042	-0.127	0.0232	0.127	1.63451
CDC20	Q12834	0.0342	0.553	-0.0342	0.257275
CDC23	Q9UJX2	-0.0408	0.278	0.0408	0.555955
CDC25A	P30304	-0.251	0.0116	0.251	1.93554
CDC25B	P30305	0.0163	0.824	-0.0163	0.0840728
CDC27	P30260	-0.0228	0.659	0.0228	0.181115
CDC37	Q16543	0.0393	0.44	-0.0393	0.356547
CDC40	O60508	-0.0451	0.292	0.0451	0.534617
CDC42	P60953	0.0591	0.265	-0.0591	0.576754
CDC45	O75419	-0.0762	0.0453	0.0762	1.3439
CDC5L	Q99459	-0.0481	0.419	0.0481	0.377786
CDC6	Q99741	0.304	0.207	-0.304	0.68403
CDC7	O00311	0.024	0.679	-0.024	0.16813
CDC73	Q6P1J9	0.153	0.00151	-0.153	2.82102
CDCA2	Q69YH5	0.132	0.0625	-0.132	1.20412
CDCA3	Q99618	0.116	0.256	-0.116	0.59176
CDCA7	Q9BWT1	0.149	0.534	-0.149	0.272459
CDCA7L	Q96GN5	-0.026	0.765	0.026	0.116339
CDCA8	Q53HL2	0.175	0.0206	-0.175	1.68613
CDH2	P19022	0.00683	0.92	-0.00683	0.0362122
CDIPT	O14735	0.161	0.0811	-0.161	1.09098
CDK1	P06493	-0.0475	0.122	0.0475	0.91364
CDK11B	P21127	-0.0114	0.843	0.0114	0.0741724
CDK12	Q9NYV4	-0.0549	0.429	0.0549	0.367543
CDK17	Q00537	-0.018	0.831	0.018	0.080399
CDK2	P24941	-0.111	0.0514	0.111	1.28904
CDK4	P11802	0.0261	0.78	-0.0261	0.107905
CDK5	Q00535	-0.132	0.00696	0.132	2.15739
CDK5RAP1	Q96SZ6	0.115	0.335	-0.115	0.474955
CDK5RAP2	Q96SN8	0.0716	0.272	-0.0716	0.565431
CDK5RAP3	Q96JB5	-0.125	0.0593	0.125	1.22695
CDK6	Q00534	-0.0311	0.33	0.0311	0.481486
CDK7	P50613	-0.0339	0.551	0.0339	0.258848
CDK9	P50750	-0.0183	0.69	0.0183	0.161151
CDKAL1	Q5VV42	-0.12	0.0266	0.12	1.57512
CDKN1A	P38936	0.219	0.578	-0.219	0.238072
CDKN2AIP	Q9NXV6	-0.0802	0.136	0.0802	0.866461
CDKN2D	P55273	0.158	0.0611	-0.158	1.21396
CDKN3	Q16667	0.204	0.0132	-0.204	1.87943
CDS2	O95674	-0.16	0.391	0.16	0.407823
CEBPZ	Q03701	-0.0171	0.7	0.0171	0.154902
CELF1	Q92879	-0.0743	0.0827	0.0743	1.08249
CENPE	Q02224	0.0151	0.795	-0.0151	0.0996329
CENPF	P49454	-0.00957	0.864	0.00957	0.0634863
CENPH	Q9H3R5	0.0227	0.784	-0.0227	0.105684
CENPM	Q9NSP4	-0.0312	0.645	0.0312	0.19044
CENPO	Q9BU64	0.0705	0.547	-0.0705	0.262013
CENPU	Q71F23	-0.0721	0.165	0.0721	0.782516
CENPV	Q7Z7K6	-0.00239	0.978	0.00239	0.00966115
CEP120	Q8N960	0.102	0.247	-0.102	0.607303
CEP152	O94986	-0.0593	0.401	0.0593	0.396856
CEP192	Q8TEP8	0.0881	0.585	-0.0881	0.232844
CEP20	Q96NB1	0.299	0.00178	-0.299	2.74958
CEP290	O15078	0.0164	0.714	-0.0164	0.146302
CEP350	Q5VT06	0.181	0.0792	-0.181	1.10127
CEP43	O95684	1.06	0.00407	-1.06	2.39041
CEP44	Q9C0F1	-0.169	0.0609	0.169	1.21538
CEP55	Q53EZ4	0.0221	0.761	-0.0221	0.118615
CEP57	Q86XR8	0.0819	0.445	-0.0819	0.35164
CEP70	Q8NHQ1	0.105	0.0445	-0.105	1.35164
CEP72	Q9P209	0.103	0.833	-0.103	0.079355
CEP76	Q8TAP6	0.0718	0.315	-0.0718	0.501689
CEP78	Q5JTW2	0.195	0.0145	-0.195	1.83863
CEP85	Q6P2H3	0.179	0.0558	-0.179	1.25337
CEP85L	Q5SZL2	0.0281	0.7	-0.0281	0.154902
CEP95	Q96GE4	-0.189	0.506	0.189	0.295849
CEP97	Q8IW35	-0.0389	0.423	0.0389	0.37366
CEPT1	Q9Y6K0	-0.211	0.13	0.211	0.886057
CERT1	Q9Y5P4	-0.0457	0.375	0.0457	0.425969
CETN2	P41208	0.0576	0.553	-0.0576	0.257275
CETN3	O15182	0.231	0.0138	-0.231	1.86012
CFAP20	Q9Y6A4	0.123	0.0328	-0.123	1.48413
CFAP36	Q96G28	-0.0906	0.556	0.0906	0.254925
CFAP410	O43822	0.0294	0.841	-0.0294	0.075204
CFL1	P23528	-0.149	0.243	0.149	0.614394
CHAF1B	Q13112	-0.00197	0.96	0.00197	0.0177288
CHAMP1	Q96JM3	-0.0397	0.406	0.0397	0.391474
CHCHD3	Q9NX63	0.0709	0.239	-0.0709	0.621602
CHD1	O14646	-0.108	0.0268	0.108	1.57187
CHD1L	Q86WJ1	-0.0263	0.651	0.0263	0.186419
CHD3	Q12873	0.0378	0.445	-0.0378	0.35164
CHD4	Q14839	-0.165	0.00856	0.165	2.06753
CHD7	Q9P2D1	0.0215	0.779	-0.0215	0.108463
CHD8	Q9HCK8	-0.0677	0.225	0.0677	0.647817
CHD9	Q3L8U1	-0.37	0.311	0.37	0.50724
CHEK1	O14757	-0.121	0.0321	0.121	1.49349
CHEK2	O96017	-0.0292	0.778	0.0292	0.10902
CHERP	Q8IWX8	-0.0674	0.431	0.0674	0.365523
CHI3L2	Q15782	-0.00939	0.901	0.00939	0.0452752
CHID1	Q9BWS9	0.0842	0.146	-0.0842	0.835647
CHM	P24386	-0.0761	0.293	0.0761	0.533132
CHML	P26374	0.0739	0.49	-0.0739	0.309804
CHMP1A	Q9HD42	0.213	0.0102	-0.213	1.9914
CHMP2A	O43633	0.241	0.0182	-0.241	1.73993
CHMP4B	Q9H444	0.31	0.0205	-0.31	1.68825
CHMP6	Q96FZ7	0.139	0.354	-0.139	0.450997
CHMP7	Q8WUX9	0.0856	0.248	-0.0856	0.605548
CHN1	P15882	-0.0417	0.776	0.0417	0.110138
CHORDC1	Q9UHD1	0.0117	0.821	-0.0117	0.0856568
CHP1	Q99653	0.15	0.22	-0.15	0.657577
CHST11	Q9NPF2	0.0686	0.197	-0.0686	0.705534
CHST12	Q9NRB3	0.318	0.105	-0.318	0.978811
CHTF18	Q8WVB6	-0.0424	0.755	0.0424	0.122053
CHTOP	Q9Y3Y2	0.078	0.476	-0.078	0.322393
CHUK	O15111	-0.0385	0.427	0.0385	0.369572
CHURC1	Q8WUH1	0.179	0.159	-0.179	0.798603
CIAO1	O76071	0.028	0.615	-0.028	0.211125
CIAPIN1	Q6FI81	-0.142	0.0192	0.142	1.7167
CIB1	Q99828	0.0234	0.795	-0.0234	0.0996329
CIP2A	Q8TCG1	-0.119	0.0434	0.119	1.36251
CISD1	Q9NZ45	0.0327	0.528	-0.0327	0.277366
CKAP2	Q8WWK9	0.187	0.0152	-0.187	1.81816
CKAP2L	Q8IYA6	0.192	0.00727	-0.192	2.13847
CKAP5	Q14008	-0.194	0.0386	0.194	1.41341
CKS2	P33552	0.435	0.000109	-0.435	3.96257
CLASP1	Q7Z460	-0.0275	0.727	0.0275	0.138466
CLASP2	O75122	-0.153	0.0692	0.153	1.15989
CLCC1	Q96S66	0.639	0.0528	-0.639	1.27737
CLCN3	P51790	-0.16	0.184	0.16	0.735182
CLCN7	P51798	0.0783	0.384	-0.0783	0.415669
CLDND1	Q9NY35	0.0736	0.643	-0.0736	0.191789
CLEC16A	Q2KHT3	0.0454	0.562	-0.0454	0.250264
CLGN	O14967	-0.206	0.17	0.206	0.769551
CLIC1	O00299	-0.0389	0.379	0.0389	0.421361
CLIC4	Q9Y696	-0.192	0.0861	0.192	1.065
CLINT1	Q14677	0.225	0.0655	-0.225	1.18376
CLIP1	P30622	-0.0654	0.368	0.0654	0.434152
CLK1	P49759	-0.175	0.0109	0.175	1.96257
CLK3	P49761	-0.132	0.0168	0.132	1.77469
CLNS1A	P54105	-0.233	0.145	0.233	0.838632
CLP1	Q92989	0.0409	0.589	-0.0409	0.229885
CLPB	Q9H078	-0.0684	0.139	0.0684	0.856985
CLPP	Q16740	0.0285	0.551	-0.0285	0.258848
CLPTM1	O96005	0.218	0.0223	-0.218	1.6517
CLPTM1L	Q96KA5	0.0204	0.729	-0.0204	0.137272
CLPX	O76031	-0.079	0.111	0.079	0.954677
CLTC	Q00610	-0.183	0.0729	0.183	1.13727
CLUAP1	Q96AJ1	-0.0668	0.469	0.0668	0.328827
CLUH	O75153	-0.0566	0.283	0.0566	0.548214
CMAS	Q8NFW8	-0.0392	0.585	0.0392	0.232844
CMIP	Q8IY22	-0.0721	0.214	0.0721	0.669586
CMPK1	P30085	-0.118	0.275	0.118	0.560667
CMPK2	Q5EBM0	-0.0489	0.289	0.0489	0.539102
CMSS1	Q9BQ75	-0.123	0.0345	0.123	1.46218
CMTM3	Q96MX0	0.112	0.192	-0.112	0.716699
CMTM6	Q9NX76	0.0614	0.348	-0.0614	0.458421
CMTR1	Q8N1G2	-0.0319	0.456	0.0319	0.341035
CMTR2	Q8IYT2	-0.0697	0.657	0.0697	0.182435
CMYA5	Q8N3K9	0.619	0.0869	-0.619	1.06098
CNDP2	Q96KP4	-0.0782	0.0663	0.0782	1.17849
CNN2	Q99439	-0.014	0.867	0.014	0.0619809
CNN3	Q15417	-0.00786	0.976	0.00786	0.0105502
CNNM3	Q8NE01	-0.0524	0.333	0.0524	0.477556
CNOT1	A5YKK6	-0.105	0.127	0.105	0.896196
CNOT10	Q9H9A5	-0.0767	0.161	0.0767	0.793174
CNOT11	Q9UKZ1	-0.109	0.294	0.109	0.531653
CNOT2	Q9NZN8	0.0358	0.514	-0.0358	0.289037
CNOT3	O75175	0.0842	0.107	-0.0842	0.970616
CNOT6	Q9ULM6	-0.175	0.0613	0.175	1.21254
CNOT6L	Q96LI5	-0.0995	0.168	0.0995	0.774691
CNOT7	Q9UIV1	-0.247	0.4	0.247	0.39794
CNOT8	Q9UFF9	-0.0491	0.366	0.0491	0.436519
CNOT9	Q92600	0.117	0.497	-0.117	0.303644
CNP	P09543	0.00558	0.894	-0.00558	0.0486625
CNPY3	Q9BT09	0.476	0.112	-0.476	0.950782
CNTNAP4	Q9C0A0	-0.291	0.145	0.291	0.838632
CNTRL	Q7Z7A1	-0.00108	0.993	0.00108	0.00305075
COA1	Q9GZY4	0.0562	0.374	-0.0562	0.427128
COA3	Q9Y2R0	0.398	0.0296	-0.398	1.52871
COASY	Q13057	0.062	0.432	-0.062	0.364516
COG1	Q8WTW3	-0.1	0.177	0.1	0.752027
COG2	Q14746	-0.056	0.323	0.056	0.490797
COG3	Q96JB2	-0.133	0.0952	0.133	1.02136
COG4	Q9H9E3	-0.00252	0.969	0.00252	0.0136762
COG5	Q9UP83	-0.177	0.0181	0.177	1.74232
COG6	Q9Y2V7	-0.115	0.111	0.115	0.954677
COG7	P83436	-0.174	0.0235	0.174	1.62893
COG8	Q96MW5	-0.0164	0.822	0.0164	0.0851282
COLGALT1	Q8NBJ5	0.0386	0.521	-0.0386	0.283162
COMMD1	Q8N668	0.63	0.196	-0.63	0.707744
COMMD10	Q9Y6G5	0.153	0.34	-0.153	0.468521
COMMD2	Q86X83	0.0783	0.314	-0.0783	0.50307
COMMD3	Q9UBI1	0.147	0.0488	-0.147	1.31158
COMMD4	Q9H0A8	-0.0678	0.258	0.0678	0.58838
COMT	P21964	-0.158	0.0837	0.158	1.07727
COPA	P53621	0.0325	0.436	-0.0325	0.360514
COPB1	P53618	-0.137	0.098	0.137	1.00877
COPB2	P35606	-0.0863	0.0513	0.0863	1.28988
COPE	O14579	0.0859	0.116	-0.0859	0.935542
COPG1	Q9Y678	-0.163	0.044	0.163	1.35655
COPG2	Q9UBF2	-0.189	0.0335	0.189	1.47496
COPS2	P61201	-0.158	0.0188	0.158	1.72584
COPS3	Q9UNS2	0.137	0.0227	-0.137	1.64397
COPS4	Q9BT78	-0.0031	0.94	0.0031	0.0268721
COPS5	Q92905	0.0252	0.562	-0.0252	0.250264
COPS6	Q7L5N1	-0.0365	0.445	0.0365	0.35164
COPS7B	Q9H9Q2	0.121	0.526	-0.121	0.279014
COPS8	Q99627	-0.00292	0.986	0.00292	0.00612309
COPZ1	P61923	0.16	0.092	-0.16	1.03621
COQ8A	Q8NI60	-0.556	0.248	0.556	0.605548
COQ8B	Q96D53	0.0957	0.362	-0.0957	0.441291
CORO1A	P31146	-0.122	0.173	0.122	0.761954
CORO1B	Q9BR76	0.222	0.0759	-0.222	1.11976
CORO1C	Q9ULV4	-0.014	0.825	0.014	0.0835461
CORO7	P57737	-0.108	0.092	0.108	1.03621
COTL1	Q14019	-0.0254	0.49	0.0254	0.309804
COX14	Q96I36	-0.202	0.114	0.202	0.943095
COX20	Q5RI15	0.0161	0.755	-0.0161	0.122053
COX4I1	P13073	0.017	0.698	-0.017	0.156145
COX6A1	P12074	0.0198	0.894	-0.0198	0.0486625
COX6C	P09669	0.0886	0.0371	-0.0886	1.43063
COX7A2	P14406	0.0852	0.118	-0.0852	0.928118
COX7B	P24311	0.0767	0.166	-0.0767	0.779892
CPD	O75976	-0.102	0.0576	0.102	1.23958
CPNE1	Q99829	-0.0343	0.343	0.0343	0.464706
CPNE3	O75131	-0.026	0.608	0.026	0.216096
CPOX	P36551	0.071	0.233	-0.071	0.632644
CPSF1	Q10570	0.00564	0.888	-0.00564	0.051587
CPSF2	Q9P2I0	-0.185	0.01	0.185	2
CPSF3	Q9UKF6	0.0531	0.692	-0.0531	0.159894
CPSF4	O95639	0.221	0.531	-0.221	0.274905
CPSF6	Q16630	-0.0818	0.15	0.0818	0.823909
CPSF7	Q8N684	-0.0402	0.268	0.0402	0.571865
CPT1A	P50416	-0.0549	0.421	0.0549	0.375718
CPT2	P23786	-0.0902	0.257	0.0902	0.590067
CPVL	Q9H3G5	0.0891	0.1	-0.0891	1
CRADD	P78560	-0.251	0.147	0.251	0.832683
CRBN	Q96SW2	-0.0889	0.553	0.0889	0.257275
CRKL	P46109	0.12	0.5	-0.12	0.30103
CRLF3	Q8IUI8	0.0905	0.0691	-0.0905	1.16052
CRNKL1	Q9BZJ0	-0.0403	0.342	0.0403	0.465974
CRTAP	O75718	-0.572	0.173	0.572	0.761954
CRY1	Q16526	-0.39	0.19	0.39	0.721246
CRYBG1	Q9Y4K1	0.0349	0.496	-0.0349	0.304518
CRYZ	Q08257	0.0516	0.133	-0.0516	0.876148
CRYZL1	O95825	-0.0815	0.103	0.0815	0.987163
CS	O75390	-0.00735	0.893	0.00735	0.0491485
CSDE1	O75534	0.0201	0.647	-0.0201	0.189096
CSE1L	P55060	-0.237	0.049	0.237	1.3098
CSK	P41240	-0.0498	0.215	0.0498	0.667562
CSNK1A1	P48729	-0.0228	0.541	0.0228	0.266803
CSNK1E	P49674	-0.0112	0.837	0.0112	0.0772745
CSNK1G1	Q9HCP0	0.109	0.352	-0.109	0.453457
CSNK1G2	P78368	0.186	0.043	-0.186	1.36653
CSNK2A1	P68400	-0.0693	0.137	0.0693	0.863279
CSNK2A2	P19784	-0.0106	0.798	0.0106	0.0979971
CSNK2B	P67870	0.0581	0.402	-0.0581	0.395774
CSPP1	Q1MSJ5	0.123	0.459	-0.123	0.338187
CSRP1	P21291	0.0284	0.612	-0.0284	0.213249
CSTA	P01040	0.574	0.154	-0.574	0.812479
CSTF1	Q05048	0.0715	0.128	-0.0715	0.89279
CSTF2T	Q9H0L4	0.231	0.00231	-0.231	2.63639
CSTF3	Q12996	-0.0475	0.259	0.0475	0.5867
CTBP1	Q13363	0.0103	0.797	-0.0103	0.0985417
CTCF	P49711	-0.065	0.318	0.065	0.497573
CTDP1	Q9Y5B0	-0.0711	0.1	0.0711	1
CTDSPL2	Q05D32	-0.0456	0.491	0.0456	0.308919
CTNNA1	P35221	-0.117	0.269	0.117	0.570248
CTNNB1	P35222	0.162	0.186	-0.162	0.730487
CTNNBL1	Q8WYA6	-0.055	0.45	0.055	0.346787
CTPS1	P17812	-0.0545	0.248	0.0545	0.605548
CTR9	Q6PD62	-0.195	0.00132	0.195	2.87943
CTSA	P10619	0.223	0.247	-0.223	0.607303
CTSC	P53634	-0.0446	0.595	0.0446	0.225483
CTSD	P07339	-0.0284	0.64	0.0284	0.19382
CUL1	Q13616	-0.0783	0.075	0.0783	1.12494
CUL2	Q13617	-0.0724	0.102	0.0724	0.9914
CUL3	Q13618	-0.023	0.512	0.023	0.29073
CUL4A	Q13619	-0.0591	0.246	0.0591	0.609065
CUL4B	Q13620	-0.0497	0.588	0.0497	0.230623
CUL5	Q93034	-0.0513	0.495	0.0513	0.305395
CUL9	Q8IWT3	0.131	0.089	-0.131	1.05061
CUTA	O60888	0.196	0.0299	-0.196	1.52433
CUTC	Q9NTM9	-0.766	0.0375	0.766	1.42597
CUX1	P39880	0.212	0.00305	-0.212	2.5157
CWC15	Q9P013	0.243	0.0211	-0.243	1.67572
CWF19L1	Q69YN2	-0.0181	0.704	0.0181	0.152427
CXCR4	P61073	-0.0124	0.937	0.0124	0.0282604
CXorf38	Q8TB03	0.136	0.313	-0.136	0.504456
CXXC1	Q9P0U4	0.331	0.0139	-0.331	1.85699
CYB5B	O43169	0.0308	0.814	-0.0308	0.0893756
CYB5R1	Q9UHQ9	0.156	0.0615	-0.156	1.21112
CYB5R3	P00387	-0.0522	0.248	0.0522	0.605548
CYBC1	Q9BQA9	0.305	0.00575	-0.305	2.24033
CYC1	P08574	-0.177	0.00411	0.177	2.38616
CYCS	P99999	-0.09	0.725	0.09	0.139662
CYFIP1	Q7L576	-0.0096	0.938	0.0096	0.0277972
CYFIP2	Q96F07	-0.0995	0.0325	0.0995	1.48812
CYP20A1	Q6UW02	-0.057	0.464	0.057	0.333482
CYP4X1	Q8N118	-0.0311	0.792	0.0311	0.101275
CYP51A1	Q16850	-0.19	0.013	0.19	1.88606
CYRIB	Q9NUQ9	-0.0527	0.365	0.0527	0.437707
CYTH1	Q15438	0.08	0.054	-0.08	1.26761
CYTH3	O43739	0.117	0.244	-0.117	0.61261
DAAM1	Q9Y4D1	0.204	0.0361	-0.204	1.44249
DAB1	O75553	0.0105	0.938	-0.0105	0.0277972
DAB2	P98082	0.155	0.078	-0.155	1.10791
DAD1	P61803	0.276	0.184	-0.276	0.735182
DAP3	P51398	-0.0103	0.807	0.0103	0.0931265
DARS1	P14868	-0.0271	0.467	0.0271	0.330683
DARS2	Q6PI48	0.0452	0.509	-0.0452	0.293282
DAZAP1	Q96EP5	-0.21	0.0377	0.21	1.42366
DAZAP2	Q15038	0.171	0.684	-0.171	0.164944
DBN1	Q16643	0.0582	0.4	-0.0582	0.39794
DBR1	Q9UK59	0.0161	0.735	-0.0161	0.133713
DBT	P11182	0.0487	0.467	-0.0487	0.330683
DCAF1	Q9Y4B6	-0.0647	0.0705	0.0647	1.15181
DCAF11	Q8TEB1	-0.101	0.568	0.101	0.245652
DCAF13	Q9NV06	-0.0511	0.381	0.0511	0.419075
DCAF5	Q96JK2	0.0565	0.349	-0.0565	0.457175
DCAF7	P61962	0.16	0.00787	-0.16	2.10403
DCAF8	Q5TAQ9	0.0584	0.328	-0.0584	0.484126
DCAKD	Q8WVC6	-0.101	0.19	0.101	0.721246
DCD	P81605	0.198	0.655	-0.198	0.183759
DCK	P27707	0.00138	0.968	-0.00138	0.0141246
DCP1A	Q9NPI6	0.0207	0.679	-0.0207	0.16813
DCP1B	Q8IZD4	0.0467	0.612	-0.0467	0.213249
DCPS	Q96C86	-0.079	0.816	0.079	0.0883098
DCTN1	Q14203	-0.0714	0.277	0.0714	0.55752
DCTN2	Q13561	0.137	0.0715	-0.137	1.14569
DCTN3	O75935	0.0572	0.43	-0.0572	0.366532
DCTN4	Q9UJW0	0.0233	0.599	-0.0233	0.222573
DCTN5	Q9BTE1	-0.00952	0.952	0.00952	0.0213631
DCUN1D1	Q96GG9	0.033	0.575	-0.033	0.240332
DCUN1D5	Q9BTE7	-0.0246	0.506	0.0246	0.295849
DCXR	Q7Z4W1	0.00774	0.895	-0.00774	0.048177
DDB1	Q16531	0.0673	0.135	-0.0673	0.869666
DDB2	Q92466	0.00377	0.949	-0.00377	0.0227338
DDHD1	Q8NEL9	0.169	0.0457	-0.169	1.34008
DDHD2	O94830	0.0275	0.857	-0.0275	0.0670192
DDI2	Q5TDH0	-0.0231	0.696	0.0231	0.157391
DDIT4	Q9NX09	0.954	1.4e-06	-0.954	5.85387
DDOST	P39656	-0.026	0.461	0.026	0.336299
DDX1	Q92499	-0.0841	0.0205	0.0841	1.68825
DDX10	Q13206	-0.145	0.0136	0.145	1.86646
DDX11L8	A8MPP1	-0.0936	0.0939	0.0936	1.02733
DDX17	Q92841	-0.0714	0.538	0.0714	0.269218
DDX18	Q9NVP1	0.163	0.0104	-0.163	1.98297
DDX19A	Q9NUU7	-0.0899	0.149	0.0899	0.826814
DDX20	Q9UHI6	-0.0819	0.153	0.0819	0.815309
DDX21	Q9NR30	-0.127	0.0829	0.127	1.08145
DDX23	Q9BUQ8	-0.0985	0.117	0.0985	0.931814
DDX24	Q9GZR7	-0.00789	0.866	0.00789	0.0624821
DDX27	Q96GQ7	0.112	0.0948	-0.112	1.02319
DDX28	Q9NUL7	0.132	0.106	-0.132	0.974694
DDX31	Q9H8H2	-0.275	0.00874	0.275	2.05849
DDX39A	O00148	0.0472	0.307	-0.0472	0.512862
DDX39B	Q13838	-0.0194	0.598	0.0194	0.223299
DDX3X	O00571	-0.0959	0.0815	0.0959	1.08884
DDX3Y	O15523	-0.126	0.171	0.126	0.767004
DDX41	Q9UJV9	-0.0603	0.275	0.0603	0.560667
DDX42	Q86XP3	-0.0209	0.529	0.0209	0.276544
DDX46	Q7L014	-0.116	0.119	0.116	0.924453
DDX47	Q9H0S4	0.00795	0.893	-0.00795	0.0491485
DDX49	Q9Y6V7	-0.179	0.00207	0.179	2.68403
DDX5	P17844	-0.129	0.177	0.129	0.752027
DDX50	Q9BQ39	-0.0683	0.211	0.0683	0.675718
DDX51	Q8N8A6	0.0748	0.273	-0.0748	0.563837
DDX52	Q9Y2R4	-0.121	0.163	0.121	0.787812
DDX54	Q8TDD1	-0.14	0.0358	0.14	1.44612
DDX55	Q8NHQ9	-0.173	0.169	0.173	0.772113
DDX56	Q9NY93	-0.0976	0.183	0.0976	0.737549
DDX6	P26196	0.0309	0.362	-0.0309	0.441291
DDX60	Q8IY21	-0.0184	0.825	0.0184	0.0835461
DECR1	Q16698	-0.00511	0.9	0.00511	0.0457575
DEF6	Q9H4E7	-0.0683	0.141	0.0683	0.850781
DEK	P35659	-0.0313	0.429	0.0313	0.367543
DENND10P1	Q6NSW5	-0.0703	0.288	0.0703	0.540608
DENND11	A4D1U4	-0.0521	0.659	0.0521	0.181115
DENND2D	Q9H6A0	-0.101	0.106	0.101	0.974694
DENND4A	Q7Z401	0.0167	0.786	-0.0167	0.104577
DENND4B	O75064	-0.0622	0.704	0.0622	0.152427
DENND6A	Q8IWF6	0.182	0.00981	-0.182	2.00833
DENR	O43583	0.0824	0.427	-0.0824	0.369572
DEPDC1B	Q8WUY9	-0.096	0.0548	0.096	1.26122
DERA	Q9Y315	0.173	0.0428	-0.173	1.36856
DERL1	Q9BUN8	0.0636	0.684	-0.0636	0.164944
DFFA	O00273	-0.0979	0.277	0.0979	0.55752
DGKA	P23743	-0.0503	0.334	0.0503	0.476254
DGKE	P52429	0.119	0.282	-0.119	0.549751
DGKH	Q86XP1	0.148	0.392	-0.148	0.406714
DGKZ	Q13574	0.0289	0.77	-0.0289	0.113509
DGUOK	Q16854	0.173	0.165	-0.173	0.782516
DHCR24	Q15392	-0.0188	0.803	0.0188	0.0952845
DHCR7	Q9UBM7	-0.0718	0.297	0.0718	0.527244
DHDDS	Q86SQ9	0.536	0.243	-0.536	0.614394
DHFR	P00374	0.0826	0.11	-0.0826	0.958607
DHPS	P49366	-0.0503	0.547	0.0503	0.262013
DHRS1	Q96LJ7	0.344	0.064	-0.344	1.19382
DHRS7	Q9Y394	0.0488	0.789	-0.0488	0.102923
DHRS7B	Q6IAN0	-0.0593	0.288	0.0593	0.540608
DHX15	O43143	-0.0107	0.732	0.0107	0.135489
DHX16	O60231	-0.0863	0.0522	0.0863	1.28233
DHX29	Q7Z478	-0.0493	0.295	0.0493	0.530178
DHX30	Q7L2E3	-0.0688	0.165	0.0688	0.782516
DHX33	Q9H6R0	-0.124	0.011	0.124	1.95861
DHX35	Q9H5Z1	0.022	0.745	-0.022	0.127844
DHX36	Q9H2U1	-0.108	0.0267	0.108	1.57349
DHX37	Q8IY37	-0.216	0.00729	0.216	2.13727
DHX38	Q92620	0.1	0.256	-0.1	0.59176
DHX40	Q8IX18	-0.129	0.164	0.129	0.785156
DHX8	Q14562	-0.506	0.112	0.506	0.950782
DHX9	Q08211	-0.174	0.0688	0.174	1.16241
DIABLO	Q9NR28	0.0956	0.685	-0.0956	0.164309
DIAPH1	O60610	-0.0569	0.194	0.0569	0.712198
DIAPH2	O60879	-0.102	0.143	0.102	0.844664
DIAPH3	Q9NSV4	-0.047	0.433	0.047	0.363512
DICER1	Q9UPY3	-0.0521	0.356	0.0521	0.44855
DIDO1	Q9BTC0	0.0521	0.474	-0.0521	0.324222
DIMT1	Q9UNQ2	-0.0431	0.411	0.0431	0.386158
DIP2A	Q14689	-0.301	0.513	0.301	0.289883
DIP2B	Q9P265	-0.126	0.0199	0.126	1.70115
DIS3	Q9Y2L1	-0.0994	0.0623	0.0994	1.20551
DIS3L	Q8TF46	0.231	0.0549	-0.231	1.26043
DIS3L2	Q8IYB7	-0.0948	0.1	0.0948	1
DKC1	O60832	0.189	0.000822	-0.189	3.08513
DLAT	P10515	0.0101	0.865	-0.0101	0.0629839
DLD	P09622	-0.0357	0.36	0.0357	0.443697
DLG3	Q92796	-0.0843	0.48	0.0843	0.318759
DLGAP5	Q15398	-0.1	0.342	0.1	0.465974
DLST	P36957	0.11	0.341	-0.11	0.467246
DMAC1	Q96GE9	0.0546	0.647	-0.0546	0.189096
DMAP1	Q9NPF5	0.267	0.296	-0.267	0.528708
DMXL1	Q9Y485	-0.0295	0.68	0.0295	0.167491
DMXL2	Q8TDJ6	0.0318	0.652	-0.0318	0.185752
DNA2	P51530	0.0931	0.21	-0.0931	0.677781
DNAAF5	Q86Y56	-0.105	0.0576	0.105	1.23958
DNAJA1	P31689	0.0636	0.283	-0.0636	0.548214
DNAJA2	O60884	-0.0992	0.0588	0.0992	1.23062
DNAJA3	Q96EY1	-0.0794	0.561	0.0794	0.251037
DNAJB1	P25685	0.105	0.0492	-0.105	1.30803
DNAJB11	Q9UBS4	0.0516	0.332	-0.0516	0.478862
DNAJB12	Q9NXW2	0.0112	0.897	-0.0112	0.0472076
DNAJB14	Q8TBM8	-0.0565	0.403	0.0565	0.394695
DNAJB5	O75953	0.0893	0.601	-0.0893	0.221126
DNAJB6	O75190	0.134	0.0554	-0.134	1.25649
DNAJC1	Q96KC8	0.274	0.000362	-0.274	3.44129
DNAJC10	Q8IXB1	-0.298	0.103	0.298	0.987163
DNAJC11	Q9NVH1	0.142	0.0179	-0.142	1.74715
DNAJC13	O75165	-0.0352	0.528	0.0352	0.277366
DNAJC16	Q9Y2G8	0.191	0.302	-0.191	0.519993
DNAJC19	Q96DA6	0.0281	0.669	-0.0281	0.174574
DNAJC2	Q99543	-0.139	0.0249	0.139	1.6038
DNAJC21	Q5F1R6	-0.0833	0.676	0.0833	0.170053
DNAJC3	Q13217	0.00761	0.86	-0.00761	0.0655015
DNAJC7	Q99615	-0.248	0.0551	0.248	1.25885
DNAJC9	Q8WXX5	0.0553	0.76	-0.0553	0.119186
DNM1L	O00429	-0.0432	0.253	0.0432	0.596879
DNM2	P50570	-0.109	0.0353	0.109	1.45223
DNM3	Q9UQ16	-0.133	0.267	0.133	0.573489
DNMBP	Q6XZF7	-0.308	0.0162	0.308	1.79048
DNMT1	P26358	0.00884	0.835	-0.00884	0.0783135
DNMT3A	Q9Y6K1	0.331	0.36	-0.331	0.443697
DNPEP	Q9ULA0	-0.00804	0.895	0.00804	0.048177
DOCK10	Q96BY6	-0.123	0.282	0.123	0.549751
DOCK11	Q5JSL3	-0.131	0.0953	0.131	1.02091
DOCK2	Q92608	-0.0735	0.117	0.0735	0.931814
DOCK4	Q8N1I0	0.047	0.61	-0.047	0.21467
DOCK7	Q96N67	-0.0929	0.119	0.0929	0.924453
DOK2	O60496	0.334	0.239	-0.334	0.621602
DOLPP1	Q86YN1	0.34	0.0213	-0.34	1.67162
DPH2	Q9BQC3	-0.0313	0.935	0.0313	0.0291884
DPH5	Q9H2P9	-0.0313	0.55	0.0313	0.259637
DPH6	Q7L8W6	-0.121	0.105	0.121	0.978811
DPH7	Q9BTV6	0.0458	0.487	-0.0458	0.312471
DPM1	O60762	0.00296	0.945	-0.00296	0.0245682
DPM3	Q9P2X0	-0.0376	0.718	0.0376	0.143876
DPP3	Q9NY33	-0.0315	0.437	0.0315	0.359519
DPP7	Q9UHL4	0.109	0.273	-0.109	0.563837
DPP8	Q6V1X1	-0.0596	0.564	0.0596	0.248721
DPP9	Q86TI2	-0.0122	0.728	0.0122	0.137869
DPYD	Q12882	0.02	0.857	-0.02	0.0670192
DPYSL2	Q16555	-0.245	0.0875	0.245	1.05799
DRG1	Q9Y295	0.0416	0.206	-0.0416	0.686133
DRG2	P55039	-0.0197	0.616	0.0197	0.210419
DROSHA	Q9NRR4	-0.403	0.0255	0.403	1.59346
DSC2	Q02487	-0.0354	0.741	0.0354	0.130182
DSCC1	Q9BVC3	-0.126	0.0793	0.126	1.10073
DSP	P15924	0.564	0.291	-0.564	0.536107
DSTN	P60981	-0.24	0.0849	0.24	1.07109
DTL	Q9NZJ0	-0.0589	0.166	0.0589	0.779892
DTX1	Q86Y01	0.184	0.0732	-0.184	1.13549
DTX3L	Q8TDB6	0.0203	0.64	-0.0203	0.19382
DTYMK	P23919	-0.0483	0.473	0.0483	0.325139
DUS1L	Q6P1R4	-0.054	0.714	0.054	0.146302
DUS2	Q9NX74	0.0138	0.777	-0.0138	0.109579
DUS3L	Q96G46	-0.127	0.141	0.127	0.850781
DUSP12	Q9UNI6	-0.0902	0.163	0.0902	0.787812
DUSP3	P51452	-0.0276	0.681	0.0276	0.166853
DUT	P33316	-0.0639	0.509	0.0639	0.293282
DYM	Q7RTS9	0.00604	0.957	-0.00604	0.0190881
DYNC1H1	Q14204	-0.218	0.0484	0.218	1.31515
DYNC1I2	Q13409	0.0119	0.745	-0.0119	0.127844
DYNC1LI1	Q9Y6G9	-0.0605	0.0768	0.0605	1.11464
DYNC2I2	Q96EX3	0.139	0.0989	-0.139	1.0048
DYNLL1	P63167	0.248	0.00105	-0.248	2.97881
DYNLRB2	Q8TF09	0.172	0.124	-0.172	0.906578
DYNLT1	P63172	0.0301	0.697	-0.0301	0.156767
DYRK1A	Q13627	-0.0654	0.413	0.0654	0.38405
DZIP3	Q86Y13	-0.478	0.00614	0.478	2.21183
E2F5	Q15329	-0.0125	0.879	0.0125	0.0560111
EARS2	Q5JPH6	0.0209	0.84	-0.0209	0.0757207
EBNA1BP2	Q99848	-0.112	0.118	0.112	0.928118
ECD	O95905	0.0714	0.157	-0.0714	0.8041
ECH1	Q13011	-0.0167	0.746	0.0167	0.127261
ECHDC1	Q9NTX5	-0.0671	0.273	0.0671	0.563837
ECHS1	P30084	-0.135	0.231	0.135	0.636388
ECI2	O75521	-0.074	0.204	0.074	0.69037
ECPAS	Q5VYK3	-0.0961	0.224	0.0961	0.649752
ECSIT	Q9BQ95	-0.118	0.45	0.118	0.346787
ECT2	Q9H8V3	-0.0852	0.226	0.0852	0.645892
EDC4	Q6P2E9	-0.109	0.0438	0.109	1.35853
EDEM1	Q92611	0.0304	0.718	-0.0304	0.143876
EDRF1	Q3B7T1	0.244	0.164	-0.244	0.785156
EED	O75530	0.00468	0.929	-0.00468	0.0319843
EEF1A1	P68104	0.0511	0.288	-0.0511	0.540608
EEF1AKMT4	P0DPD7	-0.0128	0.914	0.0128	0.0390538
EEF1B2	P24534	0.192	0.0124	-0.192	1.90658
EEF1D	P29692	0.406	0.000694	-0.406	3.15864
EEF1E1	O43324	-0.125	0.257	0.125	0.590067
EEF1G	P26641	0.00636	0.877	-0.00636	0.0570004
EEF2	P13639	-0.0156	0.661	0.0156	0.179799
EEFSEC	P57772	-0.143	0.0959	0.143	1.01818
EFHD2	Q96C19	-0.0212	0.587	0.0212	0.231362
EFL1	Q7Z2Z2	-0.0937	0.149	0.0937	0.826814
EFR3A	Q14156	0.151	0.093	-0.151	1.03152
EFTUD2	Q15029	-0.0572	0.134	0.0572	0.872895
EHBP1	Q8NDI1	0.0564	0.784	-0.0564	0.105684
EHD1	Q9H4M9	-0.114	0.0141	0.114	1.85078
EHD4	Q9H223	-0.0476	0.518	0.0476	0.28567
EHMT1	Q9H9B1	0.103	0.0462	-0.103	1.33536
EHMT2	Q96KQ7	-0.0282	0.705	0.0282	0.151811
EID2	Q8N6I1	0.912	2.83e-06	-0.912	5.54821
EIF1AY	O14602	0.128	0.133	-0.128	0.876148
EIF1B	O60739	-0.124	0.153	0.124	0.815309
EIF2A	Q9BY44	-0.0345	0.464	0.0345	0.333482
EIF2AK1	Q9BQI3	0.157	0.0241	-0.157	1.61798
EIF2AK2	P19525	-0.15	0.0187	0.15	1.72816
EIF2AK4	Q9P2K8	-0.198	0.00714	0.198	2.1463
EIF2B1	Q14232	-0.142	0.0135	0.142	1.86967
EIF2B2	P49770	-0.0832	0.158	0.0832	0.801343
EIF2B3	Q9NR50	-0.0701	0.17	0.0701	0.769551
EIF2B4	Q9UI10	-0.0342	0.516	0.0342	0.28735
EIF2B5	Q13144	-0.0741	0.141	0.0741	0.850781
EIF2D	P41214	-0.085	0.18	0.085	0.744727
EIF2S1	P05198	-0.00806	0.824	0.00806	0.0840728
EIF2S2	P20042	-0.253	0.0263	0.253	1.58004
EIF2S3	P41091	0.0366	0.371	-0.0366	0.430626
EIF3A	Q14152	-0.205	0.0258	0.205	1.58838
EIF3B	P55884	-0.0736	0.123	0.0736	0.910095
EIF3C	Q99613	-0.146	0.0315	0.146	1.50169
EIF3D	O15371	-0.0652	0.262	0.0652	0.581699
EIF3E	P60228	-0.124	0.0108	0.124	1.96658
EIF3F	O00303	0.00752	0.845	-0.00752	0.0731433
EIF3G	O75821	-0.0414	0.578	0.0414	0.238072
EIF3H	O15372	-0.0174	0.589	0.0174	0.229885
EIF3I	Q13347	0.0279	0.611	-0.0279	0.213959
EIF3J	O75822	-0.118	0.188	0.118	0.725842
EIF3K	Q9UBQ5	-0.0502	0.148	0.0502	0.829738
EIF3L	Q9Y262	-0.109	0.0979	0.109	1.00922
EIF3M	Q7L2H7	-0.0564	0.234	0.0564	0.630784
EIF4A1	P60842	-0.0649	0.153	0.0649	0.815309
EIF4A2	Q14240	-0.0516	0.21	0.0516	0.677781
EIF4A3	P38919	-0.0394	0.347	0.0394	0.459671
EIF4B	P23588	0.253	0.0613	-0.253	1.21254
EIF4E	P06730	-0.0558	0.263	0.0558	0.580044
EIF4E2	O60573	0.0247	0.696	-0.0247	0.157391
EIF4ENIF1	Q9NRA8	-0.179	0.0164	0.179	1.78516
EIF4G1	Q04637	-0.144	0.00572	0.144	2.2426
EIF4G2	P78344	-0.0791	0.191	0.0791	0.718967
EIF4G3	O43432	-0.112	0.118	0.112	0.928118
EIF4H	Q15056	0.13	0.405	-0.13	0.392545
EIF5	P55010	-0.201	0.201	0.201	0.696804
EIF5A	P63241	-0.0862	0.462	0.0862	0.335358
EIF5B	O60841	-0.183	0.000709	0.183	3.14935
EIF6	P56537	0.136	0.00607	-0.136	2.21681
EIPR1	Q53HC9	-0.0484	0.302	0.0484	0.519993
ELAC2	Q9BQ52	0.0122	0.753	-0.0122	0.123205
ELAVL1	Q15717	0.0202	0.608	-0.0202	0.216096
ELAVL4	P26378	-0.319	0.124	0.319	0.906578
ELF1	P32519	0.161	0.0178	-0.161	1.74958
ELMO1	Q92556	-0.0547	0.121	0.0547	0.917215
ELMO2	Q96JJ3	-0.0182	0.879	0.0182	0.0560111
ELOB	Q15370	0.0583	0.538	-0.0583	0.269218
ELOC	Q15369	0.269	0.00604	-0.269	2.21896
ELOVL5	Q9NYP7	0.0548	0.466	-0.0548	0.331614
ELP1	O95163	-0.137	0.0434	0.137	1.36251
ELP2	Q6IA86	-0.0233	0.605	0.0233	0.218245
ELP3	Q9H9T3	-0.136	0.00909	0.136	2.04144
ELP4	Q96EB1	0.0181	0.869	-0.0181	0.0609802
ELP5	Q8TE02	-0.128	0.202	0.128	0.694649
ELP6	Q0PNE2	0.00048	0.995	-0.00048	0.00217692
EMC1	Q8N766	0.118	0.0959	-0.118	1.01818
EMC2	Q15006	-0.121	0.159	0.121	0.798603
EMC3	Q9P0I2	0.225	0.0494	-0.225	1.30627
EMC4	Q5J8M3	0.085	0.483	-0.085	0.316053
EMC7	Q9NPA0	0.0151	0.81	-0.0151	0.091515
EMC8	O43402	-0.109	0.582	0.109	0.235077
EMD	P50402	-0.179	0.0375	0.179	1.42597
EME1	Q96AY2	0.0843	0.324	-0.0843	0.489455
EMG1	Q92979	-0.0534	0.235	0.0534	0.628932
EML4	Q9HC35	-0.012	0.871	0.012	0.0599818
ENDOD1	O94919	0.0175	0.855	-0.0175	0.0680339
ENO1	P06733	-0.0113	0.789	0.0113	0.102923
ENO2	P09104	-0.0539	0.508	0.0539	0.294136
ENOPH1	Q9UHY7	0.0463	0.376	-0.0463	0.424812
ENOSF1	Q7L5Y1	-0.221	0.145	0.221	0.838632
EP300	Q09472	0.133	0.529	-0.133	0.276544
EP400	Q96L91	0.00466	0.907	-0.00466	0.0423927
EPB41	P11171	-0.00573	0.871	0.00573	0.0599818
EPB41L2	O43491	-0.0323	0.459	0.0323	0.338187
EPB41L5	Q9HCM4	0.199	0.0107	-0.199	1.97062
EPHB2	P29323	-0.157	0.295	0.157	0.530178
EPHX2	P34913	0.004	0.92	-0.004	0.0362122
EPRS1	P07814	-0.175	0.0814	0.175	1.08938
EPS15	P42566	-0.0656	0.172	0.0656	0.764472
EPS15L1	Q9UBC2	-0.0961	0.104	0.0961	0.982967
ERAL1	O75616	-0.225	0.0391	0.225	1.40782
ERAP1	Q9NZ08	-0.0971	0.136	0.0971	0.866461
ERAP2	Q6P179	-0.149	0.339	0.149	0.4698
ERBIN	Q96RT1	0.0699	0.401	-0.0699	0.396856
ERCC2	P18074	0.0307	0.654	-0.0307	0.184422
ERCC3	P19447	-0.0847	0.0668	0.0847	1.17522
ERCC4	Q92889	0.066	0.76	-0.066	0.119186
ERCC5	P28715	-0.157	0.141	0.157	0.850781
ERCC6L	Q2NKX8	-0.0455	0.329	0.0455	0.482804
ERF	P50548	-0.0115	0.855	0.0115	0.0680339
ERH	P84090	0.304	0.00138	-0.304	2.86012
ERI1	Q8IV48	-0.0823	0.152	0.0823	0.818156
ERICH5	Q6P6B1	0.377	0.0136	-0.377	1.86646
ERLIN1	O75477	-0.0925	0.172	0.0925	0.764472
ERLIN2	O94905	-0.0638	0.29	0.0638	0.537602
ERO1A	Q96HE7	0.0237	0.661	-0.0237	0.179799
ERP44	Q9BS26	-0.0294	0.633	0.0294	0.198596
ESCO1	Q5FWF5	0.0334	0.737	-0.0334	0.132533
ESD	P10768	-0.128	0.0592	0.128	1.22768
ESPL1	Q14674	0.0873	0.109	-0.0873	0.962574
ESYT1	Q9BSJ8	0.0598	0.124	-0.0598	0.906578
ESYT2	A0FGR8	0.0393	0.386	-0.0393	0.413413
ETF1	P62495	-0.00327	0.94	0.00327	0.0268721
ETFA	P13804	0.0155	0.709	-0.0155	0.149354
ETFB	P38117	-0.118	0.107	0.118	0.970616
ETFDH	Q16134	0.0368	0.541	-0.0368	0.266803
ETNK1	Q9HBU6	-0.00702	0.863	0.00702	0.0639892
ETS1	P14921	0.0349	0.628	-0.0349	0.20204
ETS2	P15036	0.52	0.171	-0.52	0.767004
EVL	Q9UI08	-0.00388	0.926	0.00388	0.033389
EWSR1	Q01844	0.569	0.000998	-0.569	3.00087
EXOC1	Q9NV70	-0.119	0.0814	0.119	1.08938
EXOC2	Q96KP1	-0.0926	0.131	0.0926	0.882729
EXOC3	O60645	-0.0464	0.489	0.0464	0.310691
EXOC4	Q96A65	-0.0981	0.0762	0.0981	1.11805
EXOC5	O00471	-0.0359	0.593	0.0359	0.226945
EXOC6	Q8TAG9	-0.0444	0.315	0.0444	0.501689
EXOC6B	Q9Y2D4	0.424	0.0168	-0.424	1.77469
EXOC7	Q9UPT5	-0.0708	0.0999	0.0708	1.00043
EXOC8	Q8IYI6	-0.0724	0.206	0.0724	0.686133
EXOSC10	Q01780	-0.0799	0.169	0.0799	0.772113
EXOSC2	Q13868	-0.0124	0.823	0.0124	0.0846002
EXOSC3	Q9NQT5	-0.288	0.0999	0.288	1.00043
EXOSC4	Q9NPD3	0.0267	0.681	-0.0267	0.166853
EXOSC5	Q9NQT4	-0.152	0.0566	0.152	1.24718
EXOSC7	Q15024	0.00238	0.959	-0.00238	0.0181814
EXOSC8	Q96B26	0.0553	0.208	-0.0553	0.681937
EXOSC9	Q06265	0.0456	0.463	-0.0456	0.334419
EYA3	Q99504	-0.0932	0.123	0.0932	0.910095
EZH2	Q15910	0.0493	0.277	-0.0493	0.55752
EZR	P15311	0.0037	0.937	-0.0037	0.0282604
F5	P12259	0.0398	0.528	-0.0398	0.277366
FABP5	Q01469	-0.134	0.432	0.134	0.364516
FADD	Q13158	-0.0542	0.859	0.0542	0.0660068
FADS1	O60427	-0.0502	0.388	0.0502	0.411168
FADS2	O95864	0.122	0.0956	-0.122	1.01954
FAF1	Q9UNN5	0.0149	0.721	-0.0149	0.142065
FAF2	Q96CS3	-0.000685	0.987	0.000685	0.00568285
FAH	P16930	-0.0326	0.783	0.0326	0.106238
FAHD2B	Q6P2I3	0.168	0.074	-0.168	1.13077
FAIM	Q9NVQ4	0.097	0.564	-0.097	0.248721
FAM111A	Q96PZ2	0.0368	0.583	-0.0368	0.234331
FAM111B	Q6SJ93	-0.0318	0.745	0.0318	0.127844
FAM114A2	Q9NRY5	-0.205	0.152	0.205	0.818156
FAM118B	Q9BPY3	-0.03	0.754	0.03	0.122629
FAM120A	Q9NZB2	-0.0773	0.166	0.0773	0.779892
FAM120C	Q9NX05	0.142	0.235	-0.142	0.628932
FAM162A	Q96A26	-0.054	0.332	0.054	0.478862
FAM169A	Q9Y6X4	0.0794	0.659	-0.0794	0.181115
FAM199X	Q6PEV8	0.252	0.0335	-0.252	1.47496
FAM210A	Q96ND0	0.0738	0.28	-0.0738	0.552842
FAM223B	A6NKX1	0.173	0.138	-0.173	0.860121
FAM91A1	Q658Y4	-0.0709	0.215	0.0709	0.667562
FAM98B	Q52LJ0	-0.189	0.00301	0.189	2.52143
FANCA	O15360	0.0868	0.26	-0.0868	0.585027
FANCD2	Q9BXW9	-0.0798	0.154	0.0798	0.812479
FANCG	O15287	-0.053	0.517	0.053	0.286509
FANCI	Q9NVI1	-0.0799	0.0362	0.0799	1.44129
FAR1	Q8WVX9	-0.27	0.0228	0.27	1.64207
FARP2	O94887	0.0646	0.284	-0.0646	0.546682
FARS2	O95363	-0.191	0.424	0.191	0.372634
FARSA	Q9Y285	-0.052	0.225	0.052	0.647817
FARSB	Q9NSD9	-0.0551	0.358	0.0551	0.446117
FASN	P49327	-0.138	0.0865	0.138	1.06298
FASTKD1	Q53R41	0.187	0.0137	-0.187	1.86328
FASTKD2	Q9NYY8	-0.0144	0.751	0.0144	0.12436
FASTKD5	Q7L8L6	-0.137	0.0335	0.137	1.47496
FAT1	Q14517	-0.0842	0.108	0.0842	0.966576
FAU	P62861	0.0349	0.586	-0.0349	0.232102
FBL	P22087	0.117	0.00462	-0.117	2.33536
FBXL12	Q9NXK8	-0.0364	0.56	0.0364	0.251812
FBXL18	Q96ME1	-0.0124	0.883	0.0124	0.0540393
FBXL8	Q96CD0	-0.00089	0.996	0.00089	0.00174066
FBXO22	Q8NEZ5	-0.00563	0.901	0.00563	0.0452752
FBXO28	Q9NVF7	-0.156	0.598	0.156	0.223299
FBXO3	Q9UK99	0.061	0.354	-0.061	0.450997
FBXO33	Q7Z6M2	-0.0716	0.721	0.0716	0.142065
FBXO38	Q6PIJ6	0.117	0.15	-0.117	0.823909
FBXO4	Q9UKT5	-0.0473	0.501	0.0473	0.300162
FBXO7	Q9Y3I1	-0.0753	0.303	0.0753	0.518557
FBXO9	Q9UK97	0.0884	0.449	-0.0884	0.347754
FBXW11	Q9UKB1	0.291	0.0945	-0.291	1.02457
FCF1	Q9Y324	0.0522	0.583	-0.0522	0.234331
FCHO1	O14526	-0.0692	0.378	0.0692	0.422508
FCSK	Q8N0W3	-0.189	0.616	0.189	0.210419
FDFT1	P37268	-0.082	0.157	0.082	0.8041
FDPS	P14324	0.0913	0.0303	-0.0913	1.51856
FECH	P22830	0.0142	0.798	-0.0142	0.0979971
FEM1B	Q9UK73	0.151	0.0398	-0.151	1.40012
FEN1	P39748	-0.0715	0.263	0.0715	0.580044
FER	P16591	0.0961	0.0759	-0.0961	1.11976
FERMT2	Q96AC1	-0.139	0.0178	0.139	1.74958
FERMT3	Q86UX7	-0.113	0.0947	0.113	1.02365
FGD3	Q5JSP0	0.0431	0.653	-0.0431	0.185087
FGFR1	P11362	-0.0662	0.522	0.0662	0.282329
FH	P07954	0.0874	0.264	-0.0874	0.578396
FHIP2A	Q5W0V3	-0.0552	0.239	0.0552	0.621602
FHL2	Q14192	0.036	0.68	-0.036	0.167491
FIBP	O43427	-0.0536	0.224	0.0536	0.649752
FIRRM	Q9NSG2	-0.00868	0.958	0.00868	0.0186345
FIS1	Q9Y3D6	0.37	0.00802	-0.37	2.09583
FKBP11	Q9NYL4	0.0509	0.515	-0.0509	0.288193
FKBP15	Q5T1M5	-0.127	0.626	0.127	0.203426
FKBP4	Q02790	-0.106	0.154	0.106	0.812479
FKBP8	Q14318	0.00584	0.864	-0.00584	0.0634863
FLAD1	Q8NFF5	-0.219	0.1	0.219	1
FLII	Q13045	-0.0912	0.166	0.0912	0.779892
FLNA	P21333	0.0158	0.681	-0.0158	0.166853
FLNB	O75369	-0.00343	0.925	0.00343	0.0338583
FLOT1	O75955	-0.169	0.484	0.169	0.315155
FLOT2	Q14254	0.0609	0.513	-0.0609	0.289883
FMC1	Q96HJ9	0.0834	0.287	-0.0834	0.542118
FMNL1	O95466	0.00485	0.919	-0.00485	0.0366845
FMR1	Q06787	-0.112	0.182	0.112	0.739929
FN3KRP	Q9HA64	-0.0157	0.674	0.0157	0.17134
FNBP1	Q96RU3	0.106	0.176	-0.106	0.754487
FNDC3A	Q9Y2H6	-0.127	0.127	0.127	0.896196
FNIP1	Q8TF40	0.218	0.00739	-0.218	2.13136
FNTA	P49354	0.0631	0.293	-0.0631	0.533132
FNTB	P49356	0.142	0.247	-0.142	0.607303
FOCAD	Q5VW36	-0.0539	0.318	0.0539	0.497573
FOXK1	P85037	0.355	0.00894	-0.355	2.04866
FOXRED1	Q96CU9	-0.0347	0.672	0.0347	0.172631
FPGS	Q05932	0.0552	0.64	-0.0552	0.19382
FPGT	O14772	0.161	0.0557	-0.161	1.25414
FRG1	Q14331	0.357	2.78e-05	-0.357	4.55596
FRMD4A	Q9P2Q2	0.137	0.33	-0.137	0.481486
FRYL	O94915	-0.0272	0.576	0.0272	0.239578
FTH1	P02794	0.143	0.053	-0.143	1.27572
FTO	Q9C0B1	0.148	0.213	-0.148	0.67162
FTSJ3	Q8IY81	0.0516	0.475	-0.0516	0.323306
FUBP1	Q96AE4	0.116	0.154	-0.116	0.812479
FUBP3	Q96I24	0.113	0.132	-0.113	0.879426
FUNDC1	Q8IVP5	0.0745	0.443	-0.0745	0.353596
FUNDC2	Q9BWH2	0.181	0.0275	-0.181	1.56067
FUS	P35637	0.177	0.112	-0.177	0.950782
FXR1	P51114	-0.0076	0.821	0.0076	0.0856568
FXR2	P51116	0.186	0.0132	-0.186	1.87943
FYB1	O15117	0.045	0.625	-0.045	0.20412
FYCO1	Q9BQS8	0.00461	0.955	-0.00461	0.0199966
FYN	P06241	0.00598	0.965	-0.00598	0.0154727
FYTTD1	Q96QD9	-0.0728	0.231	0.0728	0.636388
FZR1	Q9UM11	0.159	0.267	-0.159	0.573489
G2E3	Q7L622	0.221	0.105	-0.221	0.978811
G3BP1	Q13283	-0.126	0.0345	0.126	1.46218
G3BP2	Q9UN86	0.055	0.421	-0.055	0.375718
G6PD	P11413	-0.0682	0.132	0.0682	0.879426
GAB2	Q9UQC2	-0.23	0.0185	0.23	1.73283
GABARAP	O95166	0.0543	0.177	-0.0543	0.752027
GABARAPL2	P60520	0.0196	0.76	-0.0196	0.119186
GABPB1	Q06547	-0.0604	0.36	0.0604	0.443697
GADD45GIP1	Q8TAE8	-0.0719	0.607	0.0719	0.216811
GAK	O14976	-0.138	0.0212	0.138	1.67366
GALE	Q14376	0.0355	0.574	-0.0355	0.241088
GALK1	P51570	-0.0676	0.306	0.0676	0.514279
GALK2	Q01415	-0.0735	0.221	0.0735	0.655608
GALNT1	Q10472	-0.000454	0.991	0.000454	0.00392635
GALNT2	Q10471	-0.0475	0.196	0.0475	0.707744
GAMT	Q14353	-0.0485	0.468	0.0485	0.329754
GANAB	Q14697	-0.0285	0.376	0.0285	0.424812
GAPDH	P04406	-0.0268	0.387	0.0268	0.412289
GAPVD1	Q14C86	-0.112	0.0409	0.112	1.38828
GAR1	Q9NY12	-0.0122	0.902	0.0122	0.0447935
GARS1	P41250	0.0054	0.893	-0.0054	0.0491485
GART	P22102	-0.0411	0.304	0.0411	0.517126
GAS2L1	Q99501	0.121	0.194	-0.121	0.712198
GAS7	O60861	-0.0433	0.656	0.0433	0.183096
GATAD2A	Q86YP4	-0.0319	0.705	0.0319	0.151811
GATB	O75879	0.112	0.321	-0.112	0.493495
GATD3B	A0A0B4J2D5	0.00827	0.889	-0.00827	0.0510982
GBA1	P04062	-0.39	0.163	0.39	0.787812
GBE1	Q04446	-0.0587	0.334	0.0587	0.476254
GBF1	Q92538	-0.0336	0.507	0.0336	0.294992
GBP1	P32455	-0.122	0.0566	0.122	1.24718
GCAT	O75600	-0.0297	0.896	0.0297	0.047692
GCC2	Q8IWJ2	-0.167	0.254	0.167	0.595166
GCDH	Q92947	0.0709	0.276	-0.0709	0.559091
GCFC2	P16383	-0.144	0.0137	0.144	1.86328
GCLC	P48506	-0.14	0.155	0.14	0.809668
GCLM	P48507	0.0171	0.721	-0.0171	0.142065
GCN1	Q92616	-0.172	0.077	0.172	1.11351
GDAP1	Q8TB36	-0.0162	0.79	0.0162	0.102373
GDAP2	Q9NXN4	0.107	0.0213	-0.107	1.67162
GDE1	Q9NZC3	0.286	0.0968	-0.286	1.01412
GDI1	P31150	-0.0407	0.586	0.0407	0.232102
GDI2	P50395	-0.0238	0.48	0.0238	0.318759
GEMIN4	P57678	-0.0637	0.209	0.0637	0.679854
GEMIN5	Q8TEQ6	-0.0989	0.202	0.0989	0.694649
GEMIN6	Q8WXD5	0.421	0.00491	-0.421	2.30892
GET3	O43681	0.0151	0.662	-0.0151	0.179142
GET4	Q7L5D6	-0.096	0.459	0.096	0.338187
GFI1	Q99684	0.00443	0.972	-0.00443	0.0123337
GFM1	Q96RP9	-0.0696	0.0938	0.0696	1.0278
GFM2	Q969S9	-0.0666	0.464	0.0666	0.333482
GFPT1	Q06210	-0.131	0.0563	0.131	1.24949
GFRA1	P56159	0.621	0.00251	-0.621	2.60033
GFUS	Q13630	0.00262	0.965	-0.00262	0.0154727
GGA1	Q9UJY5	-0.121	0.445	0.121	0.35164
GGA2	Q9UJY4	-0.175	0.176	0.175	0.754487
GGCT	O75223	0.0103	0.751	-0.0103	0.12436
GGH	Q92820	0.0771	0.109	-0.0771	0.962574
GGPS1	O95749	0.0743	0.278	-0.0743	0.555955
GHRHR	Q02643	-0.238	0.0805	0.238	1.0942
GID8	Q9NWU2	0.291	0.00727	-0.291	2.13847
GIGYF2	Q6Y7W6	-0.0837	0.119	0.0837	0.924453
GIMAP1	Q8WWP7	-0.0806	0.131	0.0806	0.882729
GIMAP2	Q9UG22	-0.0213	0.874	0.0213	0.0584886
GIMAP4	Q9NUV9	0.086	0.372	-0.086	0.429457
GIMAP5	Q96F15	-0.0325	0.651	0.0325	0.186419
GIMAP7	Q8NHV1	0.00991	0.887	-0.00991	0.0520764
GINS1	Q14691	0.0168	0.755	-0.0168	0.122053
GINS4	Q9BRT9	-0.00203	0.975	0.00203	0.0109954
GIPC1	O14908	0.0809	0.51	-0.0809	0.29243
GIT1	Q9Y2X7	-0.349	0.0314	0.349	1.50307
GIT2	Q14161	-0.113	0.112	0.113	0.950782
GK5	Q6ZS86	-0.0295	0.885	0.0295	0.0530567
GLB1	P16278	-0.00169	0.989	0.00169	0.00480371
GLE1	Q53GS7	0.142	0.214	-0.142	0.669586
GLG1	Q92896	0.352	0.0455	-0.352	1.34199
GLIPR2	Q9H4G4	0.279	0.00379	-0.279	2.42136
GLMN	Q92990	-0.0376	0.611	0.0376	0.213959
GLO1	Q04760	0.119	0.101	-0.119	0.995679
GLOD4	Q9HC38	-0.0108	0.838	0.0108	0.076756
GLRX3	O76003	-0.116	0.129	0.116	0.88941
GLS	O94925	-0.088	0.115	0.088	0.939302
GLS2	Q9UI32	-0.0346	0.78	0.0346	0.107905
GLUD1	P00367	0.18	0.00309	-0.18	2.51004
GLUL	P15104	0.262	0.000925	-0.262	3.03386
GLYR1	Q49A26	0.0293	0.589	-0.0293	0.229885
GMDS	O60547	0.0617	0.0552	-0.0617	1.25806
GMFB	P60983	0.19	0.33	-0.19	0.481486
GMFG	O60234	-0.0685	0.533	0.0685	0.273273
GMIP	Q9P107	0.555	0.00489	-0.555	2.31069
GMNN	O75496	0.174	0.127	-0.174	0.896196
GMPPA	Q96IJ6	-0.247	0.0574	0.247	1.24109
GMPPB	Q9Y5P6	-0.252	0.0012	0.252	2.92082
GMPR2	Q9P2T1	-0.014	0.704	0.014	0.152427
GMPS	P49915	-0.161	0.0607	0.161	1.21681
GNA13	Q14344	-0.0587	0.32	0.0587	0.49485
GNA15	P30679	0.288	0.000601	-0.288	3.22113
GNAI2	P04899	0.153	0.153	-0.153	0.815309
GNAI3	P08754	0.153	0.154	-0.153	0.812479
GNAO1	P09471	0.133	0.177	-0.133	0.752027
GNAQ	P50148	0.0751	0.15	-0.0751	0.823909
GNAS	P63092	0.124	0.0835	-0.124	1.07831
GNB1	P62873	0.00616	0.862	-0.00616	0.0644927
GNB1L	Q9BYB4	-0.123	0.165	0.123	0.782516
GNB2	P62879	0.51	0.00731	-0.51	2.13608
GNE	Q9Y223	-0.105	0.154	0.105	0.812479
GNL1	P36915	-0.111	0.233	0.111	0.632644
GNL2	Q13823	0.0501	0.374	-0.0501	0.427128
GNL3	Q9BVP2	0.278	9.78e-06	-0.278	5.00966
GNL3L	Q9NVN8	0.199	0.00343	-0.199	2.46471
GNPAT	O15228	-0.0274	0.667	0.0274	0.175874
GNPDA1	P46926	0.0626	0.15	-0.0626	0.823909
GNPDA2	Q8TDQ7	0.168	0.196	-0.168	0.707744
GNPNAT1	Q96EK6	0.0305	0.699	-0.0305	0.155523
GOLGA2	Q08379	-0.0771	0.269	0.0771	0.570248
GOLGA3	Q08378	0.246	0.00452	-0.246	2.34486
GOLGA4	Q13439	0.416	0.00892	-0.416	2.04964
GOLGA7	Q7Z5G4	0.118	0.151	-0.118	0.821023
GOLGB1	Q14789	0.0863	0.404	-0.0863	0.393619
GOLPH3	Q9H4A6	0.0169	0.77	-0.0169	0.113509
GOLPH3L	Q9H4A5	0.0647	0.237	-0.0647	0.625252
GON4L	Q3T8J9	-0.0373	0.657	0.0373	0.182435
GOPC	Q9HD26	-0.0119	0.782	0.0119	0.106793
GORASP2	Q9H8Y8	-0.0812	0.154	0.0812	0.812479
GOSR1	O95249	0.238	0.00455	-0.238	2.34199
GOSR2	O14653	0.0869	0.213	-0.0869	0.67162
GOT1	P17174	-0.0166	0.912	0.0166	0.0400052
GOT2	P00505	-0.00746	0.948	0.00746	0.0231917
GPAA1	O43292	0.0431	0.507	-0.0431	0.294992
GPAT3	Q53EU6	0.246	0.548	-0.246	0.261219
GPAT4	Q86UL3	-0.183	0.0644	0.183	1.19111
GPATCH4	Q5T3I0	0.456	1.68e-05	-0.456	4.77469
GPATCH8	Q9UKJ3	-0.306	0.46	0.306	0.337242
GPD2	P43304	-0.0169	0.732	0.0169	0.135489
GPI	P06744	-0.0427	0.232	0.0427	0.634512
GPN1	Q9HCN4	-0.169	0.0872	0.169	1.05948
GPN3	Q9UHW5	0.14	0.264	-0.14	0.578396
GPR180	Q86V85	0.108	0.337	-0.108	0.47237
GPS1	Q13098	-0.116	0.038	0.116	1.42022
GPS2	Q13227	-0.0681	0.553	0.0681	0.257275
GPSM2	P81274	-0.0736	0.23	0.0736	0.638272
GPX4	P36969	-0.0829	0.142	0.0829	0.847712
GRAMD4	Q6IC98	-0.148	0.42	0.148	0.376751
GRB2	P62993	0.231	0.00132	-0.231	2.87943
GRHPR	Q9UBQ7	-0.0123	0.829	0.0123	0.0814455
GRK2	P25098	-0.0566	0.337	0.0566	0.47237
GRK3	P35626	-0.0189	0.667	0.0189	0.175874
GRK6	P43250	-0.0689	0.391	0.0689	0.407823
GRPEL1	Q9HAV7	-0.165	0.332	0.165	0.478862
GRSF1	Q12849	-0.108	0.0817	0.108	1.08778
GRWD1	Q9BQ67	-0.155	0.0549	0.155	1.26043
GSDMD	P57764	-0.149	0.0509	0.149	1.29328
GSDME	O60443	-0.183	0.193	0.183	0.714443
GSK3A	P49840	0.0458	0.672	-0.0458	0.172631
GSK3B	P49841	-0.0732	0.133	0.0732	0.876148
GSPT1	P15170	-0.103	0.0858	0.103	1.06651
GSR	P00390	0.0527	0.264	-0.0527	0.578396
GSS	P48637	0.402	0.00993	-0.402	2.00305
GSTCD	Q8NEC7	-0.00134	0.986	0.00134	0.00612309
GSTK1	Q9Y2Q3	-0.2	0.0242	0.2	1.61618
GSTM1	P09488	0.000626	0.987	-0.000626	0.00568285
GSTM2	P28161	-0.00672	0.924	0.00672	0.034328
GSTM3	P21266	0.0115	0.806	-0.0115	0.093665
GSTM4	Q03013	-0.0358	0.454	0.0358	0.342944
GSTO1	P78417	-0.0934	0.0611	0.0934	1.21396
GSTP1	P09211	-0.0264	0.408	0.0264	0.38934
GSTZ1	O43708	0.12	0.346	-0.12	0.460924
GTF2A1	P52655	-0.0845	0.671	0.0845	0.173277
GTF2B	Q00403	-0.035	0.41	0.035	0.387216
GTF2E1	P29083	0.00195	0.981	-0.00195	0.00833099
GTF2E2	P29084	0.547	0.192	-0.547	0.716699
GTF2F2	P13984	0.117	0.423	-0.117	0.37366
GTF2H2	Q13888	0.077	0.341	-0.077	0.467246
GTF2H3	Q13889	0.0304	0.753	-0.0304	0.123205
GTF2H4	Q92759	-0.106	0.302	0.106	0.519993
GTF2I	P78347	0.0183	0.544	-0.0183	0.264401
GTF3C1	Q12789	-0.0626	0.156	0.0626	0.806875
GTF3C2	Q8WUA4	0.0553	0.495	-0.0553	0.305395
GTF3C3	Q9Y5Q9	0.0427	0.277	-0.0427	0.55752
GTF3C4	Q9UKN8	-0.169	0.0221	0.169	1.65561
GTF3C5	Q9Y5Q8	0.0112	0.778	-0.0112	0.10902
GTPBP1	O00178	-0.00997	0.859	0.00997	0.0660068
GTPBP10	A4D1E9	-0.0888	0.425	0.0888	0.371611
GTPBP3	Q969Y2	0.225	0.621	-0.225	0.206908
GTPBP4	Q9BZE4	-0.165	0.0112	0.165	1.95078
GTPBP6	O43824	0.078	0.54	-0.078	0.267606
GTPBP8	Q8N3Z3	-0.181	0.081	0.181	1.09151
GUCY1B1	Q02153	0.0235	0.744	-0.0235	0.128427
GUK1	Q16774	-0.0241	0.721	0.0241	0.142065
GYS1	P13807	-0.0732	0.305	0.0732	0.5157
H1-0	P07305	0.455	0.00115	-0.455	2.9393
H1-10	Q92522	0.0478	0.496	-0.0478	0.304518
H1-2	P16403	-0.0569	0.857	0.0569	0.0670192
H1-3	P16402	-0.208	0.476	0.208	0.322393
H1-4	P10412	-0.16	0.529	0.16	0.276544
H1-5	P16401	-0.224	0.438	0.224	0.358526
H2AC18	Q6FI13	0.139	0.159	-0.139	0.798603
H2AC21	Q8IUE6	0.0911	0.49	-0.0911	0.309804
H2AC4	P04908	0.185	0.101	-0.185	0.995679
H2AX	P16104	0.162	0.096	-0.162	1.01773
H2AZ1	P0C0S5	0.122	0.22	-0.122	0.657577
H2BC1	Q96A08	0.663	4.5e-07	-0.663	6.34679
H2BC12	O60814	0.593	0.000217	-0.593	3.66354
H2BC20P	Q6DN03	0.589	5.84e-06	-0.589	5.23359
H2BC26	Q8N257	0.593	1.76e-06	-0.593	5.75449
H3-3A	P84243	-0.469	0.0691	0.469	1.16052
H3-7	Q5TEC6	-0.0569	0.822	0.0569	0.0851282
H3C1	P68431	-0.067	0.682	0.067	0.166216
H3C15	Q71DI3	-0.25	0.236	0.25	0.627088
H4C1	P62805	0.00341	0.986	-0.00341	0.00612309
HACD3	Q9P035	-0.0217	0.679	0.0217	0.16813
HADH	Q16836	-0.0506	0.298	0.0506	0.525784
HADHA	P40939	-0.236	0.00405	0.236	2.39254
HADHB	P55084	-0.161	0.00293	0.161	2.53313
HARS1	P12081	0.0445	0.244	-0.0445	0.61261
HARS2	P49590	-0.25	0.0428	0.25	1.36856
HASPIN	Q8TF76	-0.333	0.0217	0.333	1.66354
HAT1	O14929	-0.16	0.103	0.16	0.987163
HAUS1	Q96CS2	-0.394	0.0948	0.394	1.02319
HAUS2	Q9NVX0	-0.0532	0.526	0.0532	0.279014
HAUS3	Q68CZ6	0.016	0.846	-0.016	0.0726296
HAUS4	Q9H6D7	0.056	0.417	-0.056	0.379864
HAUS5	O94927	-0.0115	0.933	0.0115	0.0301184
HAUS6	Q7Z4H7	-0.00199	0.966	0.00199	0.0150229
HAUS7	Q99871	-0.0812	0.249	0.0812	0.603801
HAUS8	Q9BT25	0.115	0.529	-0.115	0.276544
HAX1	O00165	0.145	0.302	-0.145	0.519993
HBA2	P69905	0.111	0.159	-0.111	0.798603
HBD	P02042	-0.064	0.792	0.064	0.101275
HBS1L	Q9Y450	0.000406	0.99	-0.000406	0.00436481
HCFC1	P51610	0.0433	0.26	-0.0433	0.585027
HCLS1	P14317	0.163	0.0716	-0.163	1.14509
HDAC1	Q13547	-0.0214	0.653	0.0214	0.185087
HDAC2	Q92769	0.00301	0.959	-0.00301	0.0181814
HDAC3	O15379	-0.0055	0.934	0.0055	0.0296531
HDAC4	P56524	0.012	0.77	-0.012	0.113509
HDAC6	Q9UBN7	0.339	0.425	-0.339	0.371611
HDAC7	Q8WUI4	-0.0383	0.524	0.0383	0.280669
HDDC2	Q7Z4H3	0.048	0.544	-0.048	0.264401
HDHD2	Q9H0R4	0.11	0.224	-0.11	0.649752
HDHD5	Q9BXW7	-0.0443	0.393	0.0443	0.405607
HDLBP	Q00341	-0.00312	0.952	0.00312	0.0213631
HEATR1	Q9H583	-0.0247	0.506	0.0247	0.295849
HEATR3	Q7Z4Q2	-0.199	0.186	0.199	0.730487
HEATR6	Q6AI08	-0.0408	0.766	0.0408	0.115771
HECTD1	Q9ULT8	0.0731	0.179	-0.0731	0.747147
HECTD3	Q5T447	-0.113	0.464	0.113	0.333482
HECTD4	Q9Y4D8	0.111	0.526	-0.111	0.279014
HELLS	Q9NRZ9	-0.047	0.315	0.047	0.501689
HELZ	P42694	-0.00468	0.905	0.00468	0.0433514
HENMT1	Q5T8I9	0.503	0.0813	-0.503	1.08991
HERC1	Q15751	-0.137	0.0109	0.137	1.96257
HERC2	O95714	-0.0375	0.267	0.0375	0.573489
HERC3	Q15034	-0.0377	0.695	0.0377	0.158015
HERC5	Q9UII4	-0.0302	0.357	0.0302	0.447332
HEXA	P06865	0.315	0.00866	-0.315	2.06248
HGH1	Q9BTY7	-0.158	0.105	0.158	0.978811
HGS	O14964	-0.00343	0.953	0.00343	0.0209071
HIBCH	Q6NVY1	-0.0714	0.102	0.0714	0.9914
HIF1A	Q16665	0.857	0.000711	-0.857	3.14813
HIF1AN	Q9NWT6	0.109	0.143	-0.109	0.844664
HIGD1A	Q9Y241	-0.0316	0.682	0.0316	0.166216
HIGD2A	Q9BW72	-0.0845	0.371	0.0845	0.430626
HIKESHI	Q53FT3	0.0474	0.916	-0.0474	0.0381045
HINT1	P49773	0.191	0.0246	-0.191	1.60906
HINT3	Q9NQE9	-0.074	0.203	0.074	0.692504
HIP1R	O75146	-0.145	0.0735	0.145	1.13371
HIRA	P54198	0.0326	0.636	-0.0326	0.196543
HIVEP1	P15822	-0.208	0.0445	0.208	1.35164
HJURP	Q8NCD3	0.0258	0.64	-0.0258	0.19382
HK1	P19367	-0.12	0.0976	0.12	1.01055
HK2	P52789	-0.122	0.0418	0.122	1.37882
HKDC1	Q2TB90	0.104	0.0776	-0.104	1.11014
HLA-A	P04439	-0.0158	0.748	0.0158	0.126098
HLA-C	P10321	0.167	0.0584	-0.167	1.23359
HLCS	P50747	-0.0318	0.7	0.0318	0.154902
HLTF	Q14527	-0.0796	0.293	0.0796	0.533132
HM13	Q8TCT9	0.233	0.00611	-0.233	2.21396
HMBS	P08397	-0.193	0.225	0.193	0.647817
HMCES	Q96FZ2	0.109	0.0357	-0.109	1.44733
HMGA1	P17096	0.438	0.329	-0.438	0.482804
HMGB1	P09429	0.0118	0.899	-0.0118	0.0462403
HMGB2	P26583	0.222	0.00404	-0.222	2.39362
HMGB3	O15347	0.182	0.0555	-0.182	1.25571
HMGCL	P35914	-0.121	0.395	0.121	0.403403
HMGCR	P04035	0.115	0.176	-0.115	0.754487
HMGCS1	Q01581	0.0402	0.296	-0.0402	0.528708
HMGN1	P05114	0.518	0.257	-0.518	0.590067
HMGN4	O00479	0.525	0.335	-0.525	0.474955
HMOX2	P30519	-0.0832	0.259	0.0832	0.5867
HNRNPA0	Q13151	-0.047	0.556	0.047	0.254925
HNRNPA1	P09651	-0.0332	0.692	0.0332	0.159894
HNRNPA2B1	P22626	0.0206	0.806	-0.0206	0.093665
HNRNPA3	P51991	-0.152	0.238	0.152	0.623423
HNRNPAB	Q99729	0.0195	0.878	-0.0195	0.0565055
HNRNPC	P07910	0.00765	0.867	-0.00765	0.0619809
HNRNPCL1	O60812	-0.0752	0.226	0.0752	0.645892
HNRNPD	Q14103	-0.01	0.899	0.01	0.0462403
HNRNPDL	O14979	0.098	0.42	-0.098	0.376751
HNRNPF	P52597	-0.0105	0.867	0.0105	0.0619809
HNRNPH1	P31943	0.103	0.118	-0.103	0.928118
HNRNPH2	P55795	-0.0762	0.375	0.0762	0.425969
HNRNPH3	P31942	0.0611	0.404	-0.0611	0.393619
HNRNPK	P61978	-0.112	0.401	0.112	0.396856
HNRNPL	P14866	-0.0863	0.288	0.0863	0.540608
HNRNPLL	Q8WVV9	-0.171	0.0214	0.171	1.66959
HNRNPM	P52272	0.173	0.0239	-0.173	1.6216
HNRNPR	O43390	-0.0236	0.685	0.0236	0.164309
HNRNPU	Q00839	0.0118	0.74	-0.0118	0.130768
HNRNPUL1	Q9BUJ2	-0.0468	0.478	0.0468	0.320572
HNRNPUL2	Q1KMD3	-0.0736	0.104	0.0736	0.982967
HOOK3	Q86VS8	-0.186	0.029	0.186	1.5376
HP1BP3	Q5SSJ5	-0.0238	0.713	0.0238	0.14691
HPF1	Q9NWY4	0.033	0.467	-0.033	0.330683
HPRT1	P00492	0.0211	0.482	-0.0211	0.316953
HPS3	Q969F9	-0.0749	0.268	0.0749	0.571865
HPS6	Q86YV9	0.0989	0.109	-0.0989	0.962574
HS2ST1	Q7LGA3	-0.171	0.16	0.171	0.79588
HSD17B10	Q99714	-0.0627	0.176	0.0627	0.754487
HSD17B11	Q8NBQ5	-0.0397	0.456	0.0397	0.341035
HSD17B12	Q53GQ0	-0.0855	0.231	0.0855	0.636388
HSD17B4	P51659	0.0453	0.172	-0.0453	0.764472
HSD17B7	P56937	0.958	0.195	-0.958	0.709965
HSDL1	Q3SXM5	-0.0792	0.0861	0.0792	1.065
HSDL2	Q6YN16	-0.0675	0.195	0.0675	0.709965
HSF2	Q03933	0.231	0.00126	-0.231	2.89963
HSF2BP	O75031	-0.0175	0.782	0.0175	0.106793
HSP90AA1	P07900	-0.0159	0.762	0.0159	0.118045
HSP90AA2P	Q14568	0.164	0.0529	-0.164	1.27654
HSP90AB1	P08238	-0.0503	0.238	0.0503	0.623423
HSP90AB2P	Q58FF8	0.149	0.126	-0.149	0.899629
HSP90B1	P14625	-0.035	0.317	0.035	0.498941
HSPA14	Q0VDF9	-0.141	0.078	0.141	1.10791
HSPA1A	P0DMV8	0.0215	0.685	-0.0215	0.164309
HSPA4	P34932	0.0103	0.777	-0.0103	0.109579
HSPA4L	O95757	0.14	0.0849	-0.14	1.07109
HSPA5	P11021	0.203	0.01	-0.203	2
HSPA8	P11142	-0.0279	0.597	0.0279	0.224026
HSPA9	P38646	0.00576	0.905	-0.00576	0.0433514
HSPBP1	Q9NZL4	0.0309	0.557	-0.0309	0.254145
HSPD1	P10809	-0.0292	0.59	0.0292	0.229148
HSPE1	P61604	0.0895	0.561	-0.0895	0.251037
HSPG2	P98160	-0.093	0.326	0.093	0.486782
HSPH1	Q92598	-0.0257	0.458	0.0257	0.339135
HTATSF1	O43719	0.0171	0.77	-0.0171	0.113509
HTT	P42858	-0.121	0.0575	0.121	1.24033
HUS1	O60921	-0.0554	0.71	0.0554	0.148742
HUWE1	Q7Z6Z7	0.0225	0.568	-0.0225	0.245652
HYOU1	Q9Y4L1	-0.0292	0.465	0.0292	0.332547
IAH1	Q2TAA2	-0.0494	0.56	0.0494	0.251812
IARS1	P41252	-0.144	0.0683	0.144	1.16558
IARS2	Q9NSE4	-0.0264	0.434	0.0264	0.36251
IBA57	Q5T440	0.113	0.205	-0.113	0.688246
ICAM2	P13598	-0.126	0.185	0.126	0.732828
ICMT	O60725	0.0362	0.638	-0.0362	0.195179
IDE	P14735	-0.0279	0.633	0.0279	0.198596
IDH1	O75874	-0.00539	0.901	0.00539	0.0452752
IDH2	P48735	-0.044	0.208	0.044	0.681937
IDH3A	P50213	-0.206	0.0393	0.206	1.40561
IDH3B	O43837	-0.0835	0.088	0.0835	1.05552
IDH3G	P51553	-0.162	0.0146	0.162	1.83565
IDI1	Q13907	0.0452	0.414	-0.0452	0.383
IFI16	Q16666	-0.0198	0.597	0.0198	0.224026
IFIT5	Q13325	-0.0583	0.337	0.0583	0.47237
IFNAR1	P17181	-0.0477	0.829	0.0477	0.0814455
IFRD2	Q12894	-0.0935	0.799	0.0935	0.0974532
IFT122	Q9HBG6	-0.0415	0.501	0.0415	0.300162
IFT140	Q96RY7	0.0702	0.233	-0.0702	0.632644
IFT172	Q9UG01	-0.0484	0.561	0.0484	0.251037
IFT25	Q9Y547	-0.0989	0.105	0.0989	0.978811
IFT56	A0AVF1	0.0135	0.909	-0.0135	0.0414361
IFT88	Q13099	-0.0523	0.303	0.0523	0.518557
IGBP1	P78318	-0.0433	0.654	0.0433	0.184422
IGF2BP3	O00425	-0.0314	0.614	0.0314	0.211832
IGF2R	P11717	0.0685	0.261	-0.0685	0.583359
IGFBP2	P18065	0.465	0.0434	-0.465	1.36251
IGHMBP2	P38935	-0.0154	0.789	0.0154	0.102923
IGSF8	Q969P0	0.112	0.0994	-0.112	1.00261
IK	Q13123	0.1	0.152	-0.1	0.818156
IKBKB	O14920	-0.0548	0.649	0.0548	0.187755
IKZF1	Q13422	-0.00681	0.84	0.00681	0.0757207
IKZF2	Q9UKS7	-0.0121	0.827	0.0121	0.0824945
IKZF3	Q9UKT9	0.0693	0.332	-0.0693	0.478862
IL2RG	P31785	-0.00292	0.962	0.00292	0.0168249
IL32	P24001	0.549	4.36e-06	-0.549	5.36051
IL9R	Q01113	0.141	0.455	-0.141	0.341989
ILF2	Q12905	-0.14	0.0187	0.14	1.72816
ILF3	Q12906	-0.0476	0.273	0.0476	0.563837
ILK	Q13418	-0.0512	0.418	0.0512	0.378824
ILKAP	Q9H0C8	0.0104	0.841	-0.0104	0.075204
ILVBL	A1L0T0	-0.146	0.215	0.146	0.667562
IMMT	Q16891	-0.00952	0.795	0.00952	0.0996329
IMP3	Q9NV31	-0.0552	0.255	0.0552	0.59346
IMP4	Q96G21	-0.0239	0.649	0.0239	0.187755
IMPA1	P29218	0.0892	0.0796	-0.0892	1.09909
IMPDH1	P20839	-0.13	0.0504	0.13	1.29757
IMPDH2	P12268	-0.0781	0.129	0.0781	0.88941
INCENP	Q9NQS7	0.0808	0.186	-0.0808	0.730487
INF2	Q27J81	-0.114	0.454	0.114	0.342944
INO80	Q9ULG1	-0.491	0.203	0.491	0.692504
INPP5B	P32019	-0.0472	0.299	0.0472	0.524329
INPP5D	Q92835	-0.0728	0.0616	0.0728	1.21042
INPP5K	Q9BT40	0.101	0.289	-0.101	0.539102
INPPL1	O15357	-0.0963	0.156	0.0963	0.806875
INTS1	Q8N201	-0.0598	0.405	0.0598	0.392545
INTS10	Q9NVR2	-0.0915	0.209	0.0915	0.679854
INTS11	Q5TA45	-0.0711	0.45	0.0711	0.346787
INTS12	Q96CB8	0.0837	0.699	-0.0837	0.155523
INTS13	Q9NVM9	0.102	0.176	-0.102	0.754487
INTS2	Q9H0H0	0.0413	0.4	-0.0413	0.39794
INTS3	Q68E01	-0.103	0.221	0.103	0.655608
INTS4	Q96HW7	0.0522	0.646	-0.0522	0.189767
INTS5	Q6P9B9	0.0553	0.397	-0.0553	0.401209
INTS6	Q9UL03	-0.0175	0.762	0.0175	0.118045
INTS7	Q9NVH2	0.0234	0.641	-0.0234	0.193142
INTS8	Q75QN2	-0.123	0.0486	0.123	1.31336
INTS9	Q9NV88	-0.00428	0.942	0.00428	0.0259491
IP6K1	Q92551	0.236	0.159	-0.236	0.798603
IP6K3	Q96PC2	0.21	0.156	-0.21	0.806875
IPO11	Q9UI26	-0.238	0.00996	0.238	2.00174
IPO4	Q8TEX9	-0.0643	0.242	0.0643	0.616185
IPO5	O00410	-0.237	0.0422	0.237	1.37469
IPO7	O95373	-0.0637	0.231	0.0637	0.636388
IPO8	O15397	-0.0984	0.294	0.0984	0.531653
IPO9	Q96P70	-0.024	0.72	0.024	0.142668
IQGAP1	P46940	-0.029	0.447	0.029	0.349692
IQGAP2	Q13576	-0.0374	0.367	0.0374	0.435334
IRAK1	P51617	0.5	0.293	-0.5	0.533132
IREB2	P48200	-0.164	0.00981	0.164	2.00833
IRF2BP2	Q7Z5L9	0.119	0.0427	-0.119	1.36957
ISCU	Q9H1K1	0.179	0.377	-0.179	0.423659
ISG15	P05161	0.0484	0.342	-0.0484	0.465974
ISOC1	Q96CN7	0.0265	0.563	-0.0265	0.249492
IST1	P53990	0.025	0.507	-0.025	0.294992
ITCH	Q96J02	-0.144	0.0394	0.144	1.4045
ITGA4	P13612	-0.0751	0.326	0.0751	0.486782
ITGAE	P38570	0.692	0.00172	-0.692	2.76447
ITGAL	P20701	-0.0437	0.529	0.0437	0.276544
ITGB1	P05556	0.0431	0.529	-0.0431	0.276544
ITGB2	P05107	0.0763	0.0862	-0.0763	1.06449
ITK	Q08881	-0.0476	0.307	0.0476	0.512862
ITM2A	O43736	0.133	0.0489	-0.133	1.31069
ITM2B	Q9Y287	-0.175	0.0218	0.175	1.66154
ITM2C	Q9NQX7	-0.0414	0.702	0.0414	0.153663
ITPA	Q9BY32	-0.183	0.0274	0.183	1.56225
ITPK1	Q13572	0.0895	0.213	-0.0895	0.67162
ITPR1	Q14643	-0.291	0.027	0.291	1.56864
ITPR2	Q14571	-0.122	0.0688	0.122	1.16241
ITPR3	Q14573	-0.147	0.0954	0.147	1.02045
IVD	P26440	0.0254	0.582	-0.0254	0.235077
IVNS1ABP	Q9Y6Y0	-0.24	0.0019	0.24	2.72125
JAK1	P23458	0.0639	0.387	-0.0639	0.412289
JAK3	P52333	0.0598	0.287	-0.0598	0.542118
JMJD6	Q6NYC1	-0.0372	0.364	0.0372	0.438899
JPH1	Q9HDC5	0.0831	0.508	-0.0831	0.294136
JUP	P14923	0.329	0.21	-0.329	0.677781
KANSL3	Q9P2N6	0.0812	0.233	-0.0812	0.632644
KARS1	Q15046	0.0704	0.058	-0.0704	1.23657
KAT14	Q9H8E8	-0.0582	0.326	0.0582	0.486782
KAT2A	Q92830	0.114	0.0443	-0.114	1.3536
KAT5	Q92993	-0.228	0.0628	0.228	1.20204
KAT7	O95251	-0.00687	0.902	0.00687	0.0447935
KAT8	Q9H7Z6	-0.162	0.0251	0.162	1.60033
KATNA1	O75449	-0.0791	0.191	0.0791	0.718967
KATNB1	Q9BVA0	-0.167	0.054	0.167	1.26761
KBTBD2	Q8IY47	-0.0466	0.714	0.0466	0.146302
KBTBD6	Q86V97	-0.0252	0.64	0.0252	0.19382
KBTBD7	Q8WVZ9	-0.104	0.32	0.104	0.49485
KBTBD8	Q8NFY9	0.083	0.284	-0.083	0.546682
KCMF1	Q9P0J7	0.0717	0.405	-0.0717	0.392545
KCNAB2	Q13303	0.0667	0.169	-0.0667	0.772113
KCNK5	O95279	0.607	0.000449	-0.607	3.34775
KCTD10	Q9H3F6	0.0178	0.859	-0.0178	0.0660068
KCTD12	Q96CX2	0.179	0.184	-0.179	0.735182
KCTD18	Q6PI47	0.275	0.00174	-0.275	2.75945
KCTD20	Q7Z5Y7	-0.0376	0.857	0.0376	0.0670192
KCTD21	Q4G0X4	0.746	0.0492	-0.746	1.30803
KCTD5	Q9NXV2	-0.0844	0.595	0.0844	0.225483
KCTD9	Q7L273	-0.0165	0.909	0.0165	0.0414361
KDM1A	O60341	0.0123	0.788	-0.0123	0.103474
KDM1B	Q8NB78	0.0211	0.716	-0.0211	0.145087
KDM2A	Q9Y2K7	-0.157	0.00562	0.157	2.25026
KDM3A	Q9Y4C1	0.0267	0.455	-0.0267	0.341989
KDM3B	Q7LBC6	-0.122	0.00789	0.122	2.10292
KDM4A	O75164	-0.117	0.409	0.117	0.388277
KDM4B	O94953	0.0915	0.171	-0.0915	0.767004
KDM5A	P29375	-0.0069	0.931	0.0069	0.0310503
KDM5B	Q9UGL1	0.482	5.82e-06	-0.482	5.23508
KDM5C	P41229	0.0208	0.758	-0.0208	0.120331
KEAP1	Q14145	0.0269	0.507	-0.0269	0.294992
KHDRBS1	Q07666	-0.00514	0.9	0.00514	0.0457575
KHNYN	O15037	-0.124	0.258	0.124	0.58838
KHSRP	Q92945	0.35	0.0284	-0.35	1.54668
KIAA0586	Q9BVV6	0.398	0.161	-0.398	0.793174
KIDINS220	Q9ULH0	-0.0829	0.21	0.0829	0.677781
KIF11	P52732	0.00172	0.965	-0.00172	0.0154727
KIF13B	Q9NQT8	-0.0128	0.908	0.0128	0.0419142
KIF14	Q15058	0.152	0.0077	-0.152	2.11351
KIF15	Q9NS87	-0.0767	0.0621	0.0767	1.20691
KIF18A	Q8NI77	-0.0743	0.445	0.0743	0.35164
KIF18B	Q86Y91	0.289	0.0666	-0.289	1.17653
KIF20A	O95235	0.103	0.0432	-0.103	1.36452
KIF20B	Q96Q89	0.0725	0.2	-0.0725	0.69897
KIF21B	O75037	-0.244	0.000398	0.244	3.40012
KIF22	Q14807	0.033	0.524	-0.033	0.280669
KIF23	Q02241	0.0145	0.785	-0.0145	0.10513
KIF2A	O00139	-0.0253	0.425	0.0253	0.371611
KIF2C	Q99661	0.0937	0.0551	-0.0937	1.25885
KIF3A	Q9Y496	0.0423	0.606	-0.0423	0.217527
KIF4A	O95239	-0.0307	0.404	0.0307	0.393619
KIF5B	P33176	-0.0958	0.202	0.0958	0.694649
KIFAP3	Q92845	-0.176	0.321	0.176	0.493495
KIFBP	Q96EK5	-0.031	0.627	0.031	0.202732
KIFC1	Q9BW19	0.0696	0.0816	-0.0696	1.08831
KIRREL1	Q96J84	-0.025	0.896	0.025	0.047692
KLC1	Q07866	0.0155	0.814	-0.0155	0.0893756
KLC2	Q9H0B6	0.117	0.202	-0.117	0.694649
KLF13	Q9Y2Y9	0.0387	0.369	-0.0387	0.432974
KLHDC4	Q8TBB5	-0.127	0.275	0.127	0.560667
KLHL11	Q9NVR0	0.142	0.00372	-0.142	2.42946
KLHL21	Q9UJP4	0.0906	0.205	-0.0906	0.688246
KLHL26	Q53HC5	-0.0177	0.855	0.0177	0.0680339
KLHL7	Q8IXQ5	0.18	0.0419	-0.18	1.37779
KMT2A	Q03164	0.0881	0.342	-0.0881	0.465974
KMT2C	Q8NEZ4	-0.165	0.218	0.165	0.661544
KMT5A	Q9NQR1	0.307	0.0169	-0.307	1.77211
KNL1	Q8NG31	0.0099	0.826	-0.0099	0.08302
KNOP1	Q1ED39	0.542	6.66e-07	-0.542	6.17653
KNTC1	P50748	-0.0887	0.0967	0.0887	1.01457
KPNA1	P52294	-0.0748	0.113	0.0748	0.946922
KPNA2	P52292	-0.0999	0.0732	0.0999	1.13549
KPNA3	O00505	0.0146	0.694	-0.0146	0.158641
KPNA4	O00629	0.057	0.342	-0.057	0.465974
KPNA6	O60684	-0.043	0.383	0.043	0.416801
KPNB1	Q14974	-0.136	0.092	0.136	1.03621
KRAS	P01116	0.847	5.37e-08	-0.847	7.27003
KRR1	Q13601	-0.000806	0.992	0.000806	0.00348833
KRT1	P04264	1.11	0.131	-1.11	0.882729
KRT10	P13645	0.692	0.3	-0.692	0.522879
KRT14	P02533	1.21	0.12	-1.21	0.920819
KRT16	P08779	0.945	0.0556	-0.945	1.25493
KRT2	P35908	0.487	0.375	-0.487	0.425969
KRT4	P19013	1.14	0.05	-1.14	1.30103
KRT5	P13647	1.15	0.0891	-1.15	1.05012
KRT6A	P02538	1.66	0.0258	-1.66	1.58838
KRT6B	P04259	1.4	0.0618	-1.4	1.20901
KRT78	Q8N1N4	0.995	0.117	-0.995	0.931814
KRT9	P35527	1.22	0.135	-1.22	0.869666
KTN1	Q86UP2	0.0234	0.755	-0.0234	0.122053
KYAT3	Q6YP21	-0.018	0.635	0.018	0.197226
L2HGDH	Q9H9P8	-0.0195	0.701	0.0195	0.154282
L3MBTL2	Q969R5	0.133	0.158	-0.133	0.801343
LACC1	Q8IV20	-0.302	0.572	0.302	0.242604
LACTB	P83111	0.00163	0.976	-0.00163	0.0105502
LAGE3	Q14657	-0.0582	0.61	0.0582	0.21467
LAMP1	P11279	0.189	0.0191	-0.189	1.71897
LAMTOR1	Q6IAA8	0.158	0.0589	-0.158	1.22988
LAMTOR2	Q9Y2Q5	0.0218	0.925	-0.0218	0.0338583
LAMTOR3	Q9UHA4	0.0711	0.338	-0.0711	0.471083
LANCL1	O43813	-0.0031	0.941	0.0031	0.0264104
LANCL2	Q9NS86	-0.093	0.27	0.093	0.568636
LAP3	P28838	-0.0315	0.473	0.0315	0.325139
LAPTM4A	Q15012	0.0357	0.925	-0.0357	0.0338583
LARP1	Q6PKG0	0.0618	0.293	-0.0618	0.533132
LARP1B	Q659C4	-0.261	0.15	0.261	0.823909
LARP4	Q71RC2	-0.102	0.112	0.102	0.950782
LARP4B	Q92615	0.102	0.222	-0.102	0.653647
LARP7	Q4G0J3	0.67	0.0324	-0.67	1.48945
LARS1	Q9P2J5	-0.141	0.08	0.141	1.09691
LARS2	Q15031	-0.00471	0.944	0.00471	0.025028
LAS1L	Q9Y4W2	0.0513	0.223	-0.0513	0.651695
LASP1	Q14847	0.199	0.0101	-0.199	1.99568
LAT	O43561	0.0192	0.814	-0.0192	0.0893756
LBR	Q14739	-0.00737	0.855	0.00737	0.0680339
LCK	P06239	0.0909	0.284	-0.0909	0.546682
LCLAT1	Q6UWP7	0.00816	0.909	-0.00816	0.0414361
LCMT1	Q9UIC8	-0.0446	0.406	0.0446	0.391474
LCMT2	O60294	0.00256	0.975	-0.00256	0.0109954
LCP1	P13796	-0.0731	0.146	0.0731	0.835647
LCP2	Q13094	-0.137	0.0204	0.137	1.69037
LDAF1	Q96B96	0.595	1.42e-05	-0.595	4.84771
LDAH	Q9H6V9	0.315	2.61e-05	-0.315	4.58336
LDB1	Q86U70	0.0448	0.557	-0.0448	0.254145
LDHA	P00338	-0.0341	0.352	0.0341	0.453457
LDHAL6A	Q6ZMR3	-0.133	0.691	0.133	0.160522
LDHB	P07195	-0.0381	0.297	0.0381	0.527244
LDLR	P01130	0.326	0.0037	-0.326	2.4318
LEF1	Q9UJU2	0.0999	0.444	-0.0999	0.352617
LEMD3	Q9Y2U8	-0.155	0.0084	0.155	2.07572
LENG8	Q96PV6	0.155	0.162	-0.155	0.790485
LEO1	Q8WVC0	-0.121	0.294	0.121	0.531653
LETM1	O95202	-0.0712	0.284	0.0712	0.546682
LGALS3BP	Q08380	0.113	0.0482	-0.113	1.31695
LGALS8	O00214	0.109	0.0617	-0.109	1.20971
LGALS9	O00182	0.0243	0.581	-0.0243	0.235824
LGMN	Q99538	-1.13	0.000131	1.13	3.88273
LIAT1	Q6ZQX7	0.145	0.109	-0.145	0.962574
LIG1	P18858	-0.153	0.0923	0.153	1.0348
LIG3	P49916	-0.136	0.118	0.136	0.928118
LIG4	P49917	-0.0496	0.289	0.0496	0.539102
LIMA1	Q9UHB6	0.131	0.0242	-0.131	1.61618
LIMD1	Q9UGP4	0.0247	0.695	-0.0247	0.158015
LIME1	Q9H400	0.0838	0.265	-0.0838	0.576754
LIMK2	P53671	-0.258	0.148	0.258	0.829738
LIMS1	P48059	0.102	0.111	-0.102	0.954677
LIPE	Q05469	0.0068	0.95	-0.0068	0.0222764
LIX1L	Q8IVB5	0.173	0.0395	-0.173	1.4034
LLGL1	Q15334	0.171	0.00425	-0.171	2.37161
LLPH	Q9BRT6	0.539	1.38e-06	-0.539	5.86012
LMAN1	P49257	0.22	6.07e-05	-0.22	4.21681
LMAN2	Q12907	0.0229	0.597	-0.0229	0.224026
LMAN2L	Q9H0V9	-0.14	0.228	0.14	0.642065
LMBRD2	Q68DH5	-0.144	0.0272	0.144	1.56543
LMNB1	P20700	0.24	0.000415	-0.24	3.38195
LMNB2	Q03252	0.287	0.00012	-0.287	3.92082
LMO7	Q8WWI1	0.054	0.604	-0.054	0.218963
LMTK2	Q8IWU2	0.0149	0.797	-0.0149	0.0985417
LNPEP	Q9UIQ6	0.068	0.645	-0.068	0.19044
LNX2	Q8N448	0.0612	0.642	-0.0612	0.192465
LONP1	P36776	-0.104	0.029	0.104	1.5376
LONP2	Q86WA8	-0.00389	0.967	0.00389	0.0145735
LOXHD1	Q8IVV2	0.0363	0.533	-0.0363	0.273273
LPCAT1	Q8NF37	-0.119	0.195	0.119	0.709965
LPCAT3	Q6P1A2	-0.239	0.401	0.239	0.396856
LPCAT4	Q643R3	-0.143	0.0427	0.143	1.36957
LPIN1	Q14693	0.00956	0.916	-0.00956	0.0381045
LPXN	O60711	0.142	0.15	-0.142	0.823909
LRATD2	Q96KN1	0.294	0.0896	-0.294	1.04769
LRBA	P50851	-0.019	0.603	0.019	0.219683
LRCH3	Q96II8	-0.221	0.534	0.221	0.272459
LRP1B	Q9NZR2	0.0726	0.48	-0.0726	0.318759
LRPPRC	P42704	-0.194	0.00679	0.194	2.16813
LRR1	Q96L50	-0.173	0.155	0.173	0.809668
LRRC1	Q9BTT6	-0.182	0.103	0.182	0.987163
LRRC14	Q15048	0.488	0.000752	-0.488	3.12378
LRRC40	Q9H9A6	0.000425	0.993	-0.000425	0.00305075
LRRC41	Q15345	-0.433	0.00136	0.433	2.86646
LRRC42	Q9Y546	0.223	0.0268	-0.223	1.57187
LRRC57	Q8N9N7	-0.141	0.11	0.141	0.958607
LRRC59	Q96AG4	0.226	0.00062	-0.226	3.20761
LRRC8A	Q8IWT6	0.213	0.0108	-0.213	1.96658
LRRCC1	Q9C099	0.125	0.498	-0.125	0.302771
[truncated: 2,545 more rows]

## Sheet: Figure 4e NMS-873_CFZ
Gene Name	Protein ID	CFZ_NMS-873_vs_CFZ_log2 fold change	CFZ_NMS-873_vs_CFZ_p,val	Transform -LOG10 (p-value)
A2M	P01023	0.115	0.248	0.605548
AAAS	Q9NRG9	-0.0842	0.316	0.500313
AACS	Q86V21	-0.0336	0.389	0.41005
AAGAB	Q6PD74	-0.0201	0.653	0.185087
AAK1	Q2M2I8	0.0865	0.494	0.306273
AAMP	Q13685	-0.0014	0.983	0.00744648
AAR2	Q9Y312	0.0389	0.41	0.387216
AARS1	P49588	-0.333	0.000125	3.90309
AARS2	Q5JTZ9	0.0807	0.134	0.872895
AARSD1	Q9BTE6	-0.112	0.0323	1.4908
AASDH	Q4L235	-0.0354	0.609	0.215383
AASDHPPT	Q9NRN7	-0.00974	0.792	0.101275
AASS	Q9UDR5	0.0135	0.771	0.112946
AATF	Q9NY61	-0.0374	0.309	0.510042
ABCA2	Q9BZC7	0.0832	0.142	0.847712
ABCA7	Q8IZY2	0.0599	0.247	0.607303
ABCB10	Q9NRK6	0.389	3.89e-08	7.41005
ABCB5	Q2M3G0	0.375	0.027	1.56864
ABCB6	Q9NP58	-0.0245	0.868	0.0614803
ABCB7	O75027	0.15	0.000116	3.93554
ABCB8	Q9NUT2	0.336	1.04e-05	4.98297
ABCB9	Q9NP78	0.0268	0.486	0.313364
ABCC1	P33527	0.502	4.45e-08	7.35164
ABCC4	O15439	0.451	6.07e-07	6.21681
ABCC5	O15440	0.216	0.0392	1.40671
ABCD1	P33897	0.115	0.0333	1.47756
ABCD3	P28288	0.0596	0.357	0.447332
ABCD4	O14678	0.354	6.7e-05	4.17393
ABCE1	P61221	-0.00821	0.784	0.105684
ABCF1	Q8NE71	0.064	0.242	0.616185
ABCF2	Q9UG63	-0.0533	0.252	0.598599
ABCF3	Q9NUQ8	-0.0737	0.0399	1.39903
ABCG1	P45844	0.528	1.56e-08	7.80688
ABHD10	Q9NUJ1	0.119	0.0422	1.37469
ABHD12	Q8N2K0	-0.169	0.000232	3.63451
ABHD14B	Q96IU4	0.0946	0.0912	1.04001
ABHD16A	O95870	0.422	4.66e-08	7.33161
ABHD17A	Q96GS6	-0.0118	0.891	0.0501223
ABHD17B	Q5VST6	0.104	0.0325	1.48812
ABHD18	Q0P651	0.15	0.00343	2.46471
ABHD2	P08910	0.131	0.00634	2.19791
ABHD3	Q8WU67	0.332	0.00237	2.62525
ABHD4	Q8TB40	-0.101	0.321	0.493495
ABHD5	Q8WTS1	0.651	0.000131	3.88273
ABI1	Q8IZP0	-0.324	0.03	1.52288
ABI2	Q9NYB9	-0.22	0.00599	2.22257
ABLIM1	O14639	-0.00438	0.949	0.0227338
ABR	Q12979	-0.091	0.0049	2.3098
ABRAXAS2	Q15018	-0.0272	0.559	0.252588
ABT1	Q9ULW3	-0.0416	0.572	0.242604
ACAA1	P09110	0.302	0.0921	1.03574
ACAA2	P42765	0.0415	0.521	0.283162
ACACA	Q13085	-0.371	5.71e-06	5.24336
ACAD10	Q6JQN1	0.0541	0.406	0.391474
ACAD8	Q9UKU7	0.152	0.00114	2.9431
ACAD9	Q9H845	0.115	0.00215	2.66756
ACADM	P11310	0.0805	0.111	0.954677
ACADS	P16219	0.107	0.0572	1.2426
ACADSB	P45954	0.018	0.648	0.188425
ACADVL	P49748	0.121	0.0181	1.74232
ACAP1	Q15027	-0.277	6.66e-05	4.17653
ACAP2	Q15057	-0.104	0.00575	2.24033
ACAP3	Q96P50	-0.412	2.61e-05	4.58336
ACAT1	P24752	0.156	0.0249	1.6038
ACAT2	Q9BWD1	0.0955	0.113	0.946922
ACBD3	Q9H3P7	0.0217	0.516	0.28735
ACBD5	Q5T8D3	-0.475	3.76e-05	4.42481
ACBD6	Q9BR61	0.509	0.0515	1.28819
ACD	Q96AP0	-0.406	0.162	0.790485
ACIN1	Q9UKV3	0.364	0.000539	3.26841
ACLY	P53396	0.173	0.000205	3.68825
ACO1	P21399	0.134	0.00102	2.9914
ACO2	Q99798	0.0562	0.359	0.444906
ACOT13	Q9NPJ3	0.0996	0.261	0.583359
ACOT2	P49753	0.104	0.114	0.943095
ACOT7	O00154	0.109	0.00545	2.2636
ACOT8	O14734	-0.0568	0.455	0.341989
ACOX1	Q15067	0.0932	0.0875	1.05799
ACOX3	O15254	0.05	0.304	0.517126
ACP1	P24666	0.0912	0.201	0.696804
ACP6	Q9NPH0	0.14	0.452	0.344862
ACSF3	Q4G176	-0.238	0.00805	2.0942
ACSL3	O95573	0.292	0.000196	3.70774
ACSL4	O60488	0.0314	0.472	0.326058
ACSL6	Q9UKU0	-0.0269	0.645	0.19044
ACSS1	Q9NUB1	0.0716	0.207	0.68403
ACSS2	Q9NR19	-0.0334	0.666	0.176526
ACTB	P60709	0.153	0.0106	1.97469
ACTBL2	Q562R1	0.408	0.0793	1.10073
ACTC1	P68032	0.206	0.00351	2.45469
ACTG1	P63261	-0.051	0.66	0.180456
ACTL6A	O96019	0.0545	0.104	0.982967
ACTN1	P12814	0.0623	0.375	0.425969
ACTN4	O43707	0.16	0.0104	1.98297
ACTR10	Q9NZ32	0.0227	0.612	0.213249
ACTR1A	P61163	0.144	0.00134	2.8729
ACTR1B	P42025	0.222	0.00836	2.07779
ACTR2	P61160	-0.0517	0.231	0.636388
ACTR3	P61158	0.0406	0.319	0.496209
ACTR3C	Q9C0K3	-0.0867	0.761	0.118615
ACTR5	Q9H9F9	-0.0931	0.137	0.863279
ACTR8	Q9H981	-0.0281	0.666	0.176526
ACVR1B	P36896	0.0335	0.777	0.109579
ACY1	Q03154	-0.0756	0.0267	1.57349
ACY3	Q96HD9	-0.105	0.0356	1.44855
ADA	P00813	-0.0591	0.416	0.380907
ADA2	Q9NZK5	0.0843	0.161	0.793174
ADAM10	O14672	-0.0809	0.117	0.931814
ADAM17	P78536	-0.171	0.00174	2.75945
ADAM22	Q9P0K1	0.0952	0.126	0.899629
ADAMTS1	Q9UHI8	-0.133	0.324	0.489455
ADAP1	O75689	-0.146	0.0189	1.72354
ADAR	P55265	-0.0563	0.044	1.35655
ADCK2	Q7Z695	0.00385	0.945	0.0245682
ADCY3	O60266	0.463	2.79e-05	4.5544
ADCY7	P51828	0.248	0.00397	2.40121
ADCY8	P40145	-0.0179	0.758	0.120331
ADD1	P35611	0.0314	0.556	0.254925
ADD3	Q9UEY8	0.0971	0.131	0.882729
ADGRA3	Q8IWK6	-0.141	0.0461	1.3363
ADGRB2	O60241	0.232	0.0102	1.9914
ADGRE5	P48960	0.287	0.0819	1.08672
ADH5	P11766	0.173	0.00245	2.61083
ADI1	Q9BV57	0.117	0.0184	1.73518
ADIPOR2	Q86V24	0.168	0.01	2
ADISSP	Q9GZN8	0.135	0.0885	1.05306
ADK	P55263	0.117	0.00304	2.51713
ADNP	Q9H2P0	0.00501	0.91	0.0409586
ADNP2	Q6IQ32	-0.12	0.025	1.60206
ADPGK	Q9BRR6	-0.0397	0.607	0.216811
ADPRM	Q3LIE5	-0.0932	0.434	0.36251
ADPRS	Q9NX46	0.0126	0.764	0.116907
ADRM1	Q16186	0.316	1.17e-05	4.93181
ADSL	P30566	0.0261	0.35	0.455932
ADSS2	P30520	-0.0896	0.0498	1.30277
AEBP1	Q8IUX7	-0.271	4.47e-05	4.34969
AEBP2	Q6ZN18	0.356	0.00171	2.767
AFF4	Q9UHB7	0.0437	0.675	0.170696
AFG1L	Q8WV93	0.225	0.0939	1.02733
AFG2A	Q8NB90	-0.564	7.78e-11	10.109
AFG2B	Q9BVQ7	-0.199	0.000253	3.59688
AFG3L2	Q9Y4W6	0.104	0.105	0.978811
AFTPH	Q6ULP2	0.149	0.202	0.694649
AGAP2	Q99490	0.0276	0.705	0.151811
AGBL1	Q96MI9	-0.137	0.0227	1.64397
AGFG1	P52594	-0.0574	0.304	0.517126
AGGF1	Q8N302	1.02	3.63e-09	8.44009
AGK	Q53H12	0.043	0.233	0.632644
AGL	P35573	-0.0209	0.497	0.303644
AGO2	Q9UKV8	-0.24	4.29e-05	4.36754
AGO3	Q9H9G7	-0.326	1.03e-06	5.98716
AGPAT1	Q99943	0.219	0.0156	1.80688
AGPAT5	Q9NUQ2	0.192	0.000735	3.13371
AGPS	O00116	0.0829	0.0177	1.75203
AGTPBP1	Q9UPW5	-0.314	0.215	0.667562
AHCTF1	Q8WYP5	0.0498	0.228	0.642065
AHCY	P23526	0.153	0.000153	3.81531
AHCYL1	O43865	-0.0321	0.325	0.488117
AHCYL2	Q96HN2	0.0879	0.337	0.47237
AHI1	Q8N157	-0.219	0.00184	2.73518
AHNAK	Q09666	-0.265	7.73e-05	4.11182
AHSA1	O95433	0.0323	0.44	0.356547
AIFM1	O95831	0.0939	0.0748	1.1261
AIMP1	Q12904	-0.00933	0.869	0.0609802
AIMP2	Q13155	0.115	0.00201	2.6968
AIP	O00170	0.00253	0.943	0.0254883
AK2	P54819	-0.172	0.0437	1.35952
AK6	Q9Y3D8	0.0554	0.379	0.421361
AKAP1	Q92667	-0.231	0.00124	2.90658
AKAP10	O43572	-0.0576	0.481	0.317855
AKAP11	Q9UKA4	-0.394	9.63e-08	7.01637
AKAP13	Q12802	0.0945	0.168	0.774691
AKAP17A	Q02040	0.156	0.00571	2.24336
AKAP9	Q99996	-0.327	3.07e-05	4.51286
AKIP1	Q9NQ31	-0.437	4.46e-05	4.35067
AKNA	Q7Z591	-0.145	0.0811	1.09098
AKR1A1	P14550	-0.0106	0.875	0.0579919
AKR1B1	P15121	0.0935	0.0466	1.33161
AKR1C4	P17516	-0.0664	0.774	0.111259
AKR7A2	O43488	0.0607	0.0999	1.00043
AKT1	P31749	-0.393	3.13e-06	5.50446
AKT2	P31751	-0.0551	0.289	0.539102
ALAD	P13716	0.0305	0.656	0.183096
ALAS1	P13196	-0.532	0.00244	2.61261
ALDH16A1	Q8IZ83	-0.162	0.0094	2.02687
ALDH18A1	P54886	0.0805	0.164	0.785156
ALDH1A2	O94788	0.232	0.01	2
ALDH2	P05091	0.1	0.602	0.220404
ALDH3A2	P51648	0.0756	0.0469	1.32883
ALDH4A1	P30038	-0.025	0.858	0.0665127
ALDH5A1	P51649	0.0816	0.214	0.669586
ALDH6A1	Q02252	0.14	0.0728	1.13787
ALDH8A1	Q9H2A2	0.112	0.148	0.829738
ALDH9A1	P49189	0.048	0.264	0.578396
ALDOA	P04075	0.07	0.516	0.28735
ALDOC	P09972	-0.0203	0.803	0.0952845
ALG1	Q9BT22	0.215	0.0172	1.76447
ALG11	Q2TAA5	0.0341	0.821	0.0856568
ALG13	Q9NP73	-0.697	2.5e-09	8.60206
ALG2	Q9H553	0.189	0.00212	2.67366
ALG3	Q92685	0.717	4.02e-06	5.39577
ALG5	Q9Y673	0.333	1.95e-07	6.70997
ALG6	Q9Y672	-0.0754	0.112	0.950782
ALG8	Q9BVK2	0.148	0.0552	1.25806
ALG9	Q9H6U8	0.315	1.7e-05	4.76955
ALKBH1	Q13686	-0.16	0.0166	1.77989
ALKBH5	Q6P6C2	0.083	0.155	0.809668
ALKBH7	Q9BT30	0.123	0.312	0.505845
ALKBH8	Q96BT7	0.00919	0.867	0.0619809
ALMS1	Q8TCU4	-0.407	1.42e-07	6.84771
ALOX5AP	P20292	0.487	0.00815	2.08884
ALPG	P10696	-0.089	0.765	0.116339
ALYREF	Q86V81	0.458	0.0554	1.25649
AMACR	Q9UHK6	-0.139	0.155	0.809668
AMBRA1	Q9C0C7	-0.0808	0.0816	1.08831
AMD1	P17707	0.0962	0.128	0.89279
AMDHD2	Q9Y303	-0.184	0.0764	1.11691
AMFR	Q9UKV5	0.873	1.41e-12	11.8508
AMMECR1	Q9Y4X0	-0.00231	0.961	0.0172766
AMMECR1L	Q6DCA0	-0.141	0.00912	2.04001
AMPD2	Q01433	-0.0673	0.0516	1.28735
ANAPC1	Q9H1A4	-0.213	0.00313	2.50446
ANAPC10	Q9UM13	-0.289	1.43e-05	4.84466
ANAPC16	Q96DE5	-0.18	0.41	0.387216
ANAPC2	Q9UJX6	0.065	0.524	0.280669
ANAPC4	Q9UJX5	0.0449	0.443	0.353596
ANAPC5	Q9UJX4	-0.126	0.124	0.906578
ANAPC7	Q9UJX3	0.0366	0.361	0.442493
ANGEL1	Q9UNK9	0.133	0.0181	1.74232
ANGEL2	Q5VTE6	-0.127	0.165	0.782516
ANGPTL6	Q8NI99	-0.274	0.0481	1.31785
ANK3	Q12955	-0.0642	0.91	0.0409586
ANKDD1A	Q495B1	-0.538	2.78e-06	5.55596
ANKEF1	Q9NU02	-0.373	7.58e-05	4.12033
ANKFN1	Q8N957	-0.0802	0.297	0.527244
ANKFY1	Q9P2R3	-0.0149	0.787	0.104025
ANKH	Q9HCJ1	0.15	0.0422	1.37469
ANKHD1	Q8IWZ3	-0.625	1.16e-09	8.93554
ANKIB1	Q9P2G1	0.472	2.61e-07	6.58336
ANKLE1	Q8NAG6	-0.211	0.00138	2.86012
ANKLE2	Q86XL3	-0.13	0.0115	1.9393
ANKMY2	Q8IV38	0.0497	0.192	0.716699
ANKRD10	Q9NXR5	0.369	6.84e-06	5.16494
ANKRD13A	Q8IZ07	0.26	1.01e-06	5.99568
ANKRD13B	Q86YJ7	0.0301	0.698	0.156145
ANKRD13C	Q8N6S4	0.135	0.11	0.958607
ANKRD17	O75179	-0.197	0.00408	2.38934
ANKRD18A	Q8IVF6	-0.118	0.0625	1.20412
ANKRD20A8P	Q5CZ79	0.103	0.0145	1.83863
ANKRD26	Q9UPS8	-0.0259	0.949	0.0227338
ANKRD27	Q96NW4	-0.325	3.95e-05	4.4034
ANKRD28	O15084	-0.0964	0.0193	1.71444
ANKRD36	A6QL64	-0.259	0.00171	2.767
ANKRD36C	Q5JPF3	-0.277	6.96e-06	5.15739
ANKRD39	Q53RE8	-0.303	0.00331	2.48017
ANKRD44	Q8N8A2	-0.0416	0.482	0.316953
ANKRD50	Q9ULJ7	-0.188	0.0258	1.58838
ANKRD52	Q8NB46	-0.41	1.32e-05	4.87943
ANKS1A	Q92625	-0.00645	0.925	0.0338583
ANKS6	Q68DC2	-0.0024	0.98	0.00877392
ANKZF1	Q9H8Y5	-0.0458	0.409	0.388277
ANLN	Q9NQW6	-0.443	0.00442	2.35458
ANO10	Q9NW15	0.406	9.63e-05	4.01637
ANO6	Q4KMQ2	0.647	4.18e-08	7.37882
ANO8	Q9HCE9	0.459	7.76e-07	6.11014
ANO9	A1A5B4	0.167	0.0482	1.31695
ANP32B	Q92688	0.21	0.0131	1.88273
ANP32E	Q9BTT0	0.0553	0.488	0.31158
ANXA10	Q9UJ72	0.0353	0.723	0.140862
ANXA11	P50995	0.0683	0.206	0.686133
ANXA2	P07355	0.094	0.0432	1.36452
ANXA3	P12429	0.0423	0.559	0.252588
ANXA4	P09525	0.0276	0.46	0.337242
ANXA5	P08758	0.108	0.0875	1.05799
ANXA6	P08133	0.138	0.0103	1.98716
ANXA7	P20073	0.0632	0.235	0.628932
AOPEP	Q8N6M6	-0.151	0.0136	1.86646
AP1B1	Q10567	0.157	0.000464	3.33348
AP1G1	O43747	-0.0334	0.38	0.420216
AP1G2	O75843	-0.384	2.92e-05	4.53462
AP1M1	Q9BXS5	-0.0551	0.0919	1.03668
AP1M2	Q9Y6Q5	0.147	0.146	0.835647
AP1S1	P61966	0.0407	0.311	0.50724
AP1S2	P56377	-0.0735	0.435	0.361511
AP2A1	O95782	0.013	0.74	0.130768
AP2B1	P63010	0.12	0.00749	2.12552
AP2M1	Q96CW1	-0.0142	0.615	0.211125
AP2S1	P53680	0.0512	0.593	0.226945
AP3B1	O00203	-0.0634	0.0488	1.31158
AP3D1	O14617	-0.032	0.512	0.29073
AP3M1	Q9Y2T2	-0.141	0.00862	2.06449
AP3M2	P53677	0.0292	0.655	0.183759
AP3S1	Q92572	-0.124	0.081	1.09151
AP3S2	P59780	0.0172	0.83	0.0809219
AP4B1	Q9Y6B7	-0.0624	0.224	0.649752
AP4E1	Q9UPM8	-0.18	0.000352	3.45346
AP4M1	O00189	-0.056	0.333	0.477556
AP5B1	Q2VPB7	-0.251	0.000623	3.20551
AP5M1	Q9H0R1	-0.153	0.0338	1.47108
AP5Z1	O43299	-0.109	0.0479	1.31966
APAF1	O14727	-0.222	0.000368	3.43415
APBB1IP	Q7Z5R6	-0.136	0.00129	2.88941
APC	P25054	-0.0153	0.845	0.0731433
APEH	P13798	-0.099	0.00617	2.20971
APEX1	P27695	0.0943	0.0885	1.05306
APEX2	Q9UBZ4	-0.18	0.0552	1.25806
API5	Q9BZZ5	0.184	0.0338	1.47108
APIP	Q96GX9	-0.0825	0.529	0.276544
APMAP	Q9HDC9	0.016	0.791	0.101824
APOB	P04114	0.101	0.144	0.841638
APOBEC3C	Q9NRW3	0.0197	0.785	0.10513
APOBEC3D	Q96AK3	-0.108	0.0937	1.02826
APOL2	Q9BQE5	0.0838	0.205	0.688246
APOL3	O95236	0.0109	0.89	0.05061
APOL6	Q9BWW8	-0.191	0.0398	1.40012
APOOL	Q6UXV4	0.00128	0.971	0.0127808
APPBP2	Q92624	0.0958	0.0904	1.04383
APPL1	Q9UKG1	0.0789	0.106	0.974694
APRT	P07741	0.0766	0.0456	1.34104
APTX	Q7Z2E3	0.0693	0.532	0.274088
AQR	O60306	-0.101	0.0123	1.91009
ARAF	P10398	-0.0418	0.42	0.376751
ARAP1	Q96P48	-0.0471	0.354	0.450997
ARCN1	P48444	-0.0029	0.925	0.0338583
AREL1	O15033	-0.0374	0.564	0.248721
ARF1	P84077	0.141	0.000327	3.48545
ARF4	P18085	0.221	1.07e-05	4.97062
ARF5	P84085	0.101	0.00866	2.06248
ARF6	P62330	0.0821	0.0986	1.00612
ARFGAP1	Q8N6T3	0.0702	0.142	0.847712
ARFGAP2	Q8N6H7	-0.213	1.26e-05	4.89963
ARFGAP3	Q9NP61	-0.216	1e-05	5
ARFGEF1	Q9Y6D6	0.048	0.242	0.616185
ARFGEF2	Q9Y6D5	-0.133	0.0247	1.6073
ARFRP1	Q13795	0.0893	0.393	0.405607
ARHGAP1	Q07960	0.0887	0.0428	1.36856
ARHGAP15	Q53QZ3	-0.0562	0.143	0.844664
ARHGAP17	Q68EM7	-0.0516	0.5	0.30103
ARHGAP19	Q14CB8	0.013	0.84	0.0757207
ARHGAP25	P42331	-0.179	1.69e-05	4.77211
ARHGAP26	Q9UNA1	-0.283	3.8e-05	4.42022
ARHGAP27	Q6ZUM4	-0.0797	0.145	0.838632
ARHGAP30	Q7Z6I6	-0.0371	0.42	0.376751
ARHGAP32	A7KAX9	-0.271	0.000131	3.88273
ARHGAP35	Q9NRY4	0.202	0.0204	1.69037
ARHGAP4	P98171	-0.224	0.000601	3.22113
ARHGAP45	Q92619	-0.638	6.66e-12	11.1765
ARHGAP5	Q13017	-0.0539	0.522	0.282329
ARHGAP9	Q9BRR9	-0.0315	0.749	0.125518
ARHGDIA	P52565	0.0921	0.0905	1.04335
ARHGDIB	P52566	0.00487	0.931	0.0310503
ARHGEF1	Q92888	-0.583	4.81e-10	9.31785
ARHGEF18	Q6ZSZ5	-0.282	0.000124	3.90658
ARHGEF2	Q92974	0.0751	0.00903	2.04431
ARHGEF3	Q9NR81	-0.512	0.000472	3.32606
ARHGEF6	Q15052	0.491	7.54e-08	7.12263
ARHGEF7	Q14155	0.567	2.32e-07	6.63451
ARID1A	O14497	-0.00339	0.94	0.0268721
ARID2	Q68CP9	-0.0477	0.203	0.692504
ARID3B	Q8IVW6	-0.194	0.132	0.879426
ARID3C	A6NKF2	-0.119	0.323	0.490797
ARID4B	Q4LE39	0.0437	0.688	0.162412
ARID5B	Q14865	-0.318	0.000173	3.76195
ARIH1	Q9Y4X5	0.146	0.0176	1.75449
ARIH2	O95376	0.236	0.00078	3.10791
ARK2N	Q96B23	-0.26	0.00164	2.78516
ARL1	P40616	0.178	0.000223	3.6517
ARL10	Q8N8L6	0.198	0.0467	1.33068
ARL14EP	Q8N8R7	-0.215	1.8e-05	4.74473
ARL2	P36404	0.0493	0.121	0.917215
ARL4C	P56559	-0.0909	0.167	0.777284
ARL5B	Q96KC2	0.0323	0.576	0.239578
ARL6	Q9H0F7	-0.151	0.00953	2.02091
ARL6IP1	Q15041	0.0564	0.566	0.247184
ARL6IP5	O75915	0.183	0.194	0.712198
ARL6IP6	Q8N6S5	0.317	0.000787	3.10403
ARL8A	Q96BM9	0.0501	0.4	0.39794
ARL8B	Q9NVJ2	0.101	0.0027	2.56864
ARMC1	Q9NVT9	0.0303	0.447	0.349692
ARMC10	Q8N2F6	0.0239	0.693	0.159267
ARMC5	Q96C12	-0.4	2.14e-05	4.66959
ARMC6	Q6NXE6	-0.47	6.94e-07	6.15864
ARMC7	Q9H6L4	0.0582	0.533	0.273273
ARMC8	Q8IUR7	-0.133	0.0185	1.73283
ARMC9	Q7Z3E5	-0.215	0.00368	2.43415
ARMCX3	Q9UH62	0.0875	0.0544	1.2644
ARMCX5	Q6P1M9	-0.437	4.19e-06	5.37779
ARMH3	Q5T2E6	0.0187	0.682	0.166216
ARMT1	Q9H993	0.0884	0.0369	1.43297
ARPC1A	Q92747	-0.0116	0.819	0.0867161
ARPC1B	O15143	0.068	0.0529	1.27654
ARPC2	O15144	-0.0221	0.43	0.366532
ARPC3	O15145	-0.108	0.00133	2.87615
ARPC4	P59998	0.126	0.0098	2.00877
ARPC5	O15511	-0.161	0.00782	2.10679
ARPC5L	Q9BPX5	-0.193	0.016	1.79588
ARPP21	Q9UBL0	-0.681	5.25e-08	7.27984
ARRB2	P32121	0.0631	0.198	0.703335
ARRDC1	Q8N5I2	-0.192	0.0185	1.73283
ARRDC3	Q96B67	-0.0934	0.186	0.730487
ARSA	P15289	0.301	0.032	1.49485
ARV1	Q9H2C2	0.294	0.00441	2.35556
AS3MT	Q9HBK9	0.0496	0.315	0.501689
ASAP1	Q9ULH1	-0.0424	0.861	0.0649968
ASB13	Q8WXK3	-0.439	5.71e-05	4.24336
ASB3	Q9Y575	-0.00772	0.91	0.0409586
ASB6	Q9NWX5	-0.191	0.000129	3.88941
ASB8	Q9H765	-0.196	0.000954	3.02045
ASCC1	Q8N9N2	-0.0482	0.277	0.55752
ASCC2	Q9H1I8	-0.24	5.17e-05	4.28651
ASCC3	Q8N3C0	-0.415	2.09e-06	5.67985
ASF1A	Q9Y294	0.0794	0.0838	1.07676
ASF1B	Q9NVP2	0.22	0.159	0.798603
ASH2L	Q9UBL3	0.0792	0.0734	1.1343
ASMTL	O95671	-0.278	3.53e-05	4.45223
ASNS	P08243	-0.129	0.0019	2.72125
ASNSD1	Q9NWL6	-0.101	0.377	0.423659
ASPM	Q8IZT6	-0.46	8.01e-10	9.09637
ASPSCR1	Q9BZE9	-0.271	0.22	0.657577
ASS1	P00966	-0.0618	0.449	0.347754
ASTE1	Q2TB18	0.109	0.0328	1.48413
ASXL1	Q8IXJ9	-0.0634	0.217	0.66354
ATAD1	Q8NBU5	-0.0451	0.454	0.342944
ATAD2	Q6PL18	-0.2	0.000243	3.61439
ATAD2B	Q9ULI0	0.0693	0.238	0.623423
ATAD3A	Q9NVI7	0.126	0.0026	2.58503
ATAD3B	Q5T9A4	0.0605	0.135	0.869666
ATAD5	Q96QE3	-0.223	0.0146	1.83565
ATAT1	Q5SQI0	-0.156	0.0213	1.67162
ATE1	O95260	-0.127	0.104	0.982967
ATF4	P18848	0.135	0.0267	1.57349
ATF5	Q9Y2D1	0.126	0.151	0.821023
ATF6	P18850	-0.0682	0.18	0.744727
ATF6B	Q99941	0.223	0.00384	2.41567
ATF7IP	Q6VMQ6	0.0975	0.124	0.906578
ATG101	Q9BSB4	-0.0521	0.264	0.578396
ATG13	O75143	-0.092	0.0684	1.16494
ATG16L1	Q676U5	-0.106	0.168	0.774691
ATG2A	Q2TAZ0	0.203	0.0143	1.84466
ATG2B	Q96BY7	-0.114	0.0446	1.35067
ATG3	Q9NT62	0.166	0.025	1.60206
ATG4B	Q9Y4P1	0.0209	0.697	0.156767
ATG4C	Q96DT6	0.176	0.3	0.522879
ATG4D	Q86TL0	-0.11	0.0147	1.83268
ATG7	O95352	-0.0544	0.158	0.801343
ATG9A	Q7Z3C6	0.245	0.000411	3.38616
ATIC	P31939	0.0836	0.0249	1.6038
ATL2	Q8NHH9	0.156	0.0481	1.31785
ATL3	Q6DD88	0.255	1.59e-05	4.7986
ATM	Q13315	-0.113	0.0095	2.02228
ATN1	P54259	0.324	0.000392	3.40671
ATP11A	P98196	0.338	0.000792	3.10127
ATP11B	Q9Y2G3	0.33	2.81e-05	4.55129
ATP11C	Q8NB49	0.258	1.1e-05	4.95861
ATP13A1	Q9HD20	0.269	5.01e-05	4.30016
ATP13A2	Q9NQ11	0.235	0.00417	2.37986
ATP13A3	Q9H7F0	0.534	4.15e-08	7.38195
ATP1A1	P05023	0.554	1.17e-09	8.93181
ATP1A3	P13637	0.208	0.000757	3.1209
ATP1B3	P54709	-0.0295	0.529	0.276544
ATP23	Q9Y6H3	-0.276	0.000241	3.61798
ATP2A2	P16615	0.527	1.89e-06	5.72354
ATP2A3	Q93084	0.438	3.16e-06	5.50031
ATP2B1	P20020	0.357	5.71e-07	6.24336
ATP2B4	P23634	0.303	7.8e-07	6.10791
ATP2C1	P98194	0.368	2.98e-05	4.52578
ATP5F1A	P25705	0.161	0.00209	2.67985
ATP5F1B	P06576	0.111	0.0376	1.42481
ATP5F1C	P36542	0.0555	0.127	0.896196
ATP5F1E	P56381	0.0699	0.666	0.176526
ATP5IF1	Q9UII2	0.277	0.138	0.860121
ATP5MC2	Q06055	0.702	2.63e-08	7.58004
ATP5MC3	P48201	0.714	2.51e-08	7.60033
ATP5ME	P56385	0.171	0.032	1.49485
ATP5MF	P56134	0.0816	0.0158	1.80134
ATP5MG	O75964	0.0646	0.136	0.866461
ATP5MJ	P56378	0.181	0.0317	1.49894
ATP5MK	Q96IX5	0.0935	0.0879	1.05601
ATP5PB	P24539	0.106	0.00512	2.29073
ATP5PD	O75947	0.414	0.15	0.823909
ATP5PO	P48047	0.281	0.128	0.89279
ATP6AP1	Q15904	-0.358	7.78e-07	6.10902
ATP6AP2	O75787	-0.334	5.31e-05	4.27491
ATP6V0A1	Q93050	0.194	0.00093	3.03152
ATP6V0A2	Q9Y487	0.29	9.8e-05	4.00877
ATP6V0A4	Q9HBG4	-0.154	0.0962	1.01682
ATP6V0C	P27449	0.19	0.167	0.777284
ATP6V0D1	P61421	0.148	0.0232	1.63451
ATP6V1A	P38606	0.0164	0.743	0.129011
ATP6V1B1	P15313	0.0865	0.723	0.140862
ATP6V1B2	P21281	0.0396	0.207	0.68403
ATP6V1C1	P21283	0.115	0.0107	1.97062
ATP6V1D	Q9Y5K8	-0.0606	0.181	0.742321
ATP6V1E1	P36543	-0.11	0.0761	1.11862
ATP6V1F	Q16864	0.184	0.098	1.00877
ATP6V1H	Q9UI12	0.0559	0.189	0.723538
ATP7A	Q04656	-0.218	0.0693	1.15927
ATP8A1	Q9Y2Q0	0.183	0.00247	2.6073
ATP8B3	O60423	0.767	3.24e-07	6.48945
ATP9B	O43861	0.474	7.54e-09	8.12263
ATPAF1	Q5TC12	0.00528	0.907	0.0423927
ATPAF2	Q8N5M1	0.0823	0.238	0.623423
ATR	Q13535	-0.172	0.0107	1.97062
ATRAID	Q6UW56	-0.0549	0.298	0.525784
ATRIP	Q8WXE1	0.114	0.0559	1.25259
ATRX	P46100	-0.261	6.55e-05	4.18376
ATXN10	Q9UBB4	0.115	0.0105	1.97881
ATXN2	Q99700	-0.865	4.16e-09	8.38091
ATXN2L	Q8WWM7	-0.952	5.43e-08	7.2652
ATXN3	P54252	0.349	4.88e-06	5.31158
ATXN7L3B	Q96GX2	0.251	0.00365	2.43771
AUP1	Q9Y679	0.484	1.54e-08	7.81248
AURKA	O14965	-0.395	1.08e-07	6.96658
AURKAIP1	Q9NWT8	-0.0666	0.438	0.358526
AURKB	Q96GD4	-0.343	4e-05	4.39794
AVL9	Q8NBF6	0.0526	0.252	0.598599
AZI2	Q9H6S1	-0.506	2.62e-06	5.5817
AZIN1	O14977	-0.151	0.0929	1.03198
B2M	P61769	-0.105	0.136	0.866461
B3GALNT2	Q8NCR0	-0.174	0.0213	1.67162
B3GALT6	Q96L58	0.000927	0.977	0.0101054
B3GNT2	Q9NY97	-0.0159	0.783	0.106238
B3GNTL1	Q67FW5	0.127	0.736	0.133122
B4GALT1	P15291	0.131	0.0171	1.767
BABAM1	Q9NWV8	0.0711	0.414	0.383
BABAM2	Q9NXR7	0.0342	0.395	0.403403
BACH1	O14867	0.11	0.212	0.673664
BAG2	O95816	-0.261	9.84e-05	4.007
BAG4	O95429	-0.0506	0.67	0.173925
BAG5	Q9UL15	-0.0186	0.789	0.102923
BAG6	P46379	0.683	5.6e-08	7.25181
BAIAP2	Q9UQB8	-0.185	0.0111	1.95468
BAK1	Q16611	0.128	0.0421	1.37572
BAP1	Q92560	-0.0313	0.42	0.376751
BARD1	Q99728	-0.0157	0.802	0.0958256
BAZ1A	Q9NRL2	-0.0166	0.747	0.126679
BAZ1B	Q9UIG0	0.19	0.000848	3.0716
BAZ2A	Q9UIF9	0.421	0.0995	1.00218
BBS1	Q8NFJ9	-0.295	5.73e-05	4.24185
BBS10	Q8TAM1	-0.105	0.0299	1.52433
BBS2	Q9BXC9	-0.171	0.0623	1.20551
BBS4	Q96RK4	-0.249	0.00037	3.4318
BBS5	Q8N3I7	-0.0371	0.239	0.621602
BBS7	Q8IWZ6	-0.138	0.0465	1.33255
BBS9	Q3SYG4	-0.431	9.08e-06	5.04191
BCAP29	Q9UHQ4	0.484	1.29e-05	4.88941
BCAP31	P51572	0.672	8.93e-07	6.04915
BCAS2	O75934	-0.0772	0.267	0.573489
BCAS3	Q9H6U6	-0.195	0.0105	1.97881
BCAT1	P54687	0.0166	0.669	0.174574
BCAT2	O15382	0.154	0.000751	3.12436
BCCIP	Q9P287	-0.00863	0.771	0.112946
BCHE	P06276	-0.543	8.36e-08	7.07779
BCKDHA	P12694	-0.0979	0.0146	1.83565
BCKDHB	P21953	0.0975	0.121	0.917215
BCL11A	Q9H165	-0.243	0.0663	1.17849
BCL11B	Q9C0K0	-0.261	3e-04	3.52288
BCL2	P10415	0.317	0.0337	1.47237
BCL2L12	Q9HB09	0.0913	0.792	0.101275
BCL2L13	Q9BXK5	0.209	0.0393	1.40561
BCLAF1	Q9NYF8	0.417	0.0127	1.8962
BCOR	Q6W2J9	-0.335	3.99e-06	5.39903
BCR	P11274	-0.235	7.25e-05	4.13966
BCS1L	Q9Y276	0.0415	0.35	0.455932
BDH1	Q02338	0.0995	0.0102	1.9914
BDH2	Q9BUT1	0.0994	0.0661	1.1798
BECN1	Q14457	-0.0957	0.0714	1.1463
BET1	O15155	0.374	0.00234	2.63078
BEX2	Q9BXY8	1.14	2.5e-07	6.60206
BFAR	Q9NZS9	0.374	6.27e-06	5.20273
BICD1	Q96G01	-0.4	0.00327	2.48545
BICD2	Q8TD16	-0.0624	0.51	0.29243
BID	P55957	-0.0464	0.761	0.118615
BIN1	O00499	0.184	0.104	0.982967
BIN2	Q9UBW5	-0.125	0.0833	1.07935
BIN3	Q9NQY0	-0.287	0.00063	3.20066
BIRC2	Q13490	0.0897	0.0357	1.44733
BIRC6	Q9NR09	-0.42	3.87e-08	7.41229
BLK	P51451	-0.239	9.88e-05	4.00524
BLM	P54132	-0.251	6.3e-06	5.20066
BLMH	Q13867	0.0606	0.3	0.522879
BLOC1S1	P78537	0.00211	0.977	0.0101054
BLTP2	Q14667	-0.0175	0.662	0.179142
BLTP3A	Q6BDS2	0.00351	0.943	0.0254883
BLTP3B	A0JNW5	-0.311	0.205	0.688246
BLVRA	P53004	0.0808	0.0429	1.36754
BLZF1	Q9H2G9	-0.195	0.0044	2.35655
BMP2K	Q9NSY1	-0.544	0.00228	2.64207
BMS1	Q14692	-0.175	0.0386	1.41341
BNIP1	Q12981	0.251	0.000206	3.68613
BNIP3	Q12983	0.503	1.37e-06	5.86328
BNIP3L	O60238	0.894	5.79e-06	5.23732
BOLA2	Q9H3K6	0.259	4.13e-06	5.38405
BOP1	Q14137	-0.0478	0.34	0.468521
BORA	Q6PGQ7	-0.232	7.17e-05	4.14448
BPHL	Q86WA6	-0.214	0.162	0.790485
BPIFB6	Q8NFQ5	0.0342	0.901	0.0452752
BPNT1	O95861	0.112	0.00358	2.44612
BPNT2	Q9NX62	0.102	0.0144	1.84164
BPTF	Q12830	-0.11	0.106	0.974694
BRAF	P15056	0.00456	0.895	0.048177
BRAP	Q7Z569	-0.144	0.101	0.995679
BRAT1	Q6PJG6	-0.121	0.186	0.730487
BRCA1	P38398	-0.15	0.0189	1.72354
BRCA2	P51587	-0.508	5.12e-09	8.29073
BRCC3	P46736	-0.125	0.137	0.863279
BRD2	P25440	0.293	0.0626	1.20343
BRD4	O60885	0.149	0.398	0.400117
BRF1	Q92994	0.0277	0.796	0.0990869
BRI3BP	Q8WY22	0.428	0.000117	3.93181
BRIP1	Q9BX63	-0.286	0.000653	3.18509
BRIX1	Q8TDN6	0.0615	0.19	0.721246
BRMS1	Q9HCU9	-0.024	0.6	0.221849
BROX	Q5VW32	0.0732	0.0845	1.07314
BSG	P35613	-0.392	8.91e-08	7.05012
BSPRY	Q5W0U4	-0.111	0.035	1.45593
BST1	Q10588	-0.166	0.156	0.806875
BST2	Q10589	0.172	0.0337	1.47237
BTAF1	O14981	-0.0696	0.323	0.490797
BTBD1	Q9H0C5	0.0232	0.648	0.188425
BTBD10	Q9BSF8	-0.0145	0.802	0.0958256
BTBD19	C9JJ37	0.438	2.1e-05	4.67778
BTBD2	Q9BX70	0.252	0.00745	2.12784
BTBD6	Q96KE9	-0.0844	0.327	0.485452
BTBD9	Q96Q07	0.228	0.00127	2.8962
BTF3	P20290	0.745	0.0223	1.6517
BTN2A2	Q8WVV5	0.469	9.15e-06	5.03858
BTN3A1	O00481	0.0909	0.171	0.767004
BTN3A2	P78410	-0.00177	0.965	0.0154727
BTN3A3	O00478	0.01	0.878	0.0565055
BTRC	Q9Y297	-0.173	0.000451	3.34582
BUB1	O43683	-0.298	4.89e-06	5.31069
BUB1B	O60566	-0.174	0.00234	2.63078
BUB3	O43684	0.114	0.0773	1.11182
BUD23	O43709	-0.0329	0.443	0.353596
BUD31	P41223	0.112	0.0261	1.58336
BYSL	Q13895	0.0211	0.552	0.258061
BZW1	Q7L1Q6	0.102	0.00634	2.19791
BZW2	Q9Y6E2	0.206	1.96e-05	4.70774
C11orf68	Q9H3H3	0.0236	0.648	0.188425
C11orf98	E9PRG8	-0.162	0.0781	1.10735
C12orf4	Q9NQ89	0.176	0.468	0.329754
C14orf119	Q9NWQ9	0.38	0.00437	2.35952
C15orf39	Q6ZRI6	-0.423	2.14e-05	4.66959
C17orf75	Q9HAS0	-0.12	0.0196	1.70774
C18orf21	Q32NC0	-0.0675	0.245	0.610834
C19orf53	Q9UNZ5	0.11	0.556	0.254925
C1GALT1	Q9NS00	0.112	0.135	0.869666
C1orf198	Q9H425	-0.687	1.83e-08	7.73755
C1orf43	Q9BWL3	0.12	0.0483	1.31605
C1QBP	Q07021	0.17	0.132	0.879426
C20orf96	Q9NUD7	-0.0654	0.663	0.178486
C2CD2L	O14523	0.477	0.0107	1.97062
C2CD3	Q4AC94	-0.198	0.00603	2.21968
C2CD5	Q86YS7	-0.0204	0.652	0.185752
C2orf72	A6NCS6	-0.282	0.000229	3.64016
C3orf33	Q6P1S2	0.0747	0.454	0.342944
C3orf38	Q5JPI3	-0.0326	0.493	0.307153
C5orf22	Q49AR2	0.0655	0.194	0.712198
C6orf89	Q6UWU4	0.375	0.0669	1.17457
C7orf50	Q9BRJ6	0.14	0.155	0.809668
C8orf33	Q9H7E9	0.175	0.0257	1.59007
C8orf76	Q96K31	0.0139	0.826	0.08302
C8orf82	Q6P1X6	0.104	0.165	0.782516
C9	P02748	-0.442	3.2e-07	6.49485
C9orf78	Q9NZ63	-0.0699	0.184	0.735182
CA8	P35219	-0.0586	0.115	0.939302
CAB39	Q9Y376	0.112	0.0142	1.84771
CABIN1	Q9Y6J0	-0.0813	0.198	0.703335
CACYBP	Q9HB71	0.0514	0.757	0.120904
CAD	P27708	-0.229	2.52e-06	5.5986
CALCOCO2	Q13137	0.0893	0.143	0.844664
CALM1	P0DP23	0.968	4.6e-07	6.33724
CALML3	P27482	0.215	0.0958	1.01863
CALR	P27797	0.176	0.0545	1.2636
CALU	O43852	0.0621	0.554	0.25649
CAMK1D	Q8IU85	-0.106	0.0976	1.01055
CAMK2D	Q13557	-0.0653	0.146	0.835647
CAMK2G	Q13555	-0.214	0.000197	3.70553
CAMKK2	Q96RR4	-0.254	0.00154	2.81248
CAMKMT	Q7Z624	-0.075	0.659	0.181115
CAMLG	P49069	-0.113	0.085	1.07058
CAMSAP1	Q5T5Y3	0.292	0.458	0.339135
CAND1	Q86VP6	0.188	0.000193	3.71444
CANX	P27824	0.478	1.92e-06	5.7167
CAP1	Q01518	0.122	0.0851	1.07007
CAPG	P40121	0.0211	0.859	0.0660068
CAPN1	P07384	-0.0341	0.251	0.600326
CAPN2	P17655	0.186	0.305	0.5157
CAPN7	Q9Y6W3	-0.108	0.0403	1.39469
CAPNS1	P04632	-0.0332	0.492	0.308035
CAPRIN1	Q14444	0.0817	0.344	0.463442
CAPZA1	P52907	0.0353	0.414	0.383
CAPZA2	P47755	-0.0205	0.549	0.260428
CAPZB	P47756	0.103	0.0664	1.17783
CARD8	Q9Y2G2	-0.0865	0.273	0.563837
CARHSP1	Q9Y2V2	0.149	0.49	0.309804
CARM1	Q86X55	0.0403	0.314	0.50307
CARMIL2	Q6F5E8	-0.378	9.01e-09	8.04528
CARNMT1	Q8N4J0	-0.118	0.167	0.777284
CARS1	P49589	0.028	0.448	0.348722
CARS2	Q9HA77	0.0923	0.0538	1.26922
CASP1	P29466	-0.0985	0.00538	2.26922
CASP10	Q92851	-0.179	0.109	0.962574
CASP2	P42575	-0.241	2.62e-05	4.5817
CASP3	P42574	-0.0354	0.277	0.55752
CASP4	P49662	-0.426	0.000149	3.82681
CASP6	P55212	0.00537	0.903	0.0443122
CASP7	P55210	0.0422	0.587	0.231362
CASP8	Q14790	-0.134	0.00124	2.90658
CASP9	P55211	-0.0475	0.764	0.116907
CASTOR2	A6NHX0	-0.198	0.0594	1.22621
CAT	P04040	-0.0866	0.583	0.234331
CBFA2T2	O43439	-0.177	0.00131	2.88273
CBFA2T3	O75081	-0.311	0.00028	3.55284
CBFB	Q13951	0.0277	0.72	0.142668
CBL	P22681	-0.04	0.473	0.325139
CBR4	Q8N4T8	-0.0775	0.121	0.917215
CBS	P35520	-0.0177	0.695	0.158015
CBX1	P83916	0.689	0.0256	1.59176
CBX2	Q14781	-0.146	0.201	0.696804
CBX3	Q13185	0.142	0.132	0.879426
CBX4	O00257	-0.24	0.00947	2.02365
CBX6	O95503	-0.0235	0.784	0.105684
CC2D1A	Q6P1N0	-0.189	0.0347	1.45967
CC2D1B	Q5T0F9	-0.00442	0.963	0.0163737
CCAR1	Q8IX12	0.0702	0.131	0.882729
CCAR2	Q8N163	0.0992	0.00864	2.06349
CCDC112	Q8NEF3	-0.338	0.000105	3.97881
CCDC127	Q96BQ5	0.0205	0.624	0.204815
CCDC134	Q9H6E4	-0.174	0.659	0.181115
CCDC138	Q96M89	0.0195	0.885	0.0530567
CCDC14	Q49A88	-0.0707	0.399	0.399027
CCDC15	Q0P6D6	-0.167	0.0538	1.26922
CCDC152	Q4G0S7	-0.603	1.44e-09	8.84164
CCDC171	Q6TFL3	-0.0307	0.638	0.195179
CCDC18	Q5T9S5	-0.00908	0.929	0.0319843
CCDC22	O60826	-0.186	0.00183	2.73755
CCDC25	Q86WR0	0.000955	0.985	0.00656377
CCDC28B	Q9BUN5	-0.0575	0.666	0.176526
CCDC34	Q96HJ3	-0.0594	0.498	0.302771
CCDC47	Q96A33	0.135	0.0111	1.95468
CCDC51	Q96ER9	0.33	3.46e-05	4.46092
CCDC59	Q9P031	0.215	0.0849	1.07109
CCDC61	Q9Y6R9	-0.0992	0.177	0.752027
CCDC66	A2RUB6	-0.611	0.000254	3.59517
CCDC77	Q9BR77	-0.268	0.00283	2.54821
CCDC86	Q9H6F5	0.203	0.0472	1.32606
CCDC88A	Q3V6T2	-0.281	2.24e-05	4.64975
CCDC93	Q567U6	-0.181	0.0036	2.4437
CCHCR1	Q8TD31	-0.59	0.00845	2.07314
CCM2	Q9BSQ5	-0.222	0.0533	1.27327
CCNA2	P20248	-0.155	0.0169	1.77211
CCNB1	P14635	0.00815	0.859	0.0660068
CCNB1IP1	Q9NPC3	-0.117	0.16	0.79588
CCNB2	O95067	-0.271	0.00206	2.68613
CCNC	P24863	0.166	0.00636	2.19654
CCND2	P30279	0.0984	0.179	0.747147
CCND3	P30281	-0.172	0.0583	1.23433
CCNDBP1	O95273	0.45	0.00395	2.4034
CCNF	P41002	-0.184	0.0638	1.19518
CCNG1	P51959	-0.354	0.00153	2.81531
CCNH	P51946	0.16	0.00074	3.13077
CCNI	Q14094	-0.0449	0.575	0.240332
CCNI2	Q6ZMN8	-0.061	0.7	0.154902
CCNJ	Q5T5M9	0.0918	0.146	0.835647
CCNK	O75909	0.214	0.000145	3.83863
CCNL1	Q9UK58	-0.0876	0.12	0.920819
CCNL2	Q96S94	-0.0723	0.445	0.35164
CCNQ	Q8N1B3	0.587	0.000477	3.32148
CCNT1	O60563	0.138	0.00775	2.1107
CCNT2	O60583	0.23	0.0397	1.40121
CCP110	O43303	-0.411	3.06e-06	5.51428
CCPG1	Q9ULG6	0.254	0.00217	2.66354
CCR8	P51685	0.61	1.22e-05	4.91364
CCR9	P51686	0.323	0.0225	1.64782
CCT2	P78371	0.0382	0.538	0.269218
CCT3	P49368	0.0731	0.0822	1.08513
CCT4	P50991	0.101	0.019	1.72125
CCT5	P48643	0.0596	0.205	0.688246
CCT6A	P40227	0.0984	0.0511	1.29158
CCT7	Q99832	0.0922	0.0449	1.34775
CCT8	P50990	0.16	0.00139	2.85699
CCZ1B	P86790	-0.41	1.62e-06	5.79048
CD109	Q6YHK3	-0.0525	0.459	0.338187
CD1A	P06126	0.517	9.46e-05	4.02411
CD1B	P29016	0.448	3.21e-06	5.49349
CD1C	P29017	-0.51	0.000493	3.30715
CD1E	P15812	0.144	0.067	1.17393
CD247	P20963	0.037	0.513	0.289883
CD28	P10747	0.193	0.00406	2.39147
CD2AP	Q9Y5K6	0.237	0.0717	1.14448
CD2BP2	O95400	-0.136	0.135	0.869666
CD3D	P04234	0.029	0.668	0.175224
CD3E	P07766	0.258	1.14e-06	5.9431
CD3G	P09693	-0.433	6.77e-08	7.16941
CD4	P01730	-0.00148	0.979	0.00921731
CD40LG	P29965	-0.0313	0.603	0.219683
CD44	P16070	0.0888	0.266	0.575118
CD46	P15529	0.288	0.031	1.50864
CD47	Q08722	0.802	1.63e-11	10.7878
CD48	P09326	-0.0392	0.689	0.161781
CD5	P06127	-0.00792	0.941	0.0264104
CD59	P13987	-0.164	0.472	0.326058
CD81	P60033	0.254	0.00453	2.3439
CD82	P27701	0.655	7.79e-07	6.10846
CD84	Q9UIB8	-0.073	0.211	0.675718
CD8A	P01732	0.00387	0.935	0.0291884
CDC123	O75794	0.0245	0.737	0.132533
CDC16	Q13042	0.0417	0.45	0.346787
CDC20	Q12834	0.0812	0.214	0.669586
CDC23	Q9UJX2	-0.432	6.21e-05	4.20691
CDC25A	P30304	0.074	0.2	0.69897
CDC25B	P30305	0.00877	0.927	0.0329203
CDC25C	P30307	-0.455	5.92e-09	8.22768
CDC27	P30260	-0.0116	0.768	0.114639
CDC37	Q16543	0.164	0.00952	2.02136
CDC40	O60508	0.0761	0.0218	1.66154
CDC42	P60953	0.0692	0.281	0.551294
CDC42BPA	Q5VT25	0.057	0.561	0.251037
CDC42BPG	Q6DT37	-0.464	1.68e-08	7.77469
CDC45	O75419	-0.013	0.844	0.0736576
CDC5L	Q99459	0.167	0.0338	1.47108
CDC6	Q99741	-0.436	0.000431	3.36552
CDC7	O00311	-0.229	0.00143	2.84466
CDC73	Q6P1J9	-0.0167	0.76	0.119186
CDCA2	Q69YH5	0.17	0.554	0.25649
CDCA4	Q9BXL8	-0.357	0.0023	2.63827
CDCA7	Q9BWT1	0.211	0.00163	2.78781
CDCA7L	Q96GN5	0.0988	0.535	0.271646
CDCA8	Q53HL2	0.111	0.0894	1.04866
CDH2	P19022	-0.0154	0.785	0.10513
CDH4	P55283	-0.0459	0.418	0.378824
CDIN1	Q9Y2V0	-0.0338	0.698	0.156145
CDIPT	O14735	0.0708	0.18	0.744727
CDK1	P06493	-0.336	8.03e-07	6.09528
CDK11B	P21127	-0.17	0.0012	2.92082
CDK13	Q14004	0.0324	0.591	0.228413
CDK17	Q00537	-0.434	5.79e-08	7.23732
CDK18	Q07002	-0.321	0.000111	3.95468
CDK2	P24941	0.0586	0.12	0.920819
CDK4	P11802	-0.131	0.063	1.20066
CDK5	Q00535	-0.0944	0.0117	1.93181
CDK5R2	Q13319	0.381	0.299	0.524329
CDK5RAP1	Q96SZ6	-0.0181	0.742	0.129596
CDK5RAP2	Q96SN8	-0.533	2.63e-06	5.58004
CDK5RAP3	Q96JB5	0.034	0.558	0.253366
CDK6	Q00534	-0.206	0.00789	2.10292
CDK7	P50613	0.0623	0.0675	1.1707
CDK8	P49336	0.198	0.0133	1.87615
CDK9	P50750	-0.147	0.00753	2.12321
CDKAL1	Q5VV42	0.388	7.99e-05	4.09745
CDKN1A	P38936	-0.315	0.012	1.92082
CDKN2AIP	Q9NXV6	0.0531	0.478	0.320572
CDR2	Q01850	0.158	0.0719	1.14327
CDS2	O95674	0.559	1.95e-06	5.70997
CDT1	Q9H211	-0.257	0.00146	2.83565
CDYL	Q9Y232	-0.0549	0.51	0.29243
CEBPZ	Q03701	0.00564	0.861	0.0649968
CELF1	Q92879	-0.396	8.8e-07	6.05552
CELF2	O95319	-0.698	8.06e-08	7.09366
CELSR2	Q9HCU4	0.365	0.0256	1.59176
CELSR3	Q9NYQ7	0.196	0.000256	3.59176
CENPB	P07199	-0.382	1.25e-05	4.90309
CENPC	Q03188	-0.214	0.00178	2.74958
CENPE	Q02224	-0.308	1.41e-08	7.85078
CENPF	P49454	0.0791	0.318	0.497573
CENPH	Q9H3R5	-0.428	2.03e-06	5.6925
CENPI	Q92674	-0.00651	0.92	0.0362122
CENPJ	Q9HC77	-0.344	0.000636	3.19654
CENPK	Q9BS16	-0.177	0.0131	1.88273
CENPL	Q8N0S6	0.594	0.000614	3.21183
CENPM	Q9NSP4	-0.119	0.0367	1.43533
CENPN	Q96H22	0.078	0.345	0.462181
CENPO	Q9BU64	-0.214	0.0138	1.86012
CENPP	Q6IPU0	-0.0366	0.554	0.25649
CENPU	Q71F23	0.162	0.023	1.63827
CENPV	Q7Z7K6	0.152	0.0397	1.40121
CENPW	Q5EE01	0.178	0.0271	1.56703
CENPX	A8MT69	0.0915	0.302	0.519993
CEP104	O60308	0.127	0.554	0.25649
CEP128	Q6ZU80	-0.0112	0.885	0.0530567
CEP131	Q9UPN4	-0.377	0.000236	3.62709
CEP152	O94986	-0.289	0.00151	2.82102
CEP192	Q8TEP8	-0.329	0.000123	3.91009
CEP20	Q96NB1	0.102	0.248	0.605548
CEP250	Q9BV73	-0.0292	0.497	0.303644
CEP290	O15078	0.0995	0.089	1.05061
CEP295	Q9C0D2	0.137	0.0669	1.17457
CEP350	Q5VT06	-0.124	0.0756	1.12148
CEP41	Q9BYV8	0.0686	0.282	0.549751
CEP44	Q9C0F1	-0.124	0.024	1.61979
CEP55	Q53EZ4	-0.426	0.000354	3.451
CEP57	Q86XR8	-0.412	4.06e-07	6.39147
CEP57L1	Q8IYX8	-0.413	1.82e-06	5.73993
CEP63	Q96MT8	-0.22	0.00187	2.72816
CEP68	Q76N32	-0.0968	0.0734	1.1343
CEP70	Q8NHQ1	-0.109	0.102	0.9914
CEP72	Q9P209	-0.0393	0.538	0.269218
CEP76	Q8TAP6	-0.151	0.00432	2.36452
CEP78	Q5JTW2	-0.336	1.06e-06	5.97469
CEP85	Q6P2H3	-0.664	1.17e-09	8.93181
CEP85L	Q5SZL2	-0.0779	0.131	0.882729
CEP89	Q96ST8	-0.125	0.121	0.917215
CEP95	Q96GE4	-0.25	0.0357	1.44733
CEP97	Q8IW35	-0.364	6.3e-07	6.20066
CEPT1	Q9Y6K0	0.515	3.24e-05	4.48945
CERCAM	Q5T4B2	-0.253	0.0693	1.15927
CERS2	Q96G23	-0.513	9.74e-07	6.01144
CERT1	Q9Y5P4	0.0839	0.0668	1.17522
CETN2	P41208	-0.293	0.00107	2.97062
CETN3	O15182	-0.148	0.205	0.688246
CFAP20	Q9Y6A4	0.036	0.45	0.346787
CFAP298	P57076	-0.11	0.0679	1.16813
CFAP36	Q96G28	0.112	0.0312	1.50585
CFAP410	O43822	-0.221	0.000395	3.4034
CFAP97	Q9P2B7	0.208	0.0306	1.51428
CFD	P00746	0.234	0.0502	1.2993
CFL1	P23528	0.36	0.0722	1.14146
CFLAR	O15519	-0.154	0.0141	1.85078
CGRRF1	Q99675	0.226	0.105	0.978811
CHAC1	Q9BUX1	0.347	0.000338	3.47108
CHAC2	Q8WUX2	-0.0185	0.735	0.133713
CHAF1B	Q13112	-0.071	0.118	0.928118
CHAMP1	Q96JM3	0.0897	0.168	0.774691
CHCHD3	Q9NX63	0.28	0.134	0.872895
CHD1	O14646	0.064	0.0768	1.11464
CHD1L	Q86WJ1	0.0597	0.036	1.4437
CHD2	O14647	-0.0215	0.811	0.0909791
CHD3	Q12873	0.165	0.0525	1.27984
CHD4	Q14839	0.13	0.000323	3.4908
CHD6	Q8TD26	-0.0751	0.0609	1.21538
CHD8	Q9HCK8	-0.0391	0.497	0.303644
CHD9	Q3L8U1	-0.0973	0.0307	1.51286
CHEK1	O14757	-0.116	0.045	1.34679
CHEK2	O96017	-0.0202	0.692	0.159894
CHERP	Q8IWX8	0.266	0.00154	2.81248
CHI3L2	Q15782	0.299	0.0215	1.66756
CHID1	Q9BWS9	0.0682	0.315	0.501689
CHM	P24386	-0.0348	0.402	0.395774
CHMP1A	Q9HD42	0.331	0.00961	2.01728
CHMP2A	O43633	0.0667	0.408	0.38934
CHMP2B	Q9UQN3	-0.389	9.32e-06	5.03058
CHMP4B	Q9H444	0.191	0.05	1.30103
CHMP7	Q8WUX9	0.0672	0.272	0.565431
CHN1	P15882	-0.0111	0.894	0.0486625
CHORDC1	Q9UHD1	0.0657	0.13	0.886057
CHPF2	Q9P2E5	-0.0875	0.451	0.345823
CHRAC1	Q9NRG0	-0.336	0.0505	1.29671
CHRNA5	P30532	0.235	0.000504	3.29757
CHST10	O43529	0.287	0.000203	3.6925
CHST11	Q9NPF2	0.0334	0.642	0.192465
CHTF18	Q8WVB6	-0.0604	0.232	0.634512
CHTF8	P0CG13	5.08e-05	0.999	0.000434512
CHTOP	Q9Y3Y2	0.00397	0.981	0.00833099
CHUK	O15111	-0.221	9.41e-05	4.02641
CHURC1	Q8WUH1	0.117	0.292	0.534617
CIAO1	O76071	0.113	0.0222	1.65365
CIAO2B	Q9Y3D0	0.128	0.036	1.4437
CIAO3	Q9H6Q4	0.00312	0.939	0.0273344
CIAPIN1	Q6FI81	0.154	0.0331	1.48017
CIB1	Q99828	0.0801	0.141	0.850781
CIBAR1	A1XBS5	-0.0738	0.843	0.0741724
CINP	Q9BW66	0.0451	0.696	0.157391
CIP2A	Q8TCG1	-0.346	1.16e-06	5.93554
CIRBP	Q14011	0.194	0.178	0.74958
CISD1	Q9NZ45	-0.003	0.952	0.0213631
CISD2	Q8N5K1	0.202	0.00495	2.30539
CISD3	P0C7P0	-0.104	0.0662	1.17914
CIT	O14578	-0.0386	0.564	0.248721
CKAP2	Q8WWK9	-0.312	7.6e-05	4.11919
CKAP2L	Q8IYA6	-0.345	0.00147	2.83268
CKAP4	Q07065	0.0271	0.905	0.0433514
CKAP5	Q14008	0.0748	0.112	0.950782
CKLF	Q9UBR5	0.149	0.00739	2.13136
CKS1B	P61024	-0.158	0.233	0.632644
CKS2	P33552	-0.372	0.0032	2.49485
CLASP1	Q7Z460	0.0135	0.733	0.134896
CLASP2	O75122	0.0816	0.0554	1.25649
CLCC1	Q96S66	0.0962	0.495	0.305395
CLCF1	Q9UBD9	-0.0199	0.8	0.09691
CLCN3	P51790	0.279	1.2e-06	5.92082
CLCN5	P51795	0.366	0.000124	3.90658
CLCN6	P51797	0.563	0.000206	3.68613
CLCN7	P51798	0.215	0.00953	2.02091
CLDND1	Q9NY35	0.981	2.92e-08	7.53462
CLEC16A	Q2KHT3	0.0502	0.415	0.381952
CLGN	O14967	-0.141	0.325	0.488117
CLIC1	O00299	0.129	0.0141	1.85078
CLIC4	Q9Y696	0.0872	0.216	0.665546
CLINT1	Q14677	0.656	3.63e-07	6.44009
CLIP4	Q8N3C7	0.0984	0.528	0.277366
CLK1	P49759	0.0963	0.138	0.860121
CLK3	P49761	-0.336	0.000283	3.54821
CLN3	Q13286	0.52	5.14e-06	5.28904
CLNS1A	P54105	0.0711	0.559	0.252588
CLP1	Q92989	0.0457	0.55	0.259637
CLPB	Q9H078	0.0278	0.629	0.201349
CLPP	Q16740	0.156	0.00481	2.31785
CLPTM1	O96005	-0.249	6.91e-05	4.16052
CLPTM1L	Q96KA5	0.18	0.000526	3.27901
CLPX	O76031	-0.0192	0.606	0.217527
CLSTN1	O94985	0.368	0.000539	3.26841
CLTA	P09496	0.169	0.255	0.59346
CLTC	Q00610	0.168	2.45e-05	4.61083
CLUAP1	Q96AJ1	-0.346	0.0189	1.72354
CLUH	O75153	-0.042	0.508	0.294136
CLYBL	Q8N0X4	0.0414	0.588	0.230623
CMAHP	Q9Y471	0.0465	0.726	0.139063
CMAS	Q8NFW8	0.143	0.000248	3.60555
CMIP	Q8IY22	-0.132	0.00111	2.95468
CMPK1	P30085	0.0901	0.33	0.481486
CMPK2	Q5EBM0	-0.318	9.96e-06	5.00174
CMSS1	Q9BQ75	-0.0119	0.863	0.0639892
CMTM3	Q96MX0	0.19	0.0469	1.32883
CMTR1	Q8N1G2	0.0318	0.454	0.342944
CMTR2	Q8IYT2	0.0201	0.567	0.246417
CNDP2	Q96KP4	0.058	0.134	0.872895
CNIH4	Q9P003	-0.0485	0.325	0.488117
CNN2	Q99439	-0.145	0.0493	1.30715
CNN3	Q15417	-0.0167	0.846	0.0726296
CNNM2	Q9H8M5	0.525	2.31e-07	6.63639
CNNM3	Q8NE01	0.14	0.00695	2.15802
CNNM4	Q6P4Q7	0.374	0.0704	1.15243
CNOT1	A5YKK6	-0.329	1.22e-08	7.91364
CNOT10	Q9H9A5	-0.44	3.02e-06	5.51999
CNOT11	Q9UKZ1	-0.35	2.29e-05	4.64016
CNOT2	Q9NZN8	-0.382	3.89e-05	4.41005
CNOT3	O75175	0.0488	0.359	0.444906
CNOT6	Q9ULM6	-0.15	0.00166	2.77989
CNOT6L	Q96LI5	-0.088	0.0742	1.1296
CNOT7	Q9UIV1	0.204	0.000114	3.9431
CNOT8	Q9UFF9	0.228	0.0215	1.66756
CNOT9	Q92600	0.0622	0.167	0.777284
CNP	P09543	0.0499	0.243	0.614394
CNPPD1	Q9BV87	0.796	9.26e-05	4.03339
CNPY2	Q9Y2B0	0.262	0.149	0.826814
CNPY3	Q9BT09	0.216	0.284	0.546682
CNTLN	Q9NXG0	-0.156	0.00253	2.59688
CNTRL	Q7Z7A1	-0.15	0.0105	1.97881
CNTROB	Q8N137	0.325	0.0582	1.23508
COA1	Q9GZY4	0.0499	0.311	0.50724
COA3	Q9Y2R0	0.244	0.0804	1.09474
COASY	Q13057	0.0308	0.622	0.20621
COG1	Q8WTW3	-0.0662	0.182	0.739929
COG2	Q14746	-0.179	0.000641	3.19314
COG3	Q96JB2	0.0201	0.718	0.143876
COG4	Q9H9E3	-0.108	0.0376	1.42481
COG5	Q9UP83	-0.124	0.00232	2.63451
COG6	Q9Y2V7	-0.209	2.68e-05	4.57187
COG7	P83436	-0.0639	0.131	0.882729
COG8	Q96MW5	-0.127	0.0247	1.6073
COLGALT1	Q8NBJ5	0.046	0.552	0.258061
COMMD1	Q8N668	0.247	0.377	0.423659
COMMD10	Q9Y6G5	-0.136	0.000416	3.38091
COMMD2	Q86X83	-0.0202	0.804	0.094744
COMMD3	Q9UBI1	0.0262	0.588	0.230623
COMMD4	Q9H0A8	-0.0566	0.249	0.603801
COMT	P21964	0.444	0.000598	3.2233
COMTD1	Q86VU5	0.0748	0.133	0.876148
COP1	Q8NHY2	-0.0494	0.554	0.25649
COPA	P53621	-0.317	2.75e-06	5.56067
COPB1	P53618	-0.145	0.00183	2.73755
COPB2	P35606	0.122	0.00508	2.29414
COPE	O14579	0.15	0.00227	2.64397
COPG1	Q9Y678	0.0374	0.357	0.447332
COPG2	Q9UBF2	0.0461	0.28	0.552842
COPS2	P61201	0.0998	0.00858	2.06651
COPS3	Q9UNS2	-0.0766	0.0344	1.46344
COPS4	Q9BT78	0.0347	0.318	0.497573
COPS5	Q92905	0.0013	0.971	0.0127808
COPS6	Q7L5N1	0.0249	0.607	0.216811
COPS7A	Q9UBW8	-0.00281	0.99	0.00436481
COPS7B	Q9H9Q2	0.144	0.061	1.21467
COPS8	Q99627	0.159	0.0273	1.56384
COPZ1	P61923	0.246	0.00272	2.56543
COQ3	Q9NZJ6	0.00525	0.935	0.0291884
COQ5	Q5HYK3	0.021	0.842	0.0746879
COQ6	Q9Y2Z9	-0.053	0.423	0.37366
COQ7	Q99807	0.146	0.0996	1.00174
COQ8A	Q8NI60	0.0722	0.202	0.694649
CORO1A	P31146	0.075	0.144	0.841638
CORO1B	Q9BR76	-0.0505	0.668	0.175224
CORO1C	Q9ULV4	-0.0604	0.561	0.251037
CORO7	P57737	-0.298	2.6e-06	5.58503
COTL1	Q14019	0.125	0.0569	1.24489
COX11	Q9Y6N1	0.0984	0.607	0.216811
COX15	Q7KZN9	0.215	0.000229	3.64016
COX18	Q8N8Q8	0.269	0.000298	3.52578
COX20	Q5RI15	0.171	0.00583	2.23433
COX4I1	P13073	0.168	0.0645	1.19044
COX6A1	P12074	-0.043	0.429	0.367543
COX6C	P09669	-0.0196	0.766	0.115771
COX7A2	P14406	0.0944	0.134	0.872895
COX7A2L	O14548	0.0842	0.202	0.694649
COX7B	P24311	0.12	0.0463	1.33442
CPA5	Q8WXQ8	-0.272	0.105	0.978811
CPD	O75976	0.00388	0.946	0.0241089
CPEB1	Q9BZB8	-0.145	0.226	0.645892
CPLANE1	Q9H799	-0.218	0.000866	3.06248
CPNE1	Q99829	-0.0335	0.408	0.38934
CPNE3	O75131	0.158	0.000795	3.09963
CPOX	P36551	0.325	2.47e-06	5.6073
CPPED1	Q9BRF8	0.00546	0.895	0.048177
CPSF1	Q10570	0.0146	0.693	0.159267
CPSF2	Q9P2I0	-0.115	0.0515	1.28819
CPSF3	Q9UKF6	-0.121	0.00653	2.18509
CPSF4	O95639	-0.212	0.0038	2.42022
CPSF6	Q16630	0.0956	0.0931	1.03105
CPSF7	Q8N684	0.0431	0.374	0.427128
CPT1A	P50416	0.0842	0.0408	1.38934
CPT2	P23786	0.0773	0.0354	1.451
CPTP	Q5TA50	0.254	0.205	0.688246
CPVL	Q9H3G5	0.0461	0.176	0.754487
CPXCR1	Q8N123	-0.157	0.708	0.149967
CRACR2A	Q9BSW2	0.0846	0.146	0.835647
CRADD	P78560	-0.00616	0.864	0.0634863
CRAT	P43155	0.153	0.0905	1.04335
CRBN	Q96SW2	0.00657	0.946	0.0241089
CRCP	O75575	-0.256	0.00554	2.25649
CREB1	P16220	0.312	0.091	1.04096
CREB3L2	Q70SY1	-0.201	0.0312	1.50585
CRKL	P46109	0.278	0.00844	2.07366
CRLF3	Q8IUI8	0.0332	0.7	0.154902
CRNKL1	Q9BZJ0	-0.0153	0.664	0.177832
CROT	Q9UKG9	-0.0572	0.573	0.241845
CRTAP	O75718	-0.103	0.0318	1.49757
CRY1	Q16526	0.0107	0.92	0.0362122
CRYBG1	Q9Y4K1	-0.141	0.00302	2.51999
CRYBG3	Q68DQ2	-0.39	0.000104	3.98297
CRYL1	Q9Y2S2	-0.0908	0.237	0.625252
CRYZ	Q08257	0.0302	0.474	0.324222
CRYZL1	O95825	0.092	0.0979	1.00922
CS	O75390	0.161	0.0165	1.78252
CSDE1	O75534	0.0234	0.617	0.209715
CSE1L	P55060	0.197	5.93e-05	4.22695
CSGALNACT2	Q8N6G5	-0.143	0.00929	2.03198
CSK	P41240	-0.543	4.33e-08	7.36351
CSNK1A1	P48729	-0.158	0.000163	3.78781
CSNK1D	P48730	-0.128	0.00944	2.02503
CSNK1E	P49674	0.098	0.524	0.280669
CSNK1G2	P78368	-0.0412	0.453	0.343902
CSNK2A1	P68400	-0.128	0.00248	2.60555
CSNK2A2	P19784	-0.0708	0.0839	1.07624
CSNK2B	P67870	0.146	0.0304	1.51713
CSPP1	Q1MSJ5	-0.421	0.000288	3.54061
CSRNP1	Q96S65	0.11	0.0655	1.18376
CSRNP2	Q9H175	0.13	0.0356	1.44855
CSRP1	P21291	0.0449	0.435	0.361511
CSTF1	Q05048	-0.0833	0.0656	1.1831
CSTF2T	Q9H0L4	-0.0262	0.616	0.210419
CSTF3	Q12996	0.0615	0.041	1.38722
CSTPP1	Q9H6J7	0.0835	0.161	0.793174
CTBP1	Q13363	0.0654	0.182	0.739929
CTC1	Q2NKJ3	-0.163	0.00579	2.23732
CTCF	P49711	0.247	0.0187	1.72816
CTDNEP1	O95476	0.2	0.00237	2.62525
CTDP1	Q9Y5B0	-0.034	0.441	0.355561
CTDSPL2	Q05D32	0.074	0.247	0.607303
CTH	P32929	-0.282	7.29e-05	4.13727
CTNNA1	P35221	0.187	0.00964	2.01592
CTNNA2	P26232	0.0109	0.931	0.0310503
CTNNAL1	Q9UBT7	0.00182	0.981	0.00833099
CTNNB1	P35222	-0.117	0.0446	1.35067
CTNNBL1	Q8WYA6	0.168	0.00016	3.79588
CTPS1	P17812	0.0666	0.0352	1.45346
CTR9	Q6PD62	0.0254	0.398	0.400117
CTSA	P10619	0.148	0.0148	1.82974
CTSC	P53634	-0.0992	0.616	0.210419
CTSD	P07339	0.153	0.0431	1.36552
CTU1	Q7Z7A3	-0.718	3.83e-08	7.4168
CUL1	Q13616	0.125	0.0148	1.82974
CUL2	Q13617	0.105	0.00592	2.22768
CUL3	Q13618	0.195	5.26e-05	4.27901
CUL4A	Q13619	0.0251	0.412	0.385103
CUL4B	Q13620	0.0329	0.345	0.462181
CUL5	Q93034	-0.0428	0.298	0.525784
CUL7	Q14999	-0.264	0.0192	1.7167
CUL9	Q8IWT3	-0.139	0.00378	2.42251
CUTC	Q9NTM9	-0.00588	0.947	0.02365
CUX1	P39880	0.211	0.0174	1.75945
CWC22	Q9HCG8	0.0886	0.22	0.657577
CWF19L1	Q69YN2	0.0101	0.833	0.079355
CXCL16	Q9H2A7	0.129	0.366	0.436519
CXCR4	P61073	0.402	0.000283	3.54821
CXXC1	Q9P0U4	-0.045	0.621	0.206908
CYB5B	O43169	0.38	0.00171	2.767
CYB5R1	Q9UHQ9	-0.0116	0.874	0.0584886
CYB5R3	P00387	0.0522	0.162	0.790485
CYBA	P13498	0.386	9.79e-05	4.00922
CYBC1	Q9BQA9	-0.163	0.00457	2.34008
CYC1	P08574	0.0617	0.25	0.60206
CYCS	P99999	0.286	0.0315	1.50169
CYFIP1	Q7L576	0.2	0.00571	2.24336
CYFIP2	Q96F07	0.0288	0.744	0.128427
CYLD	Q9NQC7	0.11	0.0408	1.38934
CYP20A1	Q6UW02	0.101	0.187	0.728158
CYP2J2	P51589	0.88	2.23e-07	6.6517
CYP4V2	Q6ZWL3	0.16	0.0954	1.02045
CYP51A1	Q16850	0.322	0.00109	2.96257
CYRIB	Q9NUQ9	0.135	0.00564	2.24872
CYTH1	Q15438	-0.359	1.02e-07	6.9914
CYTH2	Q99418	-0.00227	0.973	0.0118872
DAB1	O75553	0.135	0.188	0.725842
DAB2	P98082	0.276	0.000171	3.767
DAD1	P61803	0.0175	0.862	0.0644927
DAGLB	Q8NCG7	-0.017	0.828	0.0819697
DALRD3	Q5D0E6	-0.0109	0.82	0.0861861
DAP3	P51398	0.0294	0.498	0.302771
DAPK3	O43293	-0.137	0.0644	1.19111
DARS1	P14868	0.0981	0.00768	2.11464
DARS2	Q6PI48	-0.0485	0.211	0.675718
DAXX	Q9UER7	-0.521	5.13e-05	4.28988
DAZAP1	Q96EP5	-1.08	2.63e-14	13.58
DBF4	Q9UBU7	-0.0929	0.231	0.636388
DBN1	Q16643	0.0676	0.129	0.88941
DBNL	Q9UJU6	0.0648	0.634	0.197911
DBR1	Q9UK59	-0.0151	0.762	0.118045
DBT	P11182	0.0633	0.305	0.5157
DCAF1	Q9Y4B6	-0.0746	0.173	0.761954
DCAF10	Q5QP82	-0.339	0.000198	3.70333
DCAF11	Q8TEB1	-0.098	0.161	0.793174
DCAF12	Q5T6F0	-0.182	0.0512	1.29073
DCAF13	Q9NV06	-0.202	0.00147	2.83268
DCAF15	Q66K64	-0.243	9.72e-05	4.01233
DCAF4	Q8WV16	-0.17	0.00631	2.19997
DCAF5	Q96JK2	-0.0927	0.159	0.798603
DCAF7	P61962	-0.157	0.0014	2.85387
DCAF8	Q5TAQ9	0.117	0.0104	1.98297
DCAKD	Q8WVC6	0.337	4e-06	5.39794
DCD	P81605	0.308	0.475	0.323306
DCK	P27707	0.0775	0.0743	1.12901
DCLRE1B	Q9H816	-0.163	0.00425	2.37161
DCP1A	Q9NPI6	-0.351	9.1e-08	7.04096
DCP1B	Q8IZD4	-0.422	6.13e-07	6.21254
DCP2	Q8IU60	0.0149	0.852	0.0695604
DCPS	Q96C86	-0.19	0.0657	1.18243
DCTD	P32321	0.144	0.00909	2.04144
DCTN1	Q14203	-0.0619	0.0682	1.16622
DCTN2	Q13561	-0.0124	0.845	0.0731433
DCTN3	O75935	0.0404	0.519	0.284833
DCTN4	Q9UJW0	-0.248	1.38e-05	4.86012
DCTN5	Q9BTE1	0.0669	0.425	0.371611
DCUN1D1	Q96GG9	0.212	0.0031	2.50864
DCUN1D2	Q6PH85	-0.066	0.307	0.512862
DCUN1D5	Q9BTE7	0.154	0.000322	3.49214
DCXR	Q7Z4W1	0.145	0.00677	2.16941
DDA1	Q9BW61	0.124	0.44	0.356547
DDB1	Q16531	-0.113	0.00631	2.19997
DDB2	Q92466	-0.0237	0.485	0.314258
DDHD1	Q8NEL9	-0.115	0.0439	1.35754
DDHD2	O94830	-0.0948	0.209	0.679854
DDI2	Q5TDH0	0.188	9.47e-05	4.02365
DDIAS	Q8IXT1	0.177	0.355	0.449772
DDIT4	Q9NX09	-0.739	3.38e-06	5.47108
DDOST	P39656	0.102	0.0258	1.58838
DDRGK1	Q96HY6	0.247	0.0481	1.31785
DDT	P30046	-0.0423	0.448	0.348722
DDX1	Q92499	0.12	0.0047	2.3279
DDX10	Q13206	0.253	0.0757	1.1209
DDX11	Q96FC9	-0.425	0.000244	3.61261
DDX11L8	A8MPP1	-0.177	0.00289	2.5391
DDX12P	Q92771	0.087	0.148	0.829738
DDX17	Q92841	-0.0522	0.664	0.177832
DDX18	Q9NVP1	0.0343	0.423	0.37366
DDX19A	Q9NUU7	0.0876	0.0361	1.44249
DDX19B	Q9UMR2	0.199	0.15	0.823909
DDX20	Q9UHI6	-0.258	3.54e-05	4.451
DDX21	Q9NR30	0.213	4.92e-05	4.30803
DDX23	Q9BUQ8	0.18	0.0142	1.84771
DDX24	Q9GZR7	0.0435	0.363	0.440093
DDX25	Q9UHL0	-0.204	0.0799	1.09745
DDX27	Q96GQ7	0.078	0.0728	1.13787
DDX31	Q9H8H2	0.056	0.321	0.493495
DDX39A	O00148	0.113	0.0051	2.29243
DDX39B	Q13838	0.182	0.00076	3.11919
DDX3X	O00571	-0.0681	0.0486	1.31336
DDX3Y	O15523	-0.0982	0.0157	1.8041
DDX41	Q9UJV9	0.0718	0.0483	1.31605
DDX42	Q86XP3	0.115	0.0273	1.56384
DDX46	Q7L014	0.107	0.101	0.995679
DDX47	Q9H0S4	0.0109	0.851	0.0700704
DDX49	Q9Y6V7	-0.0044	0.927	0.0329203
DDX5	P17844	-0.273	0.000397	3.40121
DDX50	Q9BQ39	0.149	6.94e-05	4.15864
DDX51	Q8N8A6	0.116	0.109	0.962574
DDX52	Q9Y2R4	-0.0368	0.272	0.565431
DDX54	Q8TDD1	0.423	0.000576	3.23958
DDX55	Q8NHQ9	0.069	0.606	0.217527
DDX56	Q9NY93	0.137	0.135	0.869666
DDX59	Q5T1V6	0.101	0.115	0.939302
DDX6	P26196	-0.144	0.000606	3.21753
DDX60	Q8IY21	-0.31	7.23e-07	6.14086
DDX60L	Q5H9U9	0.021	0.661	0.179799
DECR1	Q16698	0.179	0.00105	2.97881
DEF6	Q9H4E7	0.0413	0.181	0.742321
DEF8	Q6ZN54	-0.265	0.00694	2.15864
DEGS1	O15121	0.736	4.72e-10	9.32606
DEGS2	Q6QHC5	0.0987	0.432	0.364516
DEK	P35659	0.268	0.0515	1.28819
DENND10	Q8TCE6	0.0251	0.811	0.0909791
DENND11	A4D1U4	-0.104	0.0766	1.11577
DENND1A	Q8TEH3	-0.303	5.8e-06	5.23657
DENND1C	Q8IV53	-0.452	0.000194	3.7122
DENND2D	Q9H6A0	-0.214	0.000233	3.63264
DENND4A	Q7Z401	-0.187	0.014	1.85387
DENND4B	O75064	-0.251	0.00763	2.11748
DENND4C	Q5VZ89	-0.205	0.01	2
DENND5A	Q6IQ26	0.2	0.0671	1.17328
DENND6A	Q8IWF6	-0.0877	0.43	0.366532
DEPDC1	Q5TB30	-0.124	0.279	0.554396
DEPDC1B	Q8WUY9	-0.178	0.0681	1.16685
DERA	Q9Y315	-0.0282	0.599	0.222573
DERL1	Q9BUN8	0.367	8.12e-05	4.09044
DERL2	Q9GZP9	0.628	3.06e-08	7.51428
DESI1	Q6ICB0	0.0328	0.64	0.19382
DESI2	Q9BSY9	0.043	0.659	0.181115
DFFB	O76075	0.164	0.136	0.866461
DGKA	P23743	-0.154	0.0129	1.88941
DGKD	Q16760	-0.0691	0.437	0.359519
DGKE	P52429	0.296	2.5e-05	4.60206
DGKH	Q86XP1	-0.632	7.87e-08	7.10403
DGKQ	P52824	-0.564	2.98e-06	5.52578
DGKZ	Q13574	0.0188	0.788	0.103474
DGLUCY	Q7Z3D6	0.357	0.0206	1.68613
DGUOK	Q16854	0.2	0.00841	2.0752
DHCR24	Q15392	0.434	0.00126	2.89963
DHCR7	Q9UBM7	0.493	3.39e-07	6.4698
DHDDS	Q86SQ9	-0.0234	0.675	0.170696
DHFR	P00374	-0.349	0.00102	2.9914
DHFR2	Q86XF0	-0.119	0.403	0.394695
DHPS	P49366	0.0278	0.583	0.234331
DHRS1	Q96LJ7	-0.293	0.000216	3.66555
DHRS13	Q6UX07	-0.205	0.138	0.860121
DHRS4	Q9BTZ2	0.0797	0.124	0.906578
DHRS7	Q9Y394	0.355	2.07e-07	6.68403
DHRS7B	Q6IAN0	0.0144	0.832	0.0798767
DHTKD1	Q96HY7	0.0718	0.165	0.782516
DHX15	O43143	0.0791	0.00465	2.33255
DHX16	O60231	0.00908	0.777	0.109579
DHX29	Q7Z478	-0.286	3.69e-05	4.43297
DHX30	Q7L2E3	0.000414	0.989	0.00480371
DHX33	Q9H6R0	-0.109	0.0237	1.62525
DHX34	Q14147	-0.00871	0.924	0.034328
DHX35	Q9H5Z1	-0.262	0.000821	3.08566
DHX36	Q9H2U1	-0.25	2.92e-06	5.53462
DHX37	Q8IY37	-0.0489	0.436	0.360514
DHX38	Q92620	0.0374	0.413	0.38405
DHX40	Q8IX18	-0.0645	0.189	0.723538
DHX57	Q6P158	-0.0602	0.522	0.282329
DHX58	Q96C10	-0.0697	0.324	0.489455
DHX8	Q14562	-0.105	0.0894	1.04866
DHX9	Q08211	0.0959	0.00748	2.1261
DIABLO	Q9NR28	0.266	5.56e-05	4.25493
DIAPH1	O60610	0.128	0.00155	2.80967
DIAPH2	O60879	-0.0473	0.457	0.340084
DIAPH3	Q9NSV4	-0.247	5.86e-05	4.2321
DICER1	Q9UPY3	0.0342	0.557	0.254145
DIMT1	Q9UNQ2	0.0023	0.934	0.0296531
DIP2A	Q14689	-0.111	0.0759	1.11976
DIP2B	Q9P265	-0.0015	0.977	0.0101054
DIPK2A	Q8NDZ4	0.082	0.291	0.536107
DIS3	Q9Y2L1	-0.0226	0.474	0.324222
DIS3L	Q8TF46	-0.249	6.92e-05	4.15989
DIS3L2	Q8IYB7	-0.193	1.8e-05	4.74473
DISC1	Q9NRI5	-0.0655	0.51	0.29243
DKC1	O60832	0.37	3.16e-08	7.50031
DLAT	P10515	0.248	1.02e-05	4.9914
DLD	P09622	0.0437	0.469	0.328827
DLGAP5	Q15398	0.075	0.473	0.325139
DLST	P36957	0.453	0.000476	3.32239
DMAC1	Q96GE9	0.0395	0.743	0.129011
DMAP1	Q9NPF5	0.0981	0.597	0.224026
DMBT1	Q9UGM3	0.00812	0.881	0.0550241
DMWD	Q09019	-0.159	0.0179	1.74715
DMXL1	Q9Y485	-0.249	0.000122	3.91364
DMXL2	Q8TDJ6	-0.224	6.93e-05	4.15927
DNA2	P51530	-0.191	0.00536	2.27084
DNAAF10	Q96MX6	-0.199	4.05e-05	4.39254
DNAAF5	Q86Y56	-0.167	0.00606	2.21753
DNAJA1	P31689	0.507	0.000352	3.45346
DNAJA2	O60884	0.0728	0.295	0.530178
DNAJA3	Q96EY1	0.0326	0.763	0.117475
DNAJB1	P25685	0.0921	0.187	0.728158
DNAJB11	Q9UBS4	0.105	0.165	0.782516
DNAJB12	Q9NXW2	0.896	8.13e-09	8.08991
DNAJB14	Q8TBM8	0.871	1.81e-08	7.74232
DNAJB5	O75953	0.389	0.0017	2.76955
DNAJB6	O75190	0.461	5.11e-07	6.29158
DNAJB9	Q9UBS3	0.158	0.0898	1.04672
DNAJC10	Q8IXB1	-0.0517	0.204	0.69037
DNAJC11	Q9NVH1	0.13	0.00618	2.20901
DNAJC13	O75165	-0.0841	0.00736	2.13312
DNAJC16	Q9Y2G8	0.245	0.00102	2.9914
DNAJC19	Q96DA6	-0.0252	0.696	0.157391
DNAJC2	Q99543	0.12	0.0439	1.35754
DNAJC3	Q13217	0.124	0.0121	1.91721
DNAJC7	Q99615	0.119	0.00366	2.43652
DNAJC8	O75937	0.153	0.415	0.381952
DNASE2	O00115	0.0252	0.7	0.154902
DNM1L	O00429	0.0813	0.0295	1.53018
DNM2	P50570	0.0142	0.662	0.179142
DNM3	Q9UQ16	0.167	0.0235	1.62893
DNMBP	Q6XZF7	-0.109	0.0262	1.5817
DNMT1	P26358	0.203	6.86e-05	4.16368
DNMT3A	Q9Y6K1	0.0285	0.404	0.393619
DNPEP	Q9ULA0	0.0078	0.851	0.0700704
DNPH1	O43598	0.186	0.105	0.978811
DNTTIP2	Q5QJE6	-0.299	0.503	0.298432
DOCK10	Q96BY6	-0.0964	0.265	0.576754
DOCK11	Q5JSL3	0.00394	0.946	0.0241089
DOCK2	Q92608	-0.0662	0.214	0.669586
DOCK7	Q96N67	-0.165	2.79e-05	4.5544
DOHH	Q9BU89	0.156	0.0589	1.22988
DOK1	Q99704	-0.345	8.61e-05	4.065
DOK2	O60496	-0.151	0.0266	1.57512
DOLPP1	Q86YN1	0.404	0.001	3
DOP1A	Q5JWR5	-0.138	0.00957	2.01909
DOP1B	Q9Y3R5	-0.171	0.00242	2.61618
DPH1	Q9BZG8	0.0172	0.776	0.110138
DPH2	Q9BQC3	0.0497	0.306	0.514279
DPH5	Q9H2P9	0.0145	0.862	0.0644927
DPH6	Q7L8W6	-0.00654	0.885	0.0530567
DPH7	Q9BTV6	0.0295	0.695	0.158015
DPM1	O60762	-0.0741	0.189	0.723538
DPP3	Q9NY33	0.0176	0.586	0.232102
DPP7	Q9UHL4	0.00646	0.943	0.0254883
DPP8	Q6V1X1	0.0504	0.245	0.610834
DPP9	Q86TI2	-0.136	0.00593	2.22695
DPYD	Q12882	-0.0345	0.443	0.353596
DPYSL2	Q16555	0.0791	0.0781	1.10735
DRG1	Q9Y295	0.0399	0.31	0.508638
DRG2	P55039	-0.134	0.00125	2.90309
DROSHA	Q9NRR4	-0.0512	0.289	0.539102
DSC1	Q08554	-0.0422	0.927	0.0329203
DSC2	Q02487	0.162	0.639	0.194499
DSCC1	Q9BVC3	-0.0888	0.147	0.832683
DSG1	Q02413	-0.0567	0.851	0.0700704
DSG2	Q14126	-0.00565	0.925	0.0338583
DSN1	Q9H410	0.161	0.0472	1.32606
DSP	P15924	-0.0188	0.959	0.0181814
DSTN	P60981	-0.0985	0.17	0.769551
DTL	Q9NZJ0	-0.355	5.31e-06	5.27491
DTWD2	Q8NBA8	0.0394	0.526	0.279014
DTX1	Q86Y01	-0.434	7.93e-06	5.10073
DTX2	Q86UW9	-0.137	0.244	0.61261
DTX3L	Q8TDB6	-0.764	1.13e-09	8.94692
DTYMK	P23919	0.0662	0.293	0.533132
DUS1L	Q6P1R4	0.222	0.551	0.258848
DUS2	Q9NX74	-0.0546	0.386	0.413413
DUS3L	Q96G46	-0.0552	0.147	0.832683
DUSP1	P28562	-0.0672	0.301	0.521434
DUSP11	O75319	-0.0955	0.0708	1.14997
DUSP12	Q9UNI6	0.101	0.0234	1.63078
DUSP14	O95147	0.0212	0.729	0.137272
DUSP2	Q05923	-0.361	0.000735	3.13371
DUSP3	P51452	0.21	0.00304	2.51713
DUSP7	Q16829	-0.196	0.177	0.752027
DUT	P33316	0.938	1.37e-07	6.86328
DVL1	O14640	-0.18	0.0726	1.13906
DVL2	O14641	-0.437	4.78e-06	5.32057
DVL3	Q92997	-0.252	0.0994	1.00261
DYM	Q7RTS9	0.173	0.00363	2.44009
DYNC1H1	Q14204	0.0652	0.0652	1.18575
DYNC1I2	Q13409	0.0143	0.708	0.149967
DYNC1LI1	Q9Y6G9	0.118	0.0471	1.32698
DYNC2I1	Q8WVS4	-0.0608	0.18	0.744727
DYNC2I2	Q96EX3	-0.452	1.44e-07	6.84164
DYNLL1	P63167	0.000587	0.991	0.00392635
DYNLL2	Q96FJ2	-0.00565	0.946	0.0241089
DYNLRB2	Q8TF09	0.443	0.0104	1.98297
DYNLT1	P63172	0.0346	0.689	0.161781
DYNLT2B	Q8WW35	-0.0935	0.308	0.511449
DYRK1A	Q13627	0.035	0.384	0.415669
DYRK4	Q9NR20	-0.0244	0.584	0.233587
DYSF	O75923	0.143	0.28	0.552842
DZIP3	Q86Y13	-0.39	7.6e-08	7.11919
E2F2	Q14209	-0.375	0.00638	2.19518
E2F6	O75461	-0.253	9.49e-05	4.02273
E2F7	Q96AV8	-0.708	0.000605	3.21824
EARS2	Q5JPH6	0.107	0.0101	1.99568
EBNA1BP2	Q99848	0.156	0.0714	1.1463
ECD	O95905	-0.597	1.43e-07	6.84466
ECE1	P42892	-0.0106	0.901	0.0452752
ECH1	Q13011	0.0814	0.3	0.522879
ECHDC1	Q9NTX5	0.0288	0.393	0.405607
ECHS1	P30084	0.145	0.0325	1.48812
ECI2	O75521	0.118	0.0141	1.85078
ECPAS	Q5VYK3	0.0121	0.686	0.163676
ECSIT	Q9BQ95	0.0614	0.446	0.350665
ECT2	Q9H8V3	-0.0804	0.0604	1.21896
EDC3	Q96F86	-0.341	2.19e-06	5.65956
EDC4	Q6P2E9	-0.253	4.08e-06	5.38934
EDEM1	Q92611	-0.133	0.121	0.917215
EDEM2	Q9BV94	-0.087	0.597	0.224026
EDEM3	Q9BZQ6	-0.236	0.000627	3.20273
EDRF1	Q3B7T1	0.0912	0.164	0.785156
EED	O75530	0.0405	0.391	0.407823
EEF1A1	P68104	0.0351	0.566	0.247184
EEF1A2	Q05639	0.0316	0.706	0.151195
EEF1AKMT2	Q5JPI9	0.0585	0.332	0.478862
EEF1AKMT4	P0DPD7	-0.0221	0.776	0.110138
EEF1B2	P24534	0.51	0.02	1.69897
EEF1D	P29692	-0.0363	0.773	0.111821
EEF1E1	O43324	0.0287	0.615	0.211125
EEF1G	P26641	0.184	0.000147	3.83268
EEF2	P13639	0.0813	0.0251	1.60033
EEFSEC	P57772	-0.0259	0.494	0.306273
EFCAB7	A8K855	-0.0249	0.646	0.189767
EFHD2	Q96C19	0.0699	0.183	0.737549
EFL1	Q7Z2Z2	-0.00522	0.885	0.0530567
EFR3A	Q14156	0.018	0.827	0.0824945
EFTUD2	Q15029	0.00525	0.886	0.0525663
EHBP1L1	Q8N3D4	-0.161	0.0101	1.99568
EHD1	Q9H4M9	-0.0386	0.333	0.477556
EHD4	Q9H223	0.0617	0.445	0.35164
EHMT2	Q96KQ7	-0.115	0.0883	1.05404
EID1	Q9Y6B2	-0.0021	0.98	0.00877392
EID2	Q8N6I1	-0.384	1.11e-06	5.95468
EIF1	P41567	0.0738	0.619	0.208309
EIF1AY	O14602	0.429	0.0958	1.01863
EIF2A	Q9BY44	-0.088	0.0101	1.99568
EIF2AK1	Q9BQI3	-0.178	0.00509	2.29328
EIF2AK2	P19525	-0.00625	0.821	0.0856568
EIF2AK3	Q9NZJ5	-0.0299	0.903	0.0443122
EIF2AK4	Q9P2K8	-0.223	6.48e-05	4.18842
EIF2B1	Q14232	0.0839	0.0134	1.8729
EIF2B2	P49770	0.0987	0.0793	1.10073
EIF2B3	Q9NR50	-0.00931	0.786	0.104577
EIF2B4	Q9UI10	0.0207	0.51	0.29243
EIF2B5	Q13144	-0.231	1.71e-05	4.767
EIF2D	P41214	-0.0987	0.0305	1.5157
EIF2S1	P05198	0.0385	0.184	0.735182
EIF2S2	P20042	0.11	0.121	0.917215
EIF2S3	P41091	-0.0211	0.482	0.316953
EIF2S3B	Q2VIR3	0.345	0.0435	1.36151
EIF3A	Q14152	0.171	5.27e-05	4.27819
EIF3B	P55884	0.039	0.22	0.657577
EIF3C	Q99613	0.116	0.0022	2.65758
EIF3D	O15371	0.0949	0.0158	1.80134
EIF3E	P60228	-0.00906	0.811	0.0909791
EIF3F	O00303	0.045	0.379	0.421361
EIF3G	O75821	0.158	0.408	0.38934
EIF3H	O15372	-0.17	3.46e-05	4.46092
EIF3I	Q13347	0.126	0.0109	1.96257
EIF3J	O75822	0.174	0.02	1.69897
EIF3K	Q9UBQ5	0.0422	0.391	0.407823
EIF3L	Q9Y262	0.0822	0.029	1.5376
EIF3M	Q7L2H7	0.122	0.0071	2.14874
EIF4A1	P60842	0.036	0.425	0.371611
EIF4A2	Q14240	0.0845	0.0268	1.57187
EIF4A3	P38919	0.0883	0.00504	2.29757
EIF4B	P23588	0.321	0.257	0.590067
EIF4E	P06730	0.0241	0.708	0.149967
EIF4E2	O60573	-0.289	4.14e-06	5.383
EIF4ENIF1	Q9NRA8	-0.172	0.0306	1.51428
EIF4G1	Q04637	0.183	0.0022	2.65758
EIF4G2	P78344	-0.121	0.0221	1.65561
EIF4G3	O43432	-0.228	0.00151	2.82102
EIF4H	Q15056	0.217	0.186	0.730487
EIF5	P55010	0.147	0.0611	1.21396
EIF5A	P63241	0.142	0.132	0.879426
EIF5B	O60841	0.104	0.0492	1.30803
EIF6	P56537	0.15	0.000613	3.21254
EIPR1	Q53HC9	-0.0978	0.00881	2.05502
ELAC2	Q9BQ52	0.0466	0.168	0.774691
ELAVL1	Q15717	0.134	0.0806	1.09366
ELAVL4	P26378	0.086	0.518	0.28567
ELF1	P32519	0.109	0.18	0.744727
ELF2	Q15723	-0.0559	0.35	0.455932
ELK4	P28324	-0.207	0.00742	2.1296
ELMO1	Q92556	0.0725	0.0539	1.26841
ELMO2	Q96JJ3	-0.0725	0.13	0.886057
ELMOD2	Q8IZ81	0.274	0.00243	2.61439
ELOB	Q15370	0.269	0.00857	2.06702
ELOC	Q15369	0.185	0.000104	3.98297
ELOVL1	Q9BW60	0.651	0.000198	3.70333
ELOVL5	Q9NYP7	0.106	0.0669	1.17457
ELP1	O95163	-0.0921	0.0203	1.6925
ELP2	Q6IA86	-0.168	0.000463	3.33442
ELP3	Q9H9T3	-0.17	0.00181	2.74232
ELP4	Q96EB1	-0.157	0.00165	2.78252
ELP5	Q8TE02	-0.0222	0.696	0.157391
ELP6	Q0PNE2	0.205	0.00504	2.29757
EMB	Q6PCB8	-0.123	0.0034	2.46852
EMC1	Q8N766	-0.0247	0.314	0.50307
EMC10	Q5UCC4	-0.394	0.0131	1.88273
EMC2	Q15006	0.0729	0.152	0.818156
EMC3	Q9P0I2	0.313	0.000583	3.23433
EMC4	Q5J8M3	0.15	0.0774	1.11126
EMC7	Q9NPA0	-0.522	3.03e-07	6.51856
EMC8	O43402	-0.0611	0.17	0.769551
EMD	P50402	0.405	3.28e-05	4.48413
EME1	Q96AY2	-0.193	0.00308	2.51145
EMG1	Q92979	-0.0486	0.32	0.49485
EML2	O95834	0.0522	0.315	0.501689
EML4	Q9HC35	0.0303	0.637	0.195861
EMSY	Q7Z589	-0.598	0.00014	3.85387
ENDOD1	O94919	0.157	0.0458	1.33913
ENDOG	Q14249	-0.187	0.00441	2.35556
ENDOV	Q8N8Q3	-0.174	0.287	0.542118
ENO1	P06733	0.112	0.221	0.655608
ENO2	P09104	0.02	0.733	0.134896
ENOPH1	Q9UHY7	0.149	0.00197	2.70553
ENOSF1	Q7L5Y1	-0.119	0.167	0.777284
ENTPD4	Q9Y227	0.215	0.019	1.72125
EP300	Q09472	0.0982	0.462	0.335358
EP400	Q96L91	-0.316	1.31e-06	5.88273
EPB41	P11171	0.00266	0.939	0.0273344
EPB41L2	O43491	0.0881	0.0499	1.3019
EPB41L5	Q9HCM4	0.0203	0.626	0.203426
EPDR1	Q9UM22	0.364	0.0555	1.25571
EPG5	Q9HCE0	-0.0223	0.648	0.188425
EPHB2	P29323	-0.179	0.103	0.987163
EPHB6	O15197	0.0805	0.159	0.798603
EPHX1	P07099	0.283	0.00203	2.6925
EPHX2	P34913	-0.158	0.0143	1.84466
EPHX4	Q8IUS5	0.293	0.000865	3.06298
EPM2AIP1	Q7L775	-0.0639	0.297	0.527244
EPRS1	P07814	0.0864	0.0322	1.49214
EPS15	P42566	-0.226	0.000451	3.34582
EPS15L1	Q9UBC2	-0.171	0.00901	2.04528
EPSTI1	Q96J88	0.137	0.00399	2.39903
ERAL1	O75616	-0.0165	0.819	0.0867161
ERAP1	Q9NZ08	0.0802	0.03	1.52288
ERAP2	Q6P179	0.101	0.0489	1.31069
ERBIN	Q96RT1	-0.211	0.000344	3.46344
ERCC1	P07992	-0.143	0.0906	1.04287
ERCC2	P18074	-0.1	0.0179	1.74715
ERCC3	P19447	0.0119	0.799	0.0974532
ERCC4	Q92889	0.0955	0.0198	1.70333
ERCC5	P28715	-0.0165	0.694	0.158641
ERCC6L	Q2NKX8	-0.433	2.5e-08	7.60206
ERCC6L2	Q5T890	-0.256	0.0521	1.28316
ERF	P50548	-0.249	0.0101	1.99568
ERGIC1	Q969X5	0.265	0.000267	3.57349
ERGIC2	Q96RQ1	0.324	2.03e-06	5.6925
ERGIC3	Q9Y282	0.149	0.0249	1.6038
ERH	P84090	1.47	0.000415	3.38195
ERI1	Q8IV48	-0.237	0.000148	3.82974
ERI3	O43414	-0.0203	0.773	0.111821
ERLEC1	Q96DZ1	-0.06	0.438	0.358526
ERLIN1	O75477	0.705	3.27e-08	7.48545
ERLIN2	O94905	0.862	7.47e-10	9.12668
ERMARD	Q5T6L9	0.31	0.00279	2.5544
ERMP1	Q7Z2K6	0.0366	0.693	0.159267
ERN1	O75460	0.00496	0.961	0.0172766
ERO1A	Q96HE7	0.0713	0.139	0.856985
ERP29	P30040	0.429	0.0169	1.77211
ERP44	Q9BS26	0.163	0.00996	2.00174
ESCO2	Q56NI9	0.325	0.000147	3.83268
ESD	P10768	0.0226	0.427	0.369572
ESF1	Q9H501	-0.152	0.204	0.69037
ESPL1	Q14674	-0.238	2.81e-06	5.55129
ESRP1	Q6NXG1	-0.0679	0.217	0.66354
ESS2	Q96DF8	0.0343	0.788	0.103474
ESYT1	Q9BSJ8	-0.00633	0.914	0.0390538
ESYT2	A0FGR8	0.133	0.00797	2.09854
ETAA1	Q9NY74	-0.222	0.00297	2.52724
ETF1	P62495	0.167	0.00182	2.73993
ETFA	P13804	0.135	0.0729	1.13727
ETFB	P38117	0.211	0.0502	1.2993
ETFDH	Q16134	0.121	0.0335	1.47496
ETHE1	O95571	-0.0618	0.494	0.306273
ETNK1	Q9HBU6	0.107	0.0659	1.18111
ETS1	P14921	-0.124	0.0112	1.95078
ETV5	P41161	0.0606	0.514	0.289037
EVI2A	P22794	0.00647	0.909	0.0414361
EVL	Q9UI08	0.113	0.17	0.769551
EWSR1	Q01844	0.553	0.0798	1.098
EXD2	Q9NVH0	0.168	0.271	0.567031
EXOC1	Q9NV70	-0.0221	0.555	0.255707
EXOC2	Q96KP1	-0.22	0.0036	2.4437
EXOC3	O60645	-0.0306	0.443	0.353596
EXOC4	Q96A65	-0.478	2.46e-08	7.60906
EXOC5	O00471	-0.122	0.00249	2.6038
EXOC6	Q8TAG9	-0.111	0.0747	1.12668
EXOC6B	Q9Y2D4	0.0155	0.794	0.100179
EXOC7	Q9UPT5	0.0154	0.659	0.181115
EXOC8	Q8IYI6	-0.291	1.57e-06	5.8041
EXOSC10	Q01780	0.0858	0.0202	1.69465
EXOSC2	Q13868	0.0412	0.303	0.518557
EXOSC3	Q9NQT5	0.0288	0.58	0.236572
EXOSC4	Q9NPD3	-0.0132	0.831	0.080399
EXOSC5	Q9NQT4	0.101	0.0595	1.22548
EXOSC7	Q15024	0.047	0.386	0.413413
EXOSC8	Q96B26	-0.0895	0.131	0.882729
EXOSC9	Q06265	0.0227	0.657	0.182435
EXPH5	Q8NEV8	-0.177	0.00234	2.63078
EXT2	Q93063	-0.274	0.000102	3.9914
EXTL3	O43909	0.125	0.155	0.809668
EYA3	Q99504	0.00437	0.964	0.015923
EZH2	Q15910	0.0315	0.57	0.244125
EZR	P15311	0.0856	0.159	0.798603
F5	P12259	0.037	0.175	0.756962
F8A1	P23610	-0.0943	0.0461	1.3363
FA2H	Q7L5A8	1.05	2.24e-11	10.6498
FAAH2	Q6GMR7	0.175	0.0572	1.2426
FABP5	Q01469	0.214	0.0531	1.27491
FADD	Q13158	-0.0605	0.264	0.578396
FADS1	O60427	0.984	1.86e-12	11.7305
FADS2	O95864	0.839	5.83e-10	9.23433
FADS3	Q9Y5Q0	0.426	4.3e-06	5.36653
FAF1	Q9UNN5	0.546	2.71e-09	8.56703
FAF2	Q96CS3	0.491	4.15e-06	5.38195
FAH	P16930	0.0325	0.43	0.366532
FAHD2B	Q6P2I3	0.51	0.0119	1.92445
FAIM	Q9NVQ4	-0.123	0.241	0.617983
FAM111A	Q96PZ2	0.458	3.81e-08	7.41908
FAM111B	Q6SJ93	-0.305	2.35e-06	5.62893
FAM114A2	Q9NRY5	0.0418	0.484	0.315155
FAM117B	Q6P1L5	0.022	0.718	0.143876
FAM118A	Q9NWS6	0.273	0.0191	1.71897
FAM118B	Q9BPY3	-0.0107	0.915	0.0385789
FAM120A	Q9NZB2	-0.223	1.34e-06	5.8729
FAM120B	Q96EK7	-0.247	0.000574	3.24109
FAM120C	Q9NX05	-0.335	9.52e-05	4.02136
FAM136A	Q96C01	-0.128	0.597	0.224026
FAM151B	Q6UXP7	0.301	0.376	0.424812
FAM162A	Q96A26	0.156	0.103	0.987163
FAM169A	Q9Y6X4	0.586	0.0687	1.16304
FAM172A	Q8WUF8	-0.00564	0.956	0.0195421
FAM184A	Q8NB25	0.22	0.155	0.809668
FAM199X	Q6PEV8	0.0969	0.137	0.863279
FAM210A	Q96ND0	0.0342	0.465	0.332547
FAM216A	Q8WUB2	-0.485	0.000394	3.4045
FAM76B	Q5HYJ3	0.122	0.15	0.823909
FAM83D	Q9H4H8	-0.253	0.000338	3.47108
FAM83F	Q8NEG4	0.161	0.172	0.764472
FAM83G	A6ND36	-0.326	0.000101	3.99568
FAM8A1	Q9UBU6	0.0574	0.452	0.344862
FAM91A1	Q658Y4	-0.0504	0.343	0.464706
FAM98A	Q8NCA5	-0.0696	0.165	0.782516
FAM98B	Q52LJ0	-0.00716	0.922	0.0352691
FAM98C	Q17RN3	0.0461	0.359	0.444906
FAN1	Q9Y2M0	0.0782	0.304	0.517126
FANCA	O15360	-0.16	0.0094	2.02687
FANCB	Q8NB91	0.00124	0.98	0.00877392
FANCD2	Q9BXW9	-0.0407	0.455	0.341989
FANCF	Q9NPI8	-0.0404	0.46	0.337242
FANCG	O15287	-0.101	0.0116	1.93554
FANCI	Q9NVI1	0.0334	0.552	0.258061
FANCL	Q9NW38	-0.0743	0.35	0.455932
FAR1	Q8WVX9	-0.0451	0.548	0.261219
FAR2	Q96K12	-0.036	0.573	0.241845
FARP2	O94887	-0.429	2.63e-06	5.58004
FARS2	O95363	0.17	0.0154	1.81248
FARSA	Q9Y285	-0.162	0.0231	1.63639
FARSB	Q9NSD9	0.0786	0.0129	1.88941
FASN	P49327	-0.102	0.0206	1.68613
FASTK	Q14296	-0.106	0.197	0.705534
FASTKD1	Q53R41	0.0811	0.207	0.68403
FASTKD2	Q9NYY8	-0.0322	0.465	0.332547
FASTKD3	Q14CZ7	-0.0218	0.824	0.0840728
FASTKD5	Q7L8L6	-0.127	0.00333	2.47756
FAT1	Q14517	0.175	0.000139	3.85699
FAU	P62861	0.0291	0.84	0.0757207
FBL	P22087	0.139	0.0197	1.70553
FBRS	Q9HAH7	0.487	2.37e-06	5.62525
FBRSL1	Q9HCM7	-0.651	3.61e-09	8.44249
FBXL12	Q9NXK8	-0.0475	0.462	0.335358
FBXL16	Q8N461	0.787	0.00248	2.60555
FBXL17	Q9UF56	0.117	0.0308	1.51145
FBXL18	Q96ME1	-0.0961	0.0166	1.77989
FBXL19	Q6PCT2	-0.128	0.35	0.455932
FBXL3	Q9UKT7	-0.0447	0.417	0.379864
FBXL4	Q9UKA2	-0.0899	0.273	0.563837
FBXL5	Q9UKA1	-0.0781	0.277	0.55752
FBXL6	Q8N531	-0.178	0.00526	2.27901
FBXL8	Q96CD0	0.145	0.23	0.638272
FBXO11	Q86XK2	0.191	0.000223	3.6517
FBXO21	O94952	-0.0784	0.388	0.411168
FBXO22	Q8NEZ5	0.138	0.0137	1.86328
FBXO25	Q8TCJ0	-0.133	0.0699	1.15552
FBXO28	Q9NVF7	0.241	0.0105	1.97881
FBXO3	Q9UK99	0.199	0.0167	1.77728
FBXO30	Q8TB52	0.0211	0.871	0.0599818
FBXO31	Q5XUX0	-0.101	0.13	0.886057
FBXO33	Q7Z6M2	-0.0568	0.469	0.328827
FBXO38	Q6PIJ6	-0.0453	0.437	0.359519
FBXO4	Q9UKT5	-0.0796	0.112	0.950782
FBXO41	Q8TF61	-0.348	3.36e-05	4.47366
FBXO42	Q6P3S6	-0.179	0.00306	2.51428
FBXO44	Q9H4M3	-0.0331	0.826	0.08302
FBXO45	P0C2W1	-0.367	9.3e-05	4.03152
FBXO5	Q9UKT4	0.434	0.00131	2.88273
FBXO6	Q9NRD1	-0.0777	0.523	0.281498
FBXO7	Q9Y3I1	-0.354	2.34e-05	4.63078
FBXO8	Q9NRD0	0.283	0.000847	3.07212
FBXO9	Q9UK97	-0.26	0.00339	2.4698
FBXW11	Q9UKB1	0.0595	0.709	0.149354
FBXW5	Q969U6	0.0584	0.42	0.376751
FBXW8	Q8N3Y1	-0.134	0.00119	2.92445
FBXW9	Q5XUX1	-0.413	0.000441	3.35556
FCHO1	O14526	-0.143	0.00214	2.66959
FCSK	Q8N0W3	-0.142	0.0283	1.54821
FDFT1	P37268	0.333	5.75e-06	5.24033
FDPS	P14324	0.0784	0.204	0.69037
FDXACB1	Q9BRP7	-0.185	0.0988	1.00524
FECH	P22830	0.0142	0.721	0.142065
FEM1A	Q9BSK4	-0.159	0.0271	1.56703
FEM1B	Q9UK73	0.078	0.402	0.395774
FEM1C	Q96JP0	-0.254	0.000898	3.04672
FEN1	P39748	0.0964	0.204	0.69037
FER	P16591	-0.559	1.32e-07	6.87943
FERMT2	Q96AC1	0.0761	0.053	1.27572
FERMT3	Q86UX7	-0.000312	0.994	0.00261362
FGD3	Q5JSP0	-0.0409	0.536	0.270835
FGFR1	P11362	0.00618	0.926	0.033389
FH	P07954	0.119	0.13	0.886057
FHIP1B	Q8N612	-0.0163	0.929	0.0319843
FHIP2A	Q5W0V3	-0.068	0.0817	1.08778
FHL1	Q13642	0.123	0.0929	1.03198
FHOD1	Q9Y613	-0.438	0.14	0.853872
FIBP	O43427	-0.0314	0.486	0.313364
FIG4	Q92562	-0.271	0.000346	3.46092
FIGNL1	Q6PIW4	-0.183	0.00251	2.60033
FIP1L1	Q6UN15	0.0531	0.272	0.565431
FIRRM	Q9NSG2	0.0773	0.353	0.452225
FIS1	Q9Y3D6	0.485	0.0041	2.38722
FKBP15	Q5T1M5	0.331	2.93e-05	4.53313
FKBP4	Q02790	0.104	0.0201	1.6968
FKBP8	Q14318	-0.202	0.0065	2.18709
FLAD1	Q8NFF5	0.0489	0.274	0.562249
FLCN	Q8NFG4	-0.037	0.519	0.284833
FLG2	Q5D862	-0.313	0.588	0.230623
FLII	Q13045	-0.302	3.56e-07	6.44855
FLNA	P21333	0.0887	0.154	0.812479
FLNB	O75369	0.00741	0.842	0.0746879
FLOT1	O75955	-0.183	0.00375	2.42597
FLOT2	Q14254	0.0121	0.728	0.137869
FLVCR1	Q9Y5Y0	0.0667	0.566	0.247184
FMC1	Q96HJ9	0.1	0.153	0.815309
FMNL1	O95466	0.128	0.00599	2.22257
FMR1	Q06787	0.0369	0.623	0.205512
FN3KRP	Q9HA64	0.0679	0.17	0.769551
FNBP1	Q96RU3	-0.326	0.003	2.52288
FNDC3A	Q9Y2H6	-0.00386	0.939	0.0273344
FNDC3B	Q53EP0	0.0183	0.597	0.224026
FNIP1	Q8TF40	-0.195	0.00127	2.8962
FNTA	P49354	0.142	0.00621	2.20691
FNTB	P49356	-0.0794	0.0839	1.07624
FOCAD	Q5VW36	-0.105	0.0578	1.23807
FOXRED1	Q96CU9	0.1	0.00893	2.04915
FOXRED2	Q8IWF2	-0.153	0.0395	1.4034
FPGS	Q05932	-0.0472	0.527	0.278189
FRA10AC1	Q70Z53	0.18	0.102	0.9914
FRG1	Q14331	0.0274	0.684	0.164944
FRMD4A	Q9P2Q2	-0.403	1.31e-06	5.88273
FRMD4B	Q9Y2L6	-0.908	0.00163	2.78781
FRMD8	Q9BZ67	0.0211	0.745	0.127844
FRRS1	Q6ZNA5	0.318	0.000148	3.82974
FRYL	O94915	-0.0343	0.322	0.492144
FSD1	Q9BTV5	-0.0368	0.761	0.118615
FSD1L	Q9BXM9	-0.155	0.0809	1.09205
FTH1	P02794	-0.128	0.233	0.632644
FTL	P02792	-0.0106	0.92	0.0362122
FTO	Q9C0B1	0.0167	0.715	0.145694
FTSJ3	Q8IY81	0.307	0.000302	3.51999
FUBP1	Q96AE4	0.0985	0.577	0.238824
FUBP3	Q96I24	-1.03	1.33e-12	11.8761
FUNDC1	Q8IVP5	0.517	0.00766	2.11577
FUNDC2	Q9BWH2	0.61	2.67e-06	5.57349
FUOM	A2VDF0	0.076	0.493	0.307153
FUS	P35637	0.491	0.166	0.779892
FUT8	Q9BYC5	0.0668	0.158	0.801343
FUZ	Q9BT04	0.118	0.0552	1.25806
FXR1	P51114	0.0819	0.0409	1.38828
FXR2	P51116	-0.0535	0.339	0.4698
FXYD2	P54710	0.0233	0.762	0.118045
FYCO1	Q9BQS8	-0.092	0.15	0.823909
FYN	P06241	-0.0306	0.847	0.0721166
FYTTD1	Q96QD9	0.108	0.135	0.869666
FZD6	O60353	0.207	0.0369	1.43297
FZR1	Q9UM11	0.493	6.91e-08	7.16052
G2E3	Q7L622	-0.312	4.19e-06	5.37779
G3BP1	Q13283	0.107	0.272	0.565431
G3BP2	Q9UN86	-0.209	0.0173	1.76195
G6PD	P11413	0.0391	0.342	0.465974
GAB2	Q9UQC2	-0.0618	0.16	0.79588
GABPA	Q06546	0.238	0.0229	1.64016
GABRB3	P28472	0.071	0.323	0.490797
GADD45B	O75293	0.0839	0.327	0.485452
GADD45GIP1	Q8TAE8	0.8	0.00596	2.22475
GAK	O14976	-0.354	1.14e-08	7.9431
GALC	P54803	0.16	0.0228	1.64207
GALE	Q14376	0.174	0.00968	2.01412
GALK1	P51570	0.071	0.146	0.835647
GALK2	Q01415	0.00314	0.951	0.0218195
GALNT1	Q10472	0.139	0.203	0.692504
GALNT12	Q8IXK2	0.226	0.00343	2.46471
GALNT2	Q10471	0.136	0.000953	3.02091
GAMT	Q14353	0.0351	0.579	0.237321
GAN	Q9H2C0	-0.343	0.000748	3.1261
GANAB	Q14697	0.00789	0.779	0.108463
GAPDH	P04406	0.0714	0.243	0.614394
GAPVD1	Q14C86	-0.00839	0.776	0.110138
GAR1	Q9NY12	0.336	0.0429	1.36754
GARRE1	O15063	0.0462	0.744	0.128427
GARS1	P41250	0.124	0.00476	2.32239
GART	P22102	-0.155	2.81e-05	4.55129
GAS2	O43903	0.363	0.0493	1.30715
GAS2L1	Q99501	-0.148	0.0177	1.75203
GAS7	O60861	-0.167	0.00437	2.35952
GATAD2A	Q86YP4	-0.0761	0.292	0.534617
GATAD2B	Q8WXI9	-0.0247	0.821	0.0856568
GATB	O75879	-0.237	0.0817	1.08778
GATD1	Q8NB37	-0.0724	0.248	0.605548
GATD3B	A0A0B4J2D5	-0.0106	0.905	0.0433514
GBA1	P04062	0.0489	0.45	0.346787
GBE1	Q04446	-0.0286	0.509	0.293282
GBF1	Q92538	0.0011	0.976	0.0105502
GBP1	P32455	0.0215	0.577	0.238824
GBP3	Q9H0R5	-0.0332	0.865	0.0629839
GCAT	O75600	0.000957	0.991	0.00392635
GCC1	Q96CN9	-0.189	0.212	0.673664
GCDH	Q92947	0.228	0.00743	2.12901
GCH1	P30793	-0.0656	0.343	0.464706
GCLC	P48506	0.0556	0.193	0.714443
GCLM	P48507	-0.162	0.000416	3.38091
GCN1	Q92616	-0.089	0.059	1.22915
GDAP1	Q8TB36	-0.0739	0.141	0.850781
GDAP2	Q9NXN4	-0.0204	0.644	0.191114
GDE1	Q9NZC3	0.0503	0.334	0.476254
GDI1	P31150	0.0251	0.589	0.229885
GDI2	P50395	0.0461	0.243	0.614394
GEMIN4	P57678	-0.133	0.0287	1.54212
GEMIN5	Q8TEQ6	-0.0441	0.198	0.703335
GEMIN8	Q9NWZ8	-0.0711	0.383	0.416801
GEN1	Q17RS7	-0.572	3.51e-07	6.45469
GET3	O43681	0.0499	0.17	0.769551
GET4	Q7L5D6	0.337	2.96e-05	4.52871
GFM1	Q96RP9	0.0318	0.377	0.423659
GFM2	Q969S9	-0.0145	0.84	0.0757207
GFOD2	Q3B7J2	0.0275	0.537	0.270026
GFPT1	Q06210	0.0758	0.061	1.21467
GFRA1	P56159	0.145	0.154	0.812479
GFUS	Q13630	0.216	5.33e-05	4.27327
GGA1	Q9UJY5	-0.182	0.397	0.401209
GGA2	Q9UJY4	-0.273	0.000219	3.65956
GGA3	Q9NZ52	0.122	0.621	0.206908
GGCT	O75223	0.0688	0.319	0.496209
GGH	Q92820	0.12	0.0125	1.90309
GGNBP2	Q9H3C7	-0.163	0.00617	2.20971
GGPS1	O95749	0.104	0.214	0.669586
GGT1	P19440	-0.0963	0.191	0.718967
GGT7	Q9UJ14	-0.8	0.00679	2.16813
GHDC	Q8N2G8	0.00137	0.982	0.00788851
GHITM	Q9H3K2	0.213	0.0161	1.79317
GHRHR	Q02643	0.105	0.367	0.435334
GIGYF1	O75420	-0.362	0.000327	3.48545
GIGYF2	Q6Y7W6	-0.815	5.3e-12	11.2757
GIMAP1	Q8WWP7	-0.00451	0.915	0.0385789
GIMAP2	Q9UG22	0.184	0.00378	2.42251
GIMAP4	Q9NUV9	0.0617	0.437	0.359519
GIMAP5	Q96F15	0.069	0.108	0.966576
GIMAP7	Q8NHV1	0.207	0.00446	2.35067
GINS1	Q14691	-0.059	0.182	0.739929
GINS2	Q9Y248	0.142	0.0523	1.2815
GINS3	Q9BRX5	0.00849	0.881	0.0550241
GINS4	Q9BRT9	-0.196	6.75e-05	4.1707
GIPC1	O14908	-0.0186	0.829	0.0814455
GIT1	Q9Y2X7	0.0362	0.426	0.37059
GIT2	Q14161	0.0393	0.44	0.356547
GK	P32189	-0.0775	0.189	0.723538
GK5	Q6ZS86	-0.0572	0.414	0.383
GLA	P06280	0.00676	0.905	0.0433514
GLB1	P16278	0.0664	0.0509	1.29328
GLB1L2	Q8IW92	0.278	0.00357	2.44733
GLB1L3	Q8NCI6	0.0759	0.156	0.806875
GLDC	P23378	-0.0204	0.79	0.102373
GLE1	Q53GS7	-0.227	9.86e-05	4.00612
GLG1	Q92896	-0.116	0.199	0.701147
GLMN	Q92990	-0.0371	0.423	0.37366
GLO1	Q04760	0.105	0.078	1.10791
GLOD4	Q9HC38	0.0511	0.353	0.452225
GLRX3	O76003	0.165	0.00068	3.16749
GLS	O94925	-0.0596	0.623	0.205512
GLUD1	P00367	-0.0904	0.0325	1.48812
GLUL	P15104	-0.595	4.31e-07	6.36552
GLYR1	Q49A26	0.0668	0.0509	1.29328
GM2A	P17900	-0.142	0.229	0.640165
GMDS	O60547	0.0676	0.0845	1.07314
GMEB1	Q9Y692	0.153	0.353	0.452225
GMFG	O60234	0.00595	0.868	0.0614803
GMIP	Q9P107	-0.288	8.58e-05	4.06651
GMNN	O75496	0.634	0.00355	2.44977
GMPPA	Q96IJ6	-0.0947	0.0277	1.55752
GMPPB	Q9Y5P6	-0.0225	0.616	0.210419
GMPR2	Q9P2T1	0.0444	0.234	0.630784
GMPS	P49915	-0.00182	0.954	0.0204516
GNA13	Q14344	-0.225	1.1e-05	4.95861
GNA15	P30679	-0.117	0.00839	2.07624
GNAI2	P04899	0.019	0.824	0.0840728
GNAI3	P08754	0.0282	0.718	0.143876
GNAO1	P09471	0.034	0.737	0.132533
GNAQ	P50148	0.0754	0.0722	1.14146
GNAS	P63092	0.249	0.000683	3.16558
GNB1	P62873	0.00668	0.871	0.0599818
[truncated: 4,085 more rows]
