# Supplementary material for: Small Molecule‐Induced Alterations of Protein Polyubiquitination Revealed by Mass‐Spectrometric Ubiquitome Analysis
Source: Angew Chem Int Ed Engl. 2025 Jun 26;64(32):e202508916. doi: 10.1002/anie.202508916 (PMC12322627; doi:10.1002/anie.202508916)
Supplement: Supplementary file 5 — Supporting Information [file ANIE-64-e202508916-s005.xlsx]

## Sheet: Figure S5c - 1h CFZ no MD
Gene Name	Protein ID	CFZ_1h_vs_DMSO_log2 fold change	CFZ_1h_vs_DMSO_p.val
A2M	P01023	0.608793	1.91427
AAAS	Q9NRG9	0.442778	0.670587
AACS	Q86V21	0.581764	1.406
AAGAB	Q6PD74	0.706058	1.5121
AAK1	Q2M2I8	0.505885	0.899963
AAMP	Q13685	0.469044	0.890836
AAR2	Q9Y312	0.425006	0.739724
AARS1	P49588	0.611759	1.16986
AARS2	Q5JTZ9	0.475804	1.10605
AARSD1	Q9BTE6	0.488768	0.873017
AASDH	Q4L235	0.380137	0.759946
AASDHPPT	Q9NRN7	0.622606	1.26904
AASS	Q9UDR5	0.467417	0.97844
AATF	Q9NY61	0.648984	1.30559
ABCB10	Q9NRK6	0.747421	1.59034
ABCB7	O75027	0.578143	1.15964
ABCB8	Q9NUT2	1.0635	2.3095
ABCC1	P33527	0.664574	1.4442
ABCC4	O15439	0.99839	1.99492
ABCD1	P33897	0.774949	1.44847
ABCD3	P28288	0.51721	0.960503
ABCD4	O14678	0.445553	0.774791
ABCE1	P61221	0.473642	1.00079
ABCF1	Q8NE71	0.460761	0.968402
ABCF2	Q9UG63	0.600448	1.17071
ABCF3	Q9NUQ8	0.545071	1.27265
ABCG1	P45844	0.686903	1.19579
ABHD10	Q9NUJ1	0.682954	1.43716
ABHD11	Q8NFV4	0.570932	1.13967
ABHD12	Q8N2K0	0.572526	1.49619
ABHD14B	Q96IU4	0.6629	1.39782
ABHD16A	O95870	0.485753	0.979271
ABHD17B	Q5VST6	0.83065	1.59978
ABHD2	P08910	0.542569	1.61354
ABHD3	Q8WU67	0.0751851	0.0907022
ABHD6	Q9BV23	0.551485	0.92389
ABI1	Q8IZP0	0.365721	0.706965
ABI2	Q9NYB9	0.658021	1.0403
ABITRAM	Q9NX38	0.485684	0.909615
ABL1	P00519	0.735118	1.39578
ABL2	P42684	0.430114	1.29477
ABLIM1	O14639	0.345867	0.52727
ABR	Q12979	0.618351	1.05238
ABRAXAS1	Q6UWZ7	0.500019	0.948576
ABRAXAS2	Q15018	0.506004	1.19664
ABT1	Q9ULW3	0.492341	1.24806
ABTB1	Q969K4	0.0961386	0.0879247
ACAA2	P42765	0.50548	1.37222
ACACA	Q13085	0.543524	1.02461
ACAD8	Q9UKU7	0.596681	1.24957
ACAD9	Q9H845	0.65516	1.26564
ACADM	P11310	0.635731	1.40153
ACADS	P16219	0.406459	0.985183
ACADSB	P45954	0.647148	1.49918
ACADVL	P49748	0.499632	1.30123
ACAP1	Q15027	0.449492	0.673043
ACAP2	Q15057	0.587041	1.17703
ACAP3	Q96P50	0.348255	0.669155
ACAT1	P24752	0.560863	1.11276
ACAT2	Q9BWD1	0.540023	1.39087
ACBD3	Q9H3P7	0.679586	0.660875
ACBD6	Q9BR61	0.571753	1.0994
ACD	Q96AP0	0.527443	0.706255
ACIN1	Q9UKV3	0.265907	0.667145
ACLY	P53396	0.591337	1.2442
ACO1	P21399	0.546813	1.25039
ACO2	Q99798	0.543308	1.35911
ACOT13	Q9NPJ3	0.577227	1.56041
ACOT2	P49753	0.5521	1.51249
ACOT7	O00154	0.524401	1.13986
ACOT8	O14734	0.718382	1.39269
ACOX1	Q15067	0.6147	1.5521
ACP1	P24666	0.513611	0.977916
ACSF2	Q96CM8	0.420327	0.798585
ACSF3	Q4G176	0.344519	0.875629
ACSL3	O95573	0.481068	0.915196
ACSL4	O60488	0.409308	0.89681
ACSS1	Q9NUB1	0.583151	1.40096
ACTA1	P68133	0.648219	1.56013
ACTB	P60709	0.622065	1.59219
ACTBL2	Q562R1	0.61801	1.5649
ACTC1	P68032	0.585899	1.20936
ACTG1	P63261	0.30514	0.724654
ACTL6A	O96019	0.609596	1.10805
ACTN4	O43707	0.55905	1.3324
ACTR10	Q9NZ32	0.432737	1.04681
ACTR1A	P61163	0.599869	1.34092
ACTR1B	P42025	0.705537	1.5517
ACTR2	P61160	0.459728	1.03126
ACTR3	P61158	0.419832	0.84909
ACTR5	Q9H9F9	0.520704	1.26111
ACTR6	Q9GZN1	0.0821362	0.0854882
ACTR8	Q9H981	0.367762	0.989647
ACY1	Q03154	0.366653	0.708242
ACY3	Q96HD9	0.377874	0.736144
ACYP1	P07311	0.299923	0.935732
ADA	P00813	0.578691	1.20258
ADA2	Q9NZK5	0.638857	1.14044
ADAM10	O14672	0.290446	0.615978
ADAM17	P78536	0.0667381	0.0626239
ADAMTS1	Q9UHI8	0.584963	1.23576
ADAR	P55265	0.52072	1.03129
ADCY7	P51828	0.41387	0.845058
ADD1	P35611	0.630456	1.28751
ADGRA3	Q8IWK6	0.0676225	0.143238
ADH5	P11766	0.508436	1.41977
ADIPOR2	Q86V24	1.05484	1.52517
ADK	P55263	0.524469	1.04
ADNP	Q9H2P0	0.409746	0.935716
ADNP2	Q6IQ32	0.415151	1.51998
ADO	Q96SZ5	0.349895	0.53822
ADPRS	Q9NX46	0.400676	0.790046
ADRM1	Q16186	0.515352	1.22121
ADSL	P30566	0.5252	1.10254
ADSS2	P30520	0.598491	1.41357
AEBP1	Q8IUX7	0.744832	1.40487
AEN	Q8WTP8	0.219804	0.362348
AFF1	P51825	-0.167767	0.263718
AFF3	P51826	0.0853494	0.113678
AFF4	Q9UHB7	-0.00748761	0.00906248
AFG1L	Q8WV93	0.565031	0.908109
AFG2A	Q8NB90	0.526524	1.13273
AFG2B	Q9BVQ7	0.432658	0.873136
AFG3L2	Q9Y4W6	0.642694	1.73848
AFMID	Q63HM1	0.533993	3.45225
AGAP2	Q99490	0.614482	1.08458
AGBL1	Q96MI9	0.457164	0.652055
AGFG1	P52594	0.327326	0.787202
AGK	Q53H12	0.813244	1.70576
AGL	P35573	0.556671	1.21212
AGO2	Q9UKV8	0.385757	0.650042
AGO3	Q9H9G7	0.484015	0.878278
AGPAT1	Q99943	0.12554	0.125544
AGPAT5	Q9NUQ2	0.536481	1.05177
AGPS	O00116	0.625455	1.51808
AGTPBP1	Q9UPW5	0.492437	0.800669
AHCTF1	Q8WYP5	0.429395	1.01485
AHCY	P23526	0.597937	1.42809
AHCYL1	O43865	0.545843	1.23971
AHI1	Q8N157	0.76366	1.0457
AHSA1	O95433	0.574784	1.14309
AIF1	P55008	1.87265	2.47819
AIFM1	O95831	0.519211	1.35191
AIFM2	Q9BRQ8	0.996143	1.27914
AIMP1	Q12904	0.328209	0.54957
AIMP2	Q13155	0.359393	0.830821
AIP	O00170	0.51282	0.938069
AJUBA	Q96IF1	0.61589	1.01069
AK2	P54819	-0.0763334	0.135921
AK6	Q9Y3D8	0.476862	0.841021
AKAP1	Q92667	0.62498	1.44102
AKAP11	Q9UKA4	0.317135	0.613064
AKAP17A	Q02040	0.667278	1.36812
AKAP8	O43823	0.0713062	0.159313
AKAP8L	Q9ULX6	0.302418	0.403347
AKAP9	Q99996	0.539899	0.929282
AKIP1	Q9NQ31	0.280972	0.415346
AKNA	Q7Z591	0.431732	0.650593
AKR1A1	P14550	0.501551	1.05761
AKR1B1	P15121	0.452283	1.02627
AKR1C1	Q04828	0.510577	0.97211
AKR7A2	O43488	0.506035	1.01616
AKT1	P31749	0.277882	0.435493
AKT2	P31751	0.349522	0.73289
ALAD	P13716	0.369747	0.960607
ALAS1	P13196	0.496923	0.798107
ALDH16A1	Q8IZ83	0.372608	0.624739
ALDH18A1	P54886	0.557927	1.26437
ALDH1A2	O94788	1.00272	1.63881
ALDH3A2	P51648	0.589457	1.27034
ALDH5A1	P51649	0.569451	1.67423
ALDH6A1	Q02252	0.50923	1.28627
ALDH9A1	P49189	0.638003	1.55334
ALDOA	P04075	0.316156	0.912216
ALDOC	P09972	0.536961	1.39716
ALG1	Q9BT22	0.418104	0.779352
ALG10	Q5BKT4	1.03914	1.87909
ALG11	Q2TAA5	0.683684	1.20044
ALG13	Q9NP73	0.318869	0.674417
ALG2	Q9H553	0.410695	0.908129
ALG5	Q9Y673	0.813061	1.29573
ALG6	Q9Y672	0.392035	0.740413
ALG9	Q9H6U8	0.733779	1.69245
ALKBH1	Q13686	0.387103	0.66514
ALKBH3	Q96Q83	-0.030454	0.0833582
ALKBH4	Q9NXW9	0.686445	1.55654
ALKBH5	Q6P6C2	0.316029	0.422945
ALKBH7	Q9BT30	0.620952	0.953876
ALKBH8	Q96BT7	0.996771	1.40045
ALMS1	Q8TCU4	0.414066	0.668262
ALOX5AP	P20292	0.575068	1.0374
ALYREF	Q86V81	0.224985	0.495255
AMBRA1	Q9C0C7	0.318154	0.541918
AMD1	P17707	0.403574	0.665654
AMDHD2	Q9Y303	0.774666	1.42753
AMFR	Q9UKV5	0.902884	1.75364
AMH	P03971	0.77635	2.14503
AMMECR1L	Q6DCA0	0.592964	0.989108
AMPD2	Q01433	0.556115	1.15078
AMPD3	Q01432	0.602754	1.01078
ANAPC1	Q9H1A4	0.447863	0.832058
ANAPC10	Q9UM13	0.339254	0.735941
ANAPC16	Q96DE5	0.424701	1.32115
ANAPC2	Q9UJX6	0.66217	1.18217
ANAPC5	Q9UJX4	0.541012	0.909237
ANAPC7	Q9UJX3	0.708453	1.39992
ANGEL1	Q9UNK9	0.613329	1.19993
ANGEL2	Q5VTE6	0.312888	0.568211
ANGPTL6	Q8NI99	0.884659	1.25555
ANKDD1A	Q495B1	0.33242	0.325824
ANKEF1	Q9NU02	0.619433	1.01465
ANKFN1	Q8N957	0.507821	1.20309
ANKFY1	Q9P2R3	0.538796	1.42842
ANKH	Q9HCJ1	0.853837	1.59632
ANKHD1	Q8IWZ3	0.495776	0.884906
ANKIB1	Q9P2G1	0.278604	0.362578
ANKLE1	Q8NAG6	0.212126	0.394567
ANKLE2	Q86XL3	0.681227	1.55617
ANKMY2	Q8IV38	0.358838	0.773293
ANKRD13A	Q8IZ07	0.579897	1.20066
ANKRD13B	Q86YJ7	0.716037	1.16278
ANKRD16	Q6P6B7	0.340268	0.677119
ANKRD17	O75179	0.401093	0.710204
ANKRD18A	Q8IVF6	0.497785	1.10844
ANKRD26	Q9UPS8	0.477734	0.752301
ANKRD27	Q96NW4	0.481124	0.784981
ANKRD28	O15084	0.574024	1.30326
ANKRD36C	Q5JPF3	0.609475	1.26639
ANKRD39	Q53RE8	0.377929	0.832653
ANKRD44	Q8N8A2	0.606125	1.1759
ANKRD52	Q8NB46	0.564508	1.27195
ANKZF1	Q9H8Y5	0.501261	1.03084
ANO6	Q4KMQ2	1.15116	3.02802
ANP32A	P39687	0.354224	0.527162
ANP32B	Q92688	0.509132	1.06772
ANP32E	Q9BTT0	0.327844	0.819695
ANXA11	P50995	0.509965	1.17267
ANXA2	P07355	0.61764	1.62
ANXA3	P12429	0.578304	1.44282
ANXA4	P09525	0.622316	1.43289
ANXA5	P08758	0.578764	1.48675
ANXA6	P08133	0.62004	1.47526
ANXA7	P20073	0.613094	1.48763
AP1B1	Q10567	0.647371	1.25362
AP1G1	O43747	0.548473	1.2605
AP1G2	O75843	0.354777	0.567157
AP1M1	Q9BXS5	0.525663	1.11756
AP1S1	P61966	0.581574	1.9949
AP1S2	P56377	0.644896	1.84048
AP2A1	O95782	0.619441	1.32145
AP2B1	P63010	0.520297	1.1463
AP2M1	Q96CW1	0.411923	0.840586
AP2S1	P53680	0.728177	1.35875
AP3B1	O00203	0.364907	0.737773
AP3D1	O14617	0.410372	1.03805
AP3M1	Q9Y2T2	0.379896	0.685959
AP3M2	P53677	0.319541	0.5988
AP3S1	Q92572	0.80296	1.47722
AP3S2	P59780	0.767358	1.49624
AP4B1	Q9Y6B7	0.251165	0.460914
AP4E1	Q9UPM8	0.58235	1.02319
AP4M1	O00189	0.432053	0.721739
AP5B1	Q2VPB7	0.423508	0.742549
AP5M1	Q9H0R1	0.28351	0.43128
AP5S1	Q9NUS5	0.158602	0.358764
AP5Z1	O43299	0.495355	0.929411
APAF1	O14727	0.381971	0.633305
APBB1IP	Q7Z5R6	0.505176	1.06242
APC	P25054	0.374492	0.689473
APEH	P13798	0.462023	1.02029
APEX1	P27695	0.623652	1.44562
APEX2	Q9UBZ4	-0.274532	0.355108
API5	Q9BZZ5	0.556911	1.39955
APMAP	Q9HDC9	0.557844	0.98782
APOB	P04114	0.403968	0.922018
APOBEC3D	Q96AK3	0.505711	0.443305
APOL2	Q9BQE5	0.148904	0.386485
APOL6	Q9BWW8	0.525159	1.4007
APOO	Q9BUR5	0.531628	1.38815
APOOL	Q6UXV4	0.491076	1.08833
APPBP2	Q92624	0.555141	0.86746
APPL1	Q9UKG1	0.605082	1.18245
APRT	P07741	0.525246	0.922518
APTX	Q7Z2E3	0.955509	2.14551
AQR	O60306	0.469929	0.882912
ARAF	P10398	0.640059	1.25767
ARAP1	Q96P48	0.645049	1.44431
ARCN1	P48444	0.449812	0.968094
AREL1	O15033	0.12798	0.463711
ARF1	P84077	0.541096	1.28556
ARF4	P18085	0.800394	1.5254
ARF5	P84085	0.503288	1.1827
ARF6	P62330	0.37717	0.743101
ARFGAP1	Q8N6T3	0.478083	1.38423
ARFGAP2	Q8N6H7	0.436301	1.03757
ARFGAP3	Q9NP61	0.314379	0.707779
ARFGEF1	Q9Y6D6	0.389245	0.720918
ARFIP2	P53365	0.640823	1.5092
ARFRP1	Q13795	0.327589	0.824671
ARGLU1	Q9NWB6	0.186596	0.414823
ARHGAP1	Q07960	0.635037	1.34623
ARHGAP15	Q53QZ3	0.586168	1.06782
ARHGAP17	Q68EM7	0.467159	0.924528
ARHGAP19	Q14CB8	0.621817	1.6688
ARHGAP25	P42331	0.449972	0.987658
ARHGAP26	Q9UNA1	0.64064	1.35692
ARHGAP27	Q6ZUM4	0.654662	1.15819
ARHGAP30	Q7Z6I6	0.0767212	0.102199
ARHGAP32	A7KAX9	0.49539	0.797449
ARHGAP35	Q9NRY4	0.465958	0.951027
ARHGAP4	P98171	0.499947	0.851911
ARHGAP45	Q92619	0.527831	0.908148
ARHGAP5	Q13017	0.252407	0.733327
ARHGAP9	Q9BRR9	0.435102	0.651238
ARHGDIA	P52565	0.564415	1.40766
ARHGDIB	P52566	0.50023	1.17792
ARHGEF1	Q92888	0.465844	0.777834
ARHGEF18	Q6ZSZ5	0.541752	0.947277
ARHGEF2	Q92974	0.448922	0.891944
ARHGEF3	Q9NR81	0.580015	0.976622
ARHGEF39	Q8N4T4	0.572779	0.85445
ARHGEF6	Q15052	0.412477	0.757969
ARHGEF7	Q14155	0.29759	0.752869
ARID1A	O14497	0.0170155	0.0259764
ARID2	Q68CP9	0.478649	1.02016
ARID5B	Q14865	0.425399	0.734386
ARIH1	Q9Y4X5	0.539328	0.99811
ARIH2	O95376	0.503861	0.950883
ARK2N	Q96B23	0.337262	0.589748
ARL1	P40616	0.660352	2.27618
ARL14EP	Q8N8R7	0.50412	0.898683
ARL2	P36404	0.280998	0.446156
ARL2BP	Q9Y2Y0	0.339645	0.776214
ARL4C	P56559	0.0611293	0.0911994
ARL5B	Q96KC2	0.654697	0.967186
ARL6IP4	Q66PJ3	-1.12751	2.3934
ARL6IP6	Q8N6S5	0.731366	1.64092
ARL8A	Q96BM9	0.540412	1.25329
ARL8B	Q9NVJ2	0.554557	1.40293
ARMC1	Q9NVT9	0.490606	1.08474
ARMC10	Q8N2F6	0.594351	1.44706
ARMC5	Q96C12	0.599862	0.949387
ARMC6	Q6NXE6	0.479807	0.847625
ARMC8	Q8IUR7	0.518127	1.14919
ARMC9	Q7Z3E5	0.504961	0.929809
ARMCX3	Q9UH62	0.473777	0.851937
ARMCX5	Q6P1M9	0.337812	0.517615
ARMH3	Q5T2E6	0.601178	1.51457
ARMT1	Q9H993	0.549523	1.22436
ARPC1A	Q92747	0.655191	1.4271
ARPC1B	O15143	0.54281	1.31844
ARPC2	O15144	0.535706	1.25551
ARPC3	O15145	0.647492	1.22257
ARPC4	P59998	0.652976	1.58956
ARPC5	O15511	0.616152	1.30296
ARPC5L	Q9BPX5	0.659355	1.3115
ARRDC1	Q8N5I2	0.413464	0.960487
ARRDC2	Q8TBH0	0.116938	0.176221
ARRDC3	Q96B67	0.0293446	0.0482544
ARSA	P15289	0.711124	1.35096
ARV1	Q9H2C2	1.91054	2.75305
AS3MT	Q9HBK9	0.674156	1.19001
ASAP1	Q9ULH1	1.12862	2.18048
ASB1	Q9Y576	0.532472	0.763999
ASB13	Q8WXK3	0.349263	0.526138
ASB3	Q9Y575	0.665286	1.08154
ASB6	Q9NWX5	0.671373	1.24567
ASB8	Q9H765	0.238478	0.536646
ASCC1	Q8N9N2	0.750495	1.57725
ASCC2	Q9H1I8	0.448378	0.895198
ASCC3	Q8N3C0	0.501115	1.0119
ASF1A	Q9Y294	0.458761	1.16427
ASF1B	Q9NVP2	0.599988	1.26418
ASH2L	Q9UBL3	0.0722389	0.174226
ASL	P04424	0.539962	1.16828
ASMTL	O95671	0.564213	0.91705
ASNS	P08243	0.518761	0.866426
ASNSD1	Q9NWL6	0.60946	0.846658
ASPM	Q8IZT6	0.434586	0.727969
ASPSCR1	Q9BZE9	0.598175	1.36949
ASS1	P00966	0.38114	0.860557
ASTE1	Q2TB18	0.505198	0.897367
ASTL	Q6HA08	0.488862	0.595798
ASXL1	Q8IXJ9	0.440633	0.771725
ATAD1	Q8NBU5	0.584939	1.05831
ATAD2	Q6PL18	0.545735	1.03631
ATAD3A	Q9NVI7	0.538303	1.1734
ATAD3B	Q5T9A4	0.493617	0.977284
ATAT1	Q5SQI0	0.214552	0.57239
ATE1	O95260	0.509239	0.816022
ATF4	P18848	0.339766	0.433759
ATF5	Q9Y2D1	0.316944	0.340414
ATF6	P18850	0.625057	1.25325
ATF6B	Q99941	0.647886	0.948529
ATF7IP	Q6VMQ6	0.621909	1.38449
ATG10	Q9H0Y0	0.605821	0.918654
ATG101	Q9BSB4	0.479539	1.18162
ATG13	O75143	0.635232	1.05037
ATG16L2	Q8NAA4	0.88717	1.79607
ATG3	Q9NT62	0.412347	0.847071
ATG4B	Q9Y4P1	0.355612	0.902181
ATG4D	Q86TL0	0.704044	1.08871
ATG7	O95352	0.581633	1.0692
ATIC	P31939	0.578966	1.42876
ATL2	Q8NHH9	0.407606	0.791063
ATL3	Q6DD88	0.55161	1.32058
ATM	Q13315	0.480656	1.16144
ATP11B	Q9Y2G3	0.893054	0.833197
ATP11C	Q8NB49	0.505466	0.986817
ATP13A1	Q9HD20	0.860277	1.51623
ATP13A3	Q9H7F0	0.402281	0.724956
ATP1A1	P05023	0.314682	0.71599
ATP1A3	P13637	0.457104	1.04216
ATP1B1	P05026	0.320634	0.706982
ATP1B3	P54709	0.00496801	0.00586138
ATP2A2	P16615	0.567	1.07854
ATP2A3	Q93084	0.688161	1.53192
ATP2B1	P20020	0.810591	1.78186
ATP2B4	P23634	0.770615	1.63626
ATP2C1	P98194	0.369918	0.66928
ATP5F1A	P25705	0.607425	1.49878
ATP5F1B	P06576	0.577279	1.42648
ATP5F1C	P36542	0.572262	1.19656
ATP5F1E	P56381	0.479212	0.635235
ATP5IF1	Q9UII2	0.343777	0.639554
ATP5MC1	P05496	0.581662	1.56938
ATP5ME	P56385	0.769225	1.5516
ATP5MF	P56134	0.743235	1.52954
ATP5MG	O75964	0.574464	1.24911
ATP5MJ	P56378	0.872443	1.54396
ATP5MK	Q96IX5	0.726426	1.51832
ATP5PB	P24539	0.716578	1.29902
ATP5PO	P48047	0.512039	1.52621
ATP6AP1	Q15904	0.513304	0.904056
ATP6AP2	O75787	0.802419	2.09559
ATP6V0A1	Q93050	0.374118	0.546292
ATP6V0A2	Q9Y487	0.661059	1.32825
ATP6V0C	P27449	0.388538	0.527252
ATP6V0D1	P61421	0.71288	1.42385
ATP6V1A	P38606	0.534339	1.4019
ATP6V1B2	P21281	0.545649	1.24919
ATP6V1C1	P21283	0.598975	1.39941
ATP6V1D	Q9Y5K8	0.502593	1.37915
ATP6V1E1	P36543	0.213737	0.476381
ATP6V1G1	O75348	0.807743	1.40216
ATP6V1H	Q9UI12	0.532216	1.22386
ATP8A1	Q9Y2Q0	0.903032	3.05644
ATP9B	O43861	0.55061	1.75981
ATPAF1	Q5TC12	0.604954	1.36786
ATPAF2	Q8N5M1	0.482169	0.83416
ATR	Q13535	0.575907	1.15935
ATRIP	Q8WXE1	1.95094	2.74446
ATRN	O75882	0.546462	1.95848
ATRX	P46100	0.428103	0.785054
ATXN10	Q9UBB4	0.557154	1.36146
ATXN1L	P0C7T5	0.54828	0.938157
ATXN2	Q99700	0.388256	0.849181
ATXN2L	Q8WWM7	0.374448	0.507381
ATXN3	P54252	0.66481	1.36855
ATXN7L3B	Q96GX2	0.742911	1.11817
AUP1	Q9Y679	0.62819	1.21049
AURKA	O14965	0.419463	0.770363
AURKAIP1	Q9NWT8	-0.276001	2.07589
AURKB	Q96GD4	0.328515	0.47762
AVL9	Q8NBF6	0.540295	0.863389
AXIN2	Q9Y2T1	0.321239	0.333637
AZI2	Q9H6S1	0.526691	0.746602
AZIN1	O14977	0.281873	0.459277
B2M	P61769	0.629194	0.945283
B3GALT6	Q96L58	0.296211	0.488385
B3GNT2	Q9NY97	0.581336	0.989911
B4GALT3	O60512	0.43724	0.603313
B4GAT1	O43505	0.812316	1.1424
B9D2	Q9BPU9	0.468604	0.865941
BABAM1	Q9NWV8	0.432807	0.901807
BABAM2	Q9NXR7	0.597753	1.10812
BAG2	O95816	0.120033	0.155936
BAG4	O95429	0.653177	1.19923
BAG5	Q9UL15	0.320625	0.909749
BAG6	P46379	0.711051	1.39775
BAP1	Q92560	0.578405	1.31514
BARD1	Q99728	0.590833	0.998116
BAZ1A	Q9NRL2	0.377885	1.03775
BAZ1B	Q9UIG0	0.359954	0.977525
BAZ2A	Q9UIF9	0.405009	0.993344
BBS1	Q8NFJ9	0.412801	0.776181
BBS10	Q8TAM1	0.893709	1.74147
BBS2	Q9BXC9	0.313154	0.865566
BBS4	Q96RK4	0.674719	1.24242
BBS5	Q8N3I7	0.744502	1.14259
BBS7	Q8IWZ6	0.555323	1.02259
BCAP31	P51572	0.550229	1.27015
BCAS2	O75934	0.432512	0.704746
BCAS3	Q9H6U6	0.567048	0.993856
BCAT1	P54687	0.587097	1.45498
BCAT2	O15382	0.533323	1.09004
BCCIP	Q9P287	0.547349	1.32462
BCDIN3D	Q7Z5W3	0.523701	1.17151
BCHE	P06276	0.855507	1.01633
BCKDHA	P12694	0.483089	0.954518
BCKDHB	P21953	0.441053	0.946654
BCL11A	Q9H165	0.54568	0.744668
BCL11B	Q9C0K0	0.397052	0.758385
BCLAF1	Q9NYF8	-0.51462	0.64106
BCOR	Q6W2J9	0.503569	1.31411
BCR	P11274	0.469323	0.937609
BCS1L	Q9Y276	0.418204	0.397548
BDH1	Q02338	0.626711	1.5618
BDH2	Q9BUT1	0.433269	1.06924
BECN1	Q14457	0.295969	0.607722
BEND5	Q7L4P6	0.0906302	0.219566
BEX2	Q9BXY8	-0.112094	0.15344
BICD1	Q96G01	0.517096	1.14141
BICD2	Q8TD16	0.493354	0.921753
BIN2	Q9UBW5	0.378696	0.950374
BIN3	Q9NQY0	0.766283	0.825815
BIRC2	Q13490	0.350809	0.592873
BIRC6	Q9NR09	0.470379	0.971212
BLK	P51451	0.480707	1.01962
BLM	P54132	0.433909	1.19928
BLMH	Q13867	0.63644	1.4557
BLTP2	Q14667	0.603579	1.25411
BLVRA	P53004	0.609296	1.58571
BLZF1	Q9H2G9	0.106268	0.203787
BMI1	P35226	0.640341	1.04607
BMP2K	Q9NSY1	0.351086	0.679911
BMS1	Q14692	0.517427	1.15007
BNIP1	Q12981	-0.218767	0.453188
BNIP2	Q12982	0.209862	0.542708
BOLA2	Q9H3K6	0.761109	1.77423
BOP1	Q14137	0.585959	1.29789
BORA	Q6PGQ7	0.668488	1.12809
BPHL	Q86WA6	0.428651	0.825818
BPIFB6	Q8NFQ5	0.342697	1.29024
BPNT1	O95861	0.589222	1.25259
BPNT2	Q9NX62	-0.42079	0.422123
BPTF	Q12830	0.908489	2.00674
BRAF	P15056	0.418277	0.888339
BRAP	Q7Z569	0.478168	0.529481
BRAT1	Q6PJG6	0.361172	0.618993
BRCA1	P38398	0.451294	0.412216
BRCA2	P51587	0.515368	0.960483
BRCC3	P46736	0.788016	0.840831
BRD1	O95696	0.337849	0.538515
BRD2	P25440	0.49199	1.73238
BRD9	Q9H8M2	0.8035	1.4298
BRF1	Q92994	0.70805	1.55345
BRI3BP	Q8WY22	0.624545	1.71993
BRIP1	Q9BX63	0.430191	0.804211
BRIX1	Q8TDN6	0.648755	1.33816
BRMS1	Q9HCU9	0.20128	0.319132
BROX	Q5VW32	0.669056	1.4784
BSDC1	Q9NW68	0.508068	0.71265
BSG	P35613	0.521339	1.00132
BSPRY	Q5W0U4	0.775609	2.08617
BST1	Q10588	0.100943	0.0932901
BST2	Q10589	0.1711	0.257503
BTAF1	O14981	0.683255	1.27421
BTBD1	Q9H0C5	0.279394	0.959146
BTBD10	Q9BSF8	0.0840613	0.110326
BTBD3	Q9Y2F9	0.270631	0.402742
BTBD9	Q96Q07	0.253965	0.442858
BTF3	P20290	-0.245323	0.515707
BTN2A1	Q7KYR7	0.765181	1.11303
BTN3A3	O00478	0.519524	0.89964
BTRC	Q9Y297	0.345884	0.560508
BUB1	O43683	-0.0188967	0.0249547
BUB1B	O60566	-0.0730915	0.104122
BUB3	O43684	0.216981	0.503994
BUD23	O43709	0.471023	0.617196
BUD31	P41223	0.480849	0.716475
BYSL	Q13895	0.496454	1.3118
BZW1	Q7L1Q6	0.573775	1.15978
BZW2	Q9Y6E2	0.383615	1.07412
C11orf68	Q9H3H3	0.214914	0.361807
C11orf98	E9PRG8	0.177241	0.381784
C15orf39	Q6ZRI6	0.460952	0.705848
C16orf89	Q6UX73	0.825532	1.45152
C17orf75	Q9HAS0	0.732555	1.39942
C18orf21	Q32NC0	1.12933	2.61391
C19orf53	Q9UNZ5	0.166804	0.168275
C1GALT1	Q9NS00	0.642103	1.22614
C1orf43	Q9BWL3	0.685874	1.28613
C1QBP	Q07021	0.033886	0.0388401
C2CD3	Q4AC94	0.351237	0.634428
C2CD5	Q86YS7	0.770357	1.79544
C3orf38	Q5JPI3	0.0521603	0.0772768
C5orf34	Q96MH7	0.442296	0.72489
C6orf89	Q6UWU4	0.803883	2.37147
C7orf25	Q9BPX7	0.459235	0.886274
C8orf33	Q9H7E9	0.447884	0.787457
C8orf76	Q96K31	0.42849	0.558225
C8orf82	Q6P1X6	0.375316	0.703345
C9	P02748	0.561272	1.01626
C9orf78	Q9NZ63	0.237689	0.729407
CA8	P35219	0.537715	1.41501
CAB39	Q9Y376	0.692845	2.08669
CABIN1	Q9Y6J0	0.52036	1.06645
CACNA1F	O60840	0.319904	0.883727
CACYBP	Q9HB71	0.170243	0.428911
CAD	P27708	0.499833	0.959011
CALCOCO1	Q9P1Z2	0.702072	1.24218
CALCOCO2	Q13137	0.43921	1.32767
CALM1	P0DP23	0.328099	0.519139
CALR	P27797	0.505023	1.47424
CAMK1D	Q8IU85	0.671114	1.03977
CAMK2D	Q13557	0.386169	1.01494
CAMK2G	Q13555	0.563047	1.17427
CAMK4	Q16566	0.868698	1.76291
CAMKMT	Q7Z624	0.214318	0.151059
CAMSAP1	Q5T5Y3	0.37502	0.520567
CAND1	Q86VP6	0.659053	1.36021
CANX	P27824	0.436841	1.60726
CAP1	Q01518	0.504764	1.63186
CAPG	P40121	0.558269	1.09593
CAPN1	P07384	0.681496	1.58445
CAPN10	Q9HC96	0.456576	0.558798
CAPN2	P17655	0.556369	1.57084
CAPN7	Q9Y6W3	0.415167	0.822554
CAPNS1	P04632	0.616365	1.26822
CAPRIN1	Q14444	0.184716	0.302604
CAPZA1	P52907	0.522274	1.26695
CAPZA2	P47755	0.582346	1.34897
CAPZB	P47756	0.576478	1.37419
CARHSP1	Q9Y2V2	-0.200637	0.253291
CARM1	Q86X55	0.638777	1.34185
CARMIL2	Q6F5E8	0.554646	0.997386
CARNMT1	Q8N4J0	0.657171	1.19605
CARNS1	A5YM72	0.542599	0.897551
CARS1	P49589	0.58271	1.31962
CARS2	Q9HA77	0.580282	1.76035
CASC3	O15234	-1.19976	1.64275
CASKIN2	Q8WXE0	0.48532	0.608623
CASP1	P29466	0.514407	1.09962
CASP10	Q92851	0.519215	0.942101
CASP2	P42575	0.573784	0.989847
CASP3	P42574	0.461534	1.11952
CASP6	P55212	0.641763	1.4919
CASP7	P55210	0.444529	0.823288
CASP8	Q14790	0.545057	1.10609
CASTOR2	A6NHX0	0.899647	2.12221
CAT	P04040	0.395716	1.228
CBFA2T3	O75081	0.342611	0.691802
CBFB	Q13951	0.55593	1.14661
CBL	P22681	0.0881863	0.199765
CBLB	Q13191	0.239563	0.548712
CBLL1	Q75N03	0.554471	1.34383
CBR4	Q8N4T8	0.624081	1.42801
CBS	P35520	0.436373	0.680488
CBX1	P83916	-0.101683	0.218476
CBX2	Q14781	0.244901	0.297935
CBX3	Q13185	-0.23046	0.475762
CBX4	O00257	0.11828	0.203428
CBX5	P45973	-0.264382	0.519537
CBX6	O95503	0.161165	0.361156
CC2D1A	Q6P1N0	0.483032	0.95364
CC2D1B	Q5T0F9	0.320582	0.617445
CCAR1	Q8IX12	0.392682	0.904022
CCAR2	Q8N163	0.51281	1.19728
CCDC112	Q8NEF3	0.464441	0.681694
CCDC127	Q96BQ5	0.589003	1.32564
CCDC138	Q96M89	0.355327	0.524347
CCDC14	Q49A88	0.268949	0.347424
CCDC15	Q0P6D6	0.33698	0.518564
CCDC152	Q4G0S7	0.312073	0.630221
CCDC171	Q6TFL3	0.640315	1.37993
CCDC18	Q5T9S5	0.52704	1.01386
CCDC22	O60826	0.534402	1.0908
CCDC25	Q86WR0	0.56864	1.33665
CCDC28B	Q9BUN5	0.234398	0.539758
CCDC47	Q96A33	0.566008	1.27844
CCDC51	Q96ER9	0.449027	0.920937
CCDC61	Q9Y6R9	0.568963	0.832918
CCDC66	A2RUB6	0.505124	0.53802
CCDC77	Q9BR77	0.421783	0.639772
CCDC82	Q8N4S0	0.498202	1.1732
CCDC86	Q9H6F5	0.603852	0.826394
CCDC88A	Q3V6T2	0.247398	0.287287
CCDC93	Q567U6	0.530666	0.909514
CCHCR1	Q8TD31	0.490173	0.885028
CCNA2	P20248	0.459829	1.28877
CCNB1	P14635	0.832781	1.84724
CCNB2	O95067	0.396039	0.611921
CCNC	P24863	0.698256	0.96654
CCND2	P30279	0.457077	1.41219
CCND3	P30281	0.818137	1.39966
CCNE1	P24864	0.778812	1.63407
CCNF	P41002	0.458672	0.858977
CCNH	P51946	0.505487	1.13743
CCNI	Q14094	0.36856	0.604281
CCNI2	Q6ZMN8	0.922681	1.65902
CCNK	O75909	0.499215	1.3096
CCNL1	Q9UK58	0.596409	0.943857
CCNQ	Q8N1B3	1.1492	1.83765
CCNT1	O60563	0.491643	0.962318
CCNYL1	Q8N7R7	-0.0533021	0.0515511
CCP110	O43303	0.496744	0.805888
CCT2	P78371	0.535051	1.48248
CCT3	P49368	0.619867	1.49398
CCT4	P50991	0.557028	1.24975
CCT5	P48643	0.656679	1.62227
CCT6A	P40227	0.684797	1.49075
CCT7	Q99832	0.671254	1.59769
CCT8	P50990	0.630282	1.39461
CCZ1B	P86790	0.552938	0.952053
CD109	Q6YHK3	0.295448	0.423789
CD1B	P29016	1.17425	2.08518
CD1C	P29017	0.597501	0.90036
CD1E	P15812	1.17555	2.24304
CD247	P20963	0.179459	0.26083
CD28	P10747	0.704592	0.747349
CD2AP	Q9Y5K6	0.289443	0.443291
CD38	P28907	0.316669	0.787015
CD3D	P04234	0.638255	1.19049
CD3E	P07766	0.672082	1.73204
CD3G	P09693	0.436537	0.734969
CD4	P01730	0.0310529	0.0464628
CD40LG	P29965	0.664343	1.28801
CD44	P16070	0.469669	0.78709
CD47	Q08722	0.649959	1.00046
CD48	P09326	0.104261	0.12556
CD5	P06127	-0.0846717	0.223848
CD58	P19256	0.0511951	0.0484979
CD59	P13987	-0.281247	0.237872
CD6	P30203	0.612705	0.59486
CD81	P60033	0.340406	0.961162
CD84	Q9UIB8	0.493589	1.59079
CD8A	P01732	0.616559	1.44503
CDAN1	Q8IWY9	0.569722	0.826871
CDC123	O75794	0.414927	0.959423
CDC16	Q13042	0.799349	1.31954
CDC20	Q12834	0.0257003	0.0357181
CDC23	Q9UJX2	0.450589	0.958621
CDC25A	P30304	0.501287	0.991306
CDC25B	P30305	0.549221	1.28957
CDC25C	P30307	0.524096	0.855325
CDC27	P30260	0.381031	0.667798
CDC37	Q16543	0.493078	1.60984
CDC40	O60508	0.557823	1.27093
CDC42	P60953	0.487659	1.00618
CDC42BPB	Q9Y5S2	0.828382	1.55048
CDC42BPG	Q6DT37	0.735043	1.15945
CDC45	O75419	0.602013	1.07343
CDC5L	Q99459	0.365763	0.933053
CDC6	Q99741	0.481138	0.711991
CDC7	O00311	0.443548	0.859034
CDC73	Q6P1J9	-0.0774485	0.179031
CDCA4	Q9BXL8	0.653099	0.499278
CDCA7	Q9BWT1	0.573072	1.3817
CDCA7L	Q96GN5	0.501568	1.0568
CDCA8	Q53HL2	0.104317	0.154905
CDH2	P19022	0.551831	1.32909
CDIN1	Q9Y2V0	0.510741	0.902733
CDIPT	O14735	0.412579	1.01484
CDK1	P06493	0.369751	0.799318
CDK11B	P21127	0.450568	0.840451
CDK17	Q00537	0.793486	1.68169
CDK18	Q07002	0.552504	1.33429
CDK2	P24941	0.492803	1.15637
CDK20	Q8IZL9	0.649801	1.41294
CDK4	P11802	0.431348	0.626502
CDK5	Q00535	0.48317	0.836484
CDK5RAP1	Q96SZ6	0.462716	0.982523
CDK5RAP2	Q96SN8	0.487317	0.680014
CDK5RAP3	Q96JB5	-0.179331	0.261822
CDK6	Q00534	0.535401	0.836265
CDK7	P50613	0.512879	1.06523
CDK8	P49336	0.641001	1.4667
CDK9	P50750	0.688768	1.43058
CDKAL1	Q5VV42	0.493388	0.820243
CDKN1A	P38936	0.936302	1.70604
CDKN3	Q16667	0.131363	0.223211
CDR2	Q01850	0.672711	1.82187
CDS2	O95674	1.2278	2.27713
CDT1	Q9H211	0.661075	1.65954
CDYL	Q9Y232	0.552399	1.28391
CEBPZ	Q03701	0.506724	1.1085
CELF1	Q92879	0.379637	0.708908
CELF2	O95319	0.47768	0.946046
CELSR3	Q9NYQ7	0.508298	0.85535
CENPB	P07199	0.401584	0.892189
CENPE	Q02224	0.362497	0.669007
CENPF	P49454	0.437914	0.929937
CENPH	Q9H3R5	0.364386	0.561468
CENPJ	Q9HC77	0.903437	1.68872
CENPK	Q9BS16	0.644513	1.31177
CENPM	Q9NSP4	0.832864	1.6104
CENPN	Q96H22	0.724052	1.3852
CENPO	Q9BU64	0.354539	0.705677
CENPP	Q6IPU0	0.485832	1.22124
CENPV	Q7Z7K6	0.391552	0.874381
CENPW	Q5EE01	0.646718	1.30599
CEP104	O60308	0.77492	1.91132
CEP120	Q8N960	0.561675	0.915526
CEP128	Q6ZU80	0.308133	0.727599
CEP131	Q9UPN4	0.439247	0.622881
CEP135	Q66GS9	0.265568	0.329425
CEP152	O94986	0.328457	0.566342
CEP170	Q5SW79	0.901944	2.15048
CEP192	Q8TEP8	0.470795	0.829826
CEP250	Q9BV73	0.173222	0.262516
CEP290	O15078	0.68291	1.38946
CEP295	Q9C0D2	0.478354	0.924652
CEP350	Q5VT06	0.454231	0.963556
CEP44	Q9C0F1	0.503531	0.75205
CEP55	Q53EZ4	0.4579	0.769795
CEP57	Q86XR8	0.442464	0.934126
CEP57L1	Q8IYX8	0.34302	0.625084
CEP63	Q96MT8	0.547936	0.996525
CEP70	Q8NHQ1	0.588721	1.11227
CEP72	Q9P209	0.259671	0.659434
CEP76	Q8TAP6	0.369585	0.735188
CEP78	Q5JTW2	0.252124	0.480771
CEP85	Q6P2H3	0.506574	0.805287
CEP85L	Q5SZL2	0.28608	0.670977
CEP89	Q96ST8	0.538495	0.826547
CEP95	Q96GE4	0.405516	0.582808
CEP97	Q8IW35	0.440538	0.656366
CERS2	Q96G23	0.905987	1.73958
CERS6	Q6ZMG9	1.00722	2.184
CERT1	Q9Y5P4	0.559783	1.3142
CETN2	P41208	0.174661	0.208144
CETN3	O15182	0.39193	0.729507
CFAP20	Q9Y6A4	0.470435	1.02678
CFAP36	Q96G28	0.785119	1.14237
CFAP410	O43822	0.651286	0.992293
CFL1	P23528	0.251849	0.485432
CHAC1	Q9BUX1	0.905505	1.61214
CHAF1B	Q13112	0.387855	0.956644
CHAMP1	Q96JM3	0.361412	0.799341
CHAT	P28329	0.557119	1.07546
CHCHD3	Q9NX63	0.373346	0.735959
CHD1	O14646	0.348361	0.788289
CHD1L	Q86WJ1	0.55306	1.24908
CHD3	Q12873	0.303119	0.600332
CHD4	Q14839	0.523248	1.2166
CHD6	Q8TD26	0.667788	1.18989
CHD8	Q9HCK8	0.377642	0.922925
CHD9	Q3L8U1	0.453643	0.740304
CHEK1	O14757	0.344519	0.768555
CHEK2	O96017	0.463507	0.906223
CHERP	Q8IWX8	0.39045	0.575567
CHI3L2	Q15782	1.27882	2.07536
CHID1	Q9BWS9	0.596048	1.33395
CHM	P24386	0.393995	0.941921
CHMP1B	Q7LBR1	-0.232361	0.459302
CHMP2B	Q9UQN3	0.391679	0.567398
CHMP4B	Q9H444	0.170734	0.216209
CHMP5	Q9NZZ3	0.0997988	0.0338484
CHMP7	Q8WUX9	0.323284	0.614721
CHN1	P15882	0.896824	1.89901
CHORDC1	Q9UHD1	0.532599	1.12792
CHP1	Q99653	0.810119	1.69564
CHPF	Q8IZ52	0.481888	0.619627
CHPF2	Q9P2E5	0.391142	0.916654
CHRNA5	P30532	0.465382	0.70363
CHRNA9	Q9UGM1	0.236156	0.367653
CHST10	O43529	0.787359	1.67745
CHST11	Q9NPF2	0.61868	1.79517
CHST14	Q8NCH0	0.511534	0.842156
CHST7	Q9NS84	0.480059	0.901659
CHTF18	Q8WVB6	0.567312	1.06246
CHTOP	Q9Y3Y2	0.179082	1.11919
CHUK	O15111	0.560444	1.15859
CHURC1	Q8WUH1	0.385205	0.728408
CIAO1	O76071	0.485636	1.12179
CIAO2A	Q9H5X1	0.63176	1.13354
CIAO2B	Q9Y3D0	1.61711	2.11988
CIAO3	Q9H6Q4	0.420173	0.681875
CIAPIN1	Q6FI81	0.753475	1.47894
CIB1	Q99828	1.87987	3.31747
CIP2A	Q8TCG1	0.485462	1.00706
CISD1	Q9NZ45	0.459823	0.963768
CISD3	P0C7P0	0.353025	0.636833
CIT	O14578	0.628236	0.937414
CIZ1	Q9ULV3	0.794629	1.86022
CKAP2	Q8WWK9	-0.112571	0.17998
CKAP2L	Q8IYA6	-0.126526	0.17725
CKAP5	Q14008	0.47452	0.830304
CKLF	Q9UBR5	0.981913	2.04941
CKS2	P33552	0.340137	0.864977
CLASP1	Q7Z460	0.218879	0.410511
CLASP2	O75122	0.48588	1.03879
CLCC1	Q96S66	0.573387	1.13381
CLCF1	Q9UBD9	0.138698	0.345836
CLCN3	P51790	0.611709	1.52495
CLCN7	P51798	0.310469	0.491069
CLEC16A	Q2KHT3	-0.493544	1.4257
CLIC1	O00299	0.414143	0.793387
CLIC4	Q9Y696	0.657728	1.20994
CLINT1	Q14677	-0.0202109	0.0273713
CLK1	P49759	0.498268	0.77127
CLK3	P49761	0.375082	0.670266
CLK4	Q9HAZ1	0.514448	1.69727
CLN5	O75503	0.354026	0.927323
CLNS1A	P54105	0.120502	0.16526
CLP1	Q92989	0.441912	0.769988
CLPB	Q9H078	0.502356	1.15317
CLPP	Q16740	0.698722	2.11383
CLPTM1	O96005	0.402251	0.953104
CLPTM1L	Q96KA5	0.795112	1.72829
CLPX	O76031	0.573039	1.38109
CLTA	P09496	0.478681	1.43978
CLTC	Q00610	0.612092	1.34811
CLUH	O75153	0.466371	0.851622
CMAS	Q8NFW8	0.5872	1.16124
CMIP	Q8IY22	0.324041	0.549485
CMPK1	P30085	0.359671	0.761147
CMPK2	Q5EBM0	0.499772	1.14059
CMSS1	Q9BQ75	0.882876	1.48303
CMTM6	Q9NX76	0.216035	0.337061
CMTR1	Q8N1G2	0.428356	0.945892
CMTR2	Q8IYT2	0.620705	1.00553
CNDP2	Q96KP4	0.661676	1.4136
CNN2	Q99439	0.425557	0.612245
CNNM1	Q9NRU3	0.540031	1.2039
CNNM3	Q8NE01	0.417639	0.734335
CNOT1	A5YKK6	0.554246	0.976653
CNOT10	Q9H9A5	0.533268	1.06202
CNOT11	Q9UKZ1	0.475498	0.903848
CNOT2	Q9NZN8	0.468245	0.849476
CNOT3	O75175	0.450843	1.12529
CNOT4	O95628	0.29209	0.601684
CNOT6	Q9ULM6	0.353002	0.442259
CNOT6L	Q96LI5	0.553572	1.08613
CNOT7	Q9UIV1	0.891263	1.55953
CNOT8	Q9UFF9	0.990512	1.88649
CNOT9	Q92600	0.603133	0.696753
CNP	P09543	0.32923	0.587663
CNTLN	Q9NXG0	0.437689	0.729371
CNTRL	Q7Z7A1	0.517767	1.13214
CNTROB	Q8N137	0.171508	0.198013
COA1	Q9GZY4	0.912832	2.33354
COA3	Q9Y2R0	0.718155	1.6487
COASY	Q13057	0.42208	1.00796
COG1	Q8WTW3	0.446796	0.886214
COG2	Q14746	0.481876	1.05903
COG3	Q96JB2	0.586546	1.08193
COG4	Q9H9E3	0.564185	0.846195
COG5	Q9UP83	0.533396	1.01773
COG6	Q9Y2V7	0.484059	0.893232
COG7	P83436	0.599178	1.04432
COG8	Q96MW5	0.418032	0.587306
COL18A1	P39060	0.52824	1.11962
COL4A2	P08572	0.86257	1.65014
COLGALT1	Q8NBJ5	0.64661	1.24718
COMMD2	Q86X83	0.636305	1.35104
COMMD3	Q9UBI1	0.942513	1.6765
COMMD4	Q9H0A8	0.654854	0.975581
COMT	P21964	0.56863	1.05355
COP1	Q8NHY2	0.60999	0.968305
COPA	P53621	0.228385	0.418633
COPB1	P53618	0.52571	0.917621
COPB2	P35606	0.504302	1.10176
COPE	O14579	0.600114	1.39901
COPG1	Q9Y678	0.57186	1.26057
COPG2	Q9UBF2	0.522343	0.997693
COPS2	P61201	0.527153	1.06243
COPS3	Q9UNS2	0.698277	1.93024
COPS4	Q9BT78	0.658449	1.18857
COPS5	Q92905	0.635654	1.45415
COPS6	Q7L5N1	0.571208	1.29149
COPS7A	Q9UBW8	0.50507	1.17414
COPS7B	Q9H9Q2	0.587283	1.07202
COPS8	Q99627	0.551154	0.845026
COPZ1	P61923	0.62882	1.31784
COQ5	Q5HYK3	1.01297	1.0188
COQ6	Q9Y2Z9	0.374996	0.773733
COQ8A	Q8NI60	0.37741	0.721073
CORO1A	P31146	0.528305	1.13525
CORO1B	Q9BR76	0.775499	1.91914
CORO1C	Q9ULV4	0.480843	1.09484
CORO2A	Q92828	0.437297	0.715046
CORO7	P57737	0.514463	0.824003
COTL1	Q14019	0.513541	1.32973
COX11	Q9Y6N1	0.435729	1.02285
COX15	Q7KZN9	0.479438	1.54638
COX20	Q5RI15	0.48432	1.18154
COX4I1	P13073	0.488331	1.14272
COX6A1	P12074	0.103589	0.353257
COX6C	P09669	0.521451	1.33948
COX7A2	P14406	0.577405	1.22601
COX7B	P24311	0.605249	0.921448
CPD	O75976	0.185209	0.371223
CPLANE1	Q9H799	0.461392	0.756537
CPNE1	Q99829	0.526572	1.21209
CPNE3	O75131	0.597083	1.48254
CPOX	P36551	0.265411	0.792588
CPPED1	Q9BRF8	0.5756	1.16426
CPSF1	Q10570	0.589271	1.31754
CPSF2	Q9P2I0	0.464919	1.07536
CPSF3	Q9UKF6	0.489918	1.08513
CPSF4	O95639	0.589223	0.680803
CPSF6	Q16630	0.446256	1.27255
CPSF7	Q8N684	0.524226	1.26293
CPT1A	P50416	0.703559	1.38192
CPT2	P23786	0.536428	1.31151
CPVL	Q9H3G5	0.535517	0.923353
CRBN	Q96SW2	0.54844	1.07608
CRKL	P46109	0.365819	1.1174
CRLF3	Q8IUI8	0.51014	1.12313
CRNKL1	Q9BZJ0	0.570027	1.14197
CROCC	Q5TZA2	0.590114	1.69802
CRTAP	O75718	0.681343	1.45633
CRY1	Q16526	0.845468	1.71577
CRY2	Q49AN0	0.421041	0.573499
CRYBG1	Q9Y4K1	0.466342	0.85635
CRYL1	Q9Y2S2	0.743429	2.04096
CRYZ	Q08257	0.550323	1.15095
CRYZL1	O95825	0.658295	1.24124
CS	O75390	0.65103	2.91135
CSDE1	O75534	0.165123	0.350875
CSE1L	P55060	0.543523	1.02201
CSF1R	P07333	1.38534	2.40144
CSGALNACT2	Q8N6G5	0.604784	0.994579
CSK	P41240	0.402343	0.52839
CSNK1A1	P48729	0.403131	0.849046
CSNK1D	P48730	0.0920022	0.408127
CSNK1E	P49674	0.458576	1.08411
CSNK1G1	Q9HCP0	-0.0801716	0.0997549
CSNK2A1	P68400	0.628521	1.4761
CSNK2A2	P19784	0.527817	1.35112
CSNK2B	P67870	0.494445	1.0129
CSPP1	Q1MSJ5	0.371494	0.692157
CSRNP1	Q96S65	0.553212	1.21086
CSRP1	P21291	0.783019	1.47934
CSTB	P04080	0.447527	0.741457
CSTF1	Q05048	0.533937	1.23734
CSTF2T	Q9H0L4	-0.105012	0.119925
CSTF3	Q12996	0.50758	1.34105
CSTPP1	Q9H6J7	0.888507	2.02482
CTBP1	Q13363	0.549664	1.24381
CTC1	Q2NKJ3	0.666702	1.12821
CTCF	P49711	0.325636	0.912333
CTDNEP1	O95476	0.475497	0.979362
CTDP1	Q9Y5B0	0.309807	1.14648
CTDSPL2	Q05D32	0.595435	1.78078
CTH	P32929	0.512636	0.981424
CTNNB1	P35222	0.855441	2.05932
CTNNBL1	Q8WYA6	0.729928	1.93579
CTPS1	P17812	0.626476	1.2565
CTPS2	Q9NRF8	0.43976	0.893947
CTR9	Q6PD62	0.477011	1.11003
CTSC	P53634	0.389964	1.26719
CTSD	P07339	0.700571	1.47981
CTU1	Q7Z7A3	0.614258	0.798217
CTU2	Q2VPK5	0.266478	0.365628
CUEDC2	Q9H467	0.30175	0.655875
CUL1	Q13616	0.568708	1.30284
CUL2	Q13617	0.510437	1.18284
CUL3	Q13618	0.553869	1.26668
CUL4A	Q13619	0.48822	1.0883
CUL4B	Q13620	0.477418	0.864336
CUL5	Q93034	0.549066	1.10535
CUL7	Q14999	0.497451	0.926404
CUL9	Q8IWT3	0.464815	0.719355
CUTA	O60888	0.514309	0.886476
CUTC	Q9NTM9	0.199333	0.330451
CWC22	Q9HCG8	0.509972	1.19717
CWF19L1	Q69YN2	0.474206	1.20105
CWF19L2	Q2TBE0	0.410662	0.978127
CXCR4	P61073	0.197465	0.152045
CXXC1	Q9P0U4	0.240623	0.485325
CYB5B	O43169	0.493765	0.78259
CYB5R1	Q9UHQ9	0.467541	0.91268
CYB5R3	P00387	0.640221	1.34417
CYB5R4	Q7L1T6	1.5204	2.55868
CYBA	P13498	0.896303	1.6295
CYBC1	Q9BQA9	0.838904	1.46454
CYC1	P08574	0.531404	1.08796
CYCS	P99999	0.370259	0.541739
CYFIP1	Q7L576	0.711423	1.05916
CYFIP2	Q96F07	0.510492	1.0301
CYLD	Q9NQC7	0.405203	0.700629
CYP20A1	Q6UW02	0.418964	0.814056
CYP4V2	Q6ZWL3	0.38148	0.599265
CYP51A1	Q16850	0.569068	1.14992
CYRIB	Q9NUQ9	0.476943	0.988768
CYTH1	Q15438	0.437615	0.669273
CYTH2	Q99418	0.31912	0.620811
DAAM1	Q9Y4D1	-0.0956841	0.136363
DAB1	O75553	0.486961	1.00841
DAD1	P61803	0.678276	1.66243
DAGLB	Q8NCG7	0.435568	0.603982
DALRD3	Q5D0E6	0.699422	0.97034
DAP3	P51398	0.756492	1.53806
DAPK3	O43293	0.476135	0.817052
DARS1	P14868	0.529406	1.23386
DARS2	Q6PI48	0.615868	1.53082
DAXX	Q9UER7	0.328761	0.390615
DAZAP1	Q96EP5	0.457696	0.73249
DBF4B	Q8NFT6	0.406111	0.523463
DBN1	Q16643	0.670907	1.91318
DBNL	Q9UJU6	0.227084	0.323524
DBR1	Q9UK59	0.400956	0.840887
DBT	P11182	0.670696	1.77977
DCAF1	Q9Y4B6	0.526915	1.04165
DCAF10	Q5QP82	0.363824	0.575132
DCAF11	Q8TEB1	0.335859	0.665859
DCAF12	Q5T6F0	0.54955	1.1272
DCAF13	Q9NV06	0.446105	0.731651
DCAF15	Q66K64	0.539392	1.16558
DCAF4	Q8WV16	0.550309	1.15584
DCAF5	Q96JK2	0.385317	0.592527
DCAF6	Q58WW2	0.777624	2.35434
DCAF7	P61962	0.177303	0.309034
DCAF8	Q5TAQ9	0.264363	0.615397
DCAKD	Q8WVC6	0.570893	1.45057
DCD	P81605	0.316376	0.967073
DCK	P27707	0.64242	1.54993
DCLRE1B	Q9H816	0.406202	0.563106
DCP1A	Q9NPI6	0.561245	1.01577
DCP1B	Q8IZD4	0.551013	0.839957
DCP2	Q8IU60	0.50062	0.763832
DCPS	Q96C86	0.560426	1.21662
DCTD	P32321	0.749553	1.68227
DCTN1	Q14203	0.548215	1.0199
DCTN2	Q13561	0.447138	0.835824
DCTN3	O75935	0.755532	1.20168
DCTN4	Q9UJW0	0.467031	0.940984
DCTN5	Q9BTE1	0.388605	0.753045
DCUN1D1	Q96GG9	0.648581	2.04858
DCUN1D5	Q9BTE7	0.587034	1.12555
DCXR	Q7Z4W1	0.720729	1.32219
DDB1	Q16531	0.583304	1.28153
DDB2	Q92466	0.430513	0.812661
DDHD1	Q8NEL9	0.425133	0.833762
DDHD2	O94830	0.457847	0.861401
DDI2	Q5TDH0	0.575078	1.34345
DDIT4	Q9NX09	0.613655	1.12187
DDOST	P39656	0.600454	1.31244
DDX1	Q92499	0.54607	1.25755
DDX10	Q13206	0.393555	0.735326
DDX11	Q96FC9	0.564376	0.963115
DDX11L8	A8MPP1	0.387821	0.63055
DDX17	Q92841	0.345072	0.64211
DDX18	Q9NVP1	0.393119	0.871068
DDX19A	Q9NUU7	0.5897	1.2676
DDX19B	Q9UMR2	-0.382847	1.3423
DDX20	Q9UHI6	0.387426	0.798603
DDX21	Q9NR30	0.335513	0.711783
DDX23	Q9BUQ8	0.522912	1.18879
DDX24	Q9GZR7	0.255626	0.53653
DDX25	Q9UHL0	0.253484	0.454783
DDX27	Q96GQ7	0.569266	1.15212
DDX28	Q9NUL7	0.61828	1.13018
DDX31	Q9H8H2	0.49195	0.910269
DDX39A	O00148	0.491572	1.13162
DDX39B	Q13838	0.597905	1.63768
DDX3X	O00571	0.435209	0.904133
DDX3Y	O15523	0.293273	0.616525
DDX41	Q9UJV9	0.594571	1.23489
DDX42	Q86XP3	0.515678	1.17772
DDX46	Q7L014	0.357828	0.921124
DDX47	Q9H0S4	0.568099	1.4514
DDX49	Q9Y6V7	0.449045	0.865243
DDX5	P17844	0.306349	0.632884
DDX50	Q9BQ39	0.423426	0.963446
DDX51	Q8N8A6	0.327671	0.407565
DDX52	Q9Y2R4	0.595793	1.30804
DDX54	Q8TDD1	-0.069931	0.0972024
DDX55	Q8NHQ9	0.368567	0.733511
DDX56	Q9NY93	0.704918	1.2064
DDX6	P26196	0.485755	1.04395
DDX60	Q8IY21	0.448164	0.903465
DDX60L	Q5H9U9	0.498093	0.400599
DECR1	Q16698	0.543446	1.30527
DECR2	Q9NUI1	0.584883	0.966016
DEF6	Q9H4E7	0.507407	0.968491
DEGS1	O15121	0.546063	1.12396
DEK	P35659	-0.0991332	0.191537
DENND10P1	Q6NSW5	0.570436	1.37082
DENND1C	Q8IV53	0.451837	1.00927
DENND2D	Q9H6A0	0.556766	0.98431
DENND4B	O75064	0.561554	0.820632
DENND4C	Q5VZ89	0.596797	1.01378
DENND6A	Q8IWF6	0.382029	0.632366
DENR	O43583	0.259036	0.482244
DEPDC1B	Q8WUY9	0.456467	0.510787
DEPDC5	O75140	0.69958	1.64807
DERA	Q9Y315	0.574144	0.993644
DERL1	Q9BUN8	0.154156	0.487784
DERL2	Q9GZP9	0.557102	1.21462
DESI1	Q6ICB0	0.457423	1.26182
DFFB	O76075	0.614222	1.40909
DGKA	P23743	0.508618	0.793533
DGKH	Q86XP1	0.372275	0.825457
DGKQ	P52824	0.751613	1.2324
DGKZ	Q13574	0.131405	0.134668
DGUOK	Q16854	0.504607	0.729682
DHCR24	Q15392	0.430962	0.917877
DHCR7	Q9UBM7	0.976257	1.81938
DHDDS	Q86SQ9	0.663075	1.19563
DHFR	P00374	0.536186	0.854164
DHPS	P49366	0.714424	1.50379
DHRS1	Q96LJ7	0.570373	0.961267
DHRS11	Q6UWP2	0.292319	0.934166
DHRS13	Q6UX07	0.325765	0.569275
DHRS7	Q9Y394	0.533463	1.06208
DHRS7B	Q6IAN0	0.599408	1.15011
DHTKD1	Q96HY7	0.327276	0.794571
DHX15	O43143	0.560272	1.35418
DHX16	O60231	0.53028	1.00526
DHX29	Q7Z478	0.498941	0.917704
DHX30	Q7L2E3	0.441483	0.87935
DHX33	Q9H6R0	0.362026	0.825175
DHX35	Q9H5Z1	0.609857	1.19655
DHX36	Q9H2U1	0.508451	0.751986
DHX37	Q8IY37	0.690477	1.45658
DHX38	Q92620	0.159674	0.487225
DHX40	Q8IX18	0.465621	0.758426
DHX57	Q6P158	0.569531	0.68342
DHX58	Q96C10	0.419238	1.33267
DHX8	Q14562	0.655364	1.21198
DHX9	Q08211	0.524971	1.06572
DIABLO	Q9NR28	0.611367	1.34867
DIAPH1	O60610	0.307112	0.726824
DIAPH2	O60879	0.313211	0.934717
DIAPH3	Q9NSV4	0.519801	0.963545
DICER1	Q9UPY3	0.346881	1.03323
DIDO1	Q9BTC0	0.761639	1.6233
DIMT1	Q9UNQ2	0.466333	1.04098
DIP2A	Q14689	0.478692	0.95455
DIP2B	Q9P265	0.125399	0.232131
DIS3	Q9Y2L1	0.512892	1.006
DIS3L	Q8TF46	0.394761	0.836326
DIS3L2	Q8IYB7	0.555943	1.14603
DISC1	Q9NRI5	0.467527	0.921802
DKC1	O60832	0.522194	1.35816
DLAT	P10515	0.51732	1.44557
DLD	P09622	0.613408	1.723
DLGAP5	Q15398	0.162597	0.248617
DLST	P36957	0.160254	0.248074
DMBT1	Q9UGM3	0.578543	1.29198
DMWD	Q09019	0.607338	0.806874
DMXL1	Q9Y485	0.493326	0.834046
DMXL2	Q8TDJ6	0.471834	0.797284
DNA2	P51530	0.486773	0.87534
DNAAF10	Q96MX6	0.558351	1.13374
DNAAF5	Q86Y56	0.616844	1.05459
DNAJA1	P31689	-0.00656446	0.0114482
DNAJA2	O60884	0.278962	0.794108
DNAJA3	Q96EY1	0.413332	0.445327
DNAJB1	P25685	0.0287635	0.0496294
DNAJB12	Q9NXW2	0.354339	0.902097
DNAJB14	Q8TBM8	0.738309	1.26449
DNAJB6	O75190	0.131495	0.267676
DNAJC10	Q8IXB1	0.597754	1.31688
DNAJC11	Q9NVH1	0.515005	1.0835
DNAJC13	O75165	0.557762	1.35484
DNAJC16	Q9Y2G8	0.493106	0.749128
DNAJC19	Q96DA6	0.535954	1.30648
DNAJC2	Q99543	0.282878	0.578844
DNAJC3	Q13217	0.274239	0.628273
DNAJC30	Q96LL9	0.462027	1.30135
DNAJC7	Q99615	0.280962	0.483622
DNAJC8	O75937	0.398276	0.756761
DNASE2	O00115	0.639154	1.74513
DNM1L	O00429	0.56404	1.34666
DNM2	P50570	0.536526	1.06121
DNMBP	Q6XZF7	0.546445	0.931596
DNMT1	P26358	0.405146	1.01195
DNMT3A	Q9Y6K1	0.497803	0.934282
DNPEP	Q9ULA0	0.524713	1.17148
DNTTIP1	Q9H147	0.475438	1.18978
DNTTIP2	Q5QJE6	0.704424	1.30957
DOCK10	Q96BY6	0.444141	0.70405
DOCK11	Q5JSL3	0.493753	0.939138
DOCK2	Q92608	0.507674	0.98556
DOCK7	Q96N67	0.509574	0.9673
DOHH	Q9BU89	0.483049	0.661521
DOK1	Q99704	0.466774	0.724454
DOP1A	Q5JWR5	0.512786	1.08865
DOP1B	Q9Y3R5	0.608327	1.87662
DPF2	Q92785	0.61445	1.59375
DPH1	Q9BZG8	0.350227	0.471003
DPH2	Q9BQC3	0.529234	0.971094
DPH5	Q9H2P9	0.448205	0.700271
DPH6	Q7L8W6	0.513584	0.888894
DPH7	Q9BTV6	0.263802	0.386083
DPM1	O60762	0.436815	1.00176
DPM3	Q9P2X0	1.11023	1.86134
DPP3	Q9NY33	0.528008	1.15864
DPP7	Q9UHL4	0.444131	0.73939
DPP8	Q6V1X1	0.587547	1.1186
DPP9	Q86TI2	0.438379	0.721998
DPYD	Q12882	0.368741	0.642415
DPYSL2	Q16555	0.442254	1.36128
DRG1	Q9Y295	0.648098	1.37796
DRG2	P55039	0.556875	0.988247
DROSHA	Q9NRR4	0.35638	1.00082
DSC1	Q08554	0.0999037	0.183706
DSC2	Q02487	0.354803	0.321759
DSCC1	Q9BVC3	0.631524	0.959361
DSG2	Q14126	0.14012	0.258591
DSTN	P60981	0.469649	0.802551
DTL	Q9NZJ0	0.438121	0.681602
DTNBP1	Q96EV8	0.569724	1.03546
DTX1	Q86Y01	0.330372	0.512308
DTX3L	Q8TDB6	0.458768	0.762887
DTYMK	P23919	0.622147	1.5545
DUS2	Q9NX74	0.592324	1.4212
DUS3L	Q96G46	0.312335	0.590242
DUSP1	P28562	0.412957	0.911097
DUSP11	O75319	0.55539	0.801387
DUSP12	Q9UNI6	0.242397	0.581932
DUSP2	Q05923	0.267377	0.418912
DUSP3	P51452	0.459109	1.32387
DUT	P33316	0.0996698	0.29419
DVL1	O14640	0.501962	1.14005
DVL2	O14641	0.449359	0.596161
DVL3	Q92997	0.463483	0.789863
DYM	Q7RTS9	0.56042	1.21171
DYNC1H1	Q14204	0.573756	1.13615
DYNC1I2	Q13409	0.528259	1.09931
DYNC1LI1	Q9Y6G9	0.521835	1.11925
DYNC1LI2	O43237	0.657303	1.31488
DYNC2I1	Q8WVS4	0.39632	1.06259
DYNC2I2	Q96EX3	0.357181	0.643262
DYNLL1	P63167	0.777859	1.27219
DYNLT1	P63172	0.587411	1.24372
DYRK1A	Q13627	0.399723	1.22978
DYRK3	O43781	0.810865	1.16359
DZIP3	Q86Y13	0.483829	0.952273
EARS2	Q5JPH6	0.612366	1.0185
EBNA1BP2	Q99848	0.353212	0.742636
ECD	O95905	0.29014	0.532096
ECH1	Q13011	0.613332	1.83941
ECHDC1	Q9NTX5	0.567444	1.29222
ECHS1	P30084	0.508563	1.57715
ECI2	O75521	0.634644	1.3264
ECPAS	Q5VYK3	0.767775	1.62965
ECSIT	Q9BQ95	0.822232	1.03145
ECT2	Q9H8V3	0.623552	1.34751
EDC3	Q96F86	0.37346	0.902861
EDC4	Q6P2E9	0.533685	0.941789
EDEM1	Q92611	0.756273	1.72815
EDEM3	Q9BZQ6	0.505226	1.00915
EED	O75530	0.60374	1.16083
EEF1A1	P68104	0.491906	1.46643
EEF1A2	Q05639	0.195619	0.764648
EEF1AKMT2	Q5JPI9	0.70954	1.37697
EEF1AKMT4	P0DPD7	0.606834	1.53476
EEF1B2	P24534	0.0885887	0.105944
EEF1D	P29692	-0.474221	0.960351
EEF1E1	O43324	0.651656	1.247
EEF1G	P26641	0.716464	1.73259
EEF2	P13639	0.591579	1.34895
EEF2K	O00418	0.527622	0.850123
EEFSEC	P57772	0.493867	0.883609
EFCAB7	A8K855	0.361134	0.851487
EFHD2	Q96C19	0.533133	1.16934
EFL1	Q7Z2Z2	0.515378	0.97618
EFR3A	Q14156	0.152906	0.246621
EFTUD2	Q15029	0.466691	1.13291
EGLN1	Q9GZT9	0.429925	0.737523
EGLN2	Q96KS0	-0.152951	0.156473
EGR1	P18146	1.58523	2.97426
EHD1	Q9H4M9	0.363256	1.04019
EHD4	Q9H223	0.310174	0.57116
EHMT1	Q9H9B1	0.566114	1.3053
EHMT2	Q96KQ7	0.635155	1.07871
EID1	Q9Y6B2	1.00472	1.88233
EID2	Q8N6I1	0.690863	1.20615
EIF1AY	O14602	-0.00427755	0.00814019
EIF1B	O60739	0.193757	0.283426
EIF2A	Q9BY44	0.520692	1.17193
EIF2AK1	Q9BQI3	0.53999	0.992269
EIF2AK2	P19525	0.44326	0.778415
EIF2AK4	Q9P2K8	0.440786	0.947513
EIF2B1	Q14232	0.602839	1.19441
EIF2B2	P49770	0.468607	1.10172
EIF2B3	Q9NR50	0.526952	1.10046
EIF2B4	Q9UI10	0.480944	0.958116
EIF2B5	Q13144	0.527102	0.952162
EIF2D	P41214	0.377553	0.778168
EIF2S1	P05198	0.562222	1.3096
EIF2S2	P20042	0.33455	0.831255
EIF2S3	P41091	0.528167	1.22811
EIF3A	Q14152	0.525456	1.06124
EIF3B	P55884	0.541442	1.07301
EIF3CL	B5ME19	0.624402	1.38008
EIF3D	O15371	0.517454	1.03697
EIF3E	P60228	0.59325	1.1728
EIF3F	O00303	0.668467	1.40236
EIF3H	O15372	0.631666	1.2063
EIF3I	Q13347	0.440279	0.912353
EIF3J	O75822	0.401321	0.869798
EIF3K	Q9UBQ5	0.630817	1.23159
EIF3L	Q9Y262	0.672935	1.43677
EIF3M	Q7L2H7	0.571658	1.14516
EIF4A1	P60842	0.569368	1.21527
EIF4A2	Q14240	0.709143	1.25151
EIF4A3	P38919	0.605831	1.27432
EIF4B	P23588	-0.543304	0.779829
EIF4E	P06730	0.534878	1.30693
EIF4E2	O60573	0.439203	1.00436
EIF4ENIF1	Q9NRA8	0.301818	0.547254
EIF4G1	Q04637	0.442023	1.16338
EIF4G2	P78344	0.467307	0.907106
EIF4G3	O43432	0.509624	1.11001
EIF4H	Q15056	0.356695	0.513491
EIF5	P55010	0.329201	0.633866
EIF5A	P63241	0.376273	0.428668
EIF5B	O60841	0.420505	0.910187
EIF6	P56537	0.595467	1.31293
EIPR1	Q53HC9	0.481339	1.00051
ELAC2	Q9BQ52	0.539476	1.25806
ELAVL1	Q15717	0.341492	0.843749
ELF1	P32519	0.260306	0.579675
ELL	P55199	0.304696	0.310098
ELMO1	Q92556	0.563503	1.20003
ELMO2	Q96JJ3	0.382127	0.760753
ELOB	Q15370	0.761964	1.85591
ELOC	Q15369	1.03561	1.77989
ELOVL4	Q9GZR5	0.502078	1.10615
ELOVL5	Q9NYP7	0.798306	1.95126
ELP1	O95163	0.625045	1.42059
ELP2	Q6IA86	0.619031	1.56148
ELP3	Q9H9T3	0.660701	1.34729
ELP4	Q96EB1	0.508324	0.946957
ELP5	Q8TE02	0.598779	0.855646
ELP6	Q0PNE2	0.801907	1.41642
EMB	Q6PCB8	0.841475	1.85358
EMC1	Q8N766	0.500397	0.940182
EMC10	Q5UCC4	0.301247	0.578668
EMC2	Q15006	0.685339	1.05659
EMC3	Q9P0I2	0.802485	1.56467
EMC4	Q5J8M3	0.848911	1.43933
EMC7	Q9NPA0	0.473672	1.2789
EMC8	O43402	0.531865	0.853128
EMD	P50402	0.601813	0.957261
EME1	Q96AY2	0.670794	1.51015
EMG1	Q92979	0.327222	0.840626
EML2	O95834	0.616753	1.08755
EML3	Q32P44	0.595917	1.05639
EML4	Q9HC35	0.405401	0.84952
EML5	Q05BV3	0.539288	1.03122
EMSY	Q7Z589	0.577637	1.44946
ENC1	O14682	0.716363	1.36711
ENDOD1	O94919	0.583951	0.91531
ENDOG	Q14249	0.684809	1.31056
ENDOV	Q8N8Q3	0.45842	0.693887
ENO1	P06733	0.530149	1.47948
ENO2	P09104	0.654594	1.30069
ENO3	P13929	0.848991	1.49032
ENOPH1	Q9UHY7	0.542132	1.54796
ENOSF1	Q7L5Y1	0.729851	1.42648
EP300	Q09472	0.489151	1.14209
EP400	Q96L91	0.447385	1.22506
EPB41	P11171	0.224091	0.504134
EPB41L2	O43491	0.133392	0.269728
EPB41L5	Q9HCM4	0.322723	0.715983
EPG5	Q9HCE0	0.422303	0.994141
EPHB2	P29323	0.217289	0.706851
EPHX1	P07099	0.53205	0.981255
EPHX2	P34913	0.56514	1.32352
EPHX4	Q8IUS5	0.351402	0.725649
EPM2AIP1	Q7L775	0.68357	0.853051
EPRS1	P07814	0.593616	1.21303
EPS15	P42566	0.488359	0.839788
EPS15L1	Q9UBC2	0.558077	0.959493
EPSTI1	Q96J88	0.879441	1.84635
ERAP1	Q9NZ08	0.658564	1.27926
ERAP2	Q6P179	0.60203	1.28864
ERBIN	Q96RT1	0.229764	0.338395
ERCC1	P07992	0.423076	0.725007
ERCC2	P18074	0.538976	1.19166
ERCC3	P19447	0.563717	1.25413
ERCC4	Q92889	0.362263	0.147706
ERCC5	P28715	0.179335	0.315818
ERCC6L	Q2NKX8	0.482641	0.906916
ERF	P50548	0.375431	0.875007
ERFL	A0A1W2PQ73	0.992806	1.96024
ERG28	Q9UKR5	0.575768	1.37546
ERGIC2	Q96RQ1	0.481627	0.820222
ERGIC3	Q9Y282	0.773808	0.955695
ERH	P84090	-0.91113	2.09823
ERI1	Q8IV48	0.574227	1.2382
ERI3	O43414	0.538066	1.0494
ERLEC1	Q96DZ1	0.550687	1.07799
ERLIN1	O75477	0.475995	0.950519
ERLIN2	O94905	0.442447	0.910189
ERMP1	Q7Z2K6	0.736753	1.347
ERN1	O75460	0.546679	0.737741
ERO1A	Q96HE7	0.575566	1.77028
ERP44	Q9BS26	0.765656	1.93233
ESCO2	Q56NI9	0.64013	1.56305
ESD	P10768	0.541308	1.32075
ESF1	Q9H501	0.488483	0.934933
ESPL1	Q14674	0.509398	0.901249
ESRP1	Q6NXG1	0.515933	0.882625
ESRRA	P11474	0.09327	0.139163
ESYT1	Q9BSJ8	0.416431	0.686434
ESYT2	A0FGR8	0.478144	1.14302
ETAA1	Q9NY74	0.259983	0.405221
ETF1	P62495	0.536493	1.22489
ETFA	P13804	0.523101	1.19863
ETFB	P38117	0.316219	0.629905
ETFDH	Q16134	0.491317	1.07601
ETHE1	O95571	0.5741	1.27291
ETNK1	Q9HBU6	0.701207	1.53023
ETS1	P14921	0.700011	1.53358
ETS2	P15036	0.483334	0.972629
EVL	Q9UI08	0.438768	0.904439
EWSR1	Q01844	-0.0216993	0.0231392
EXD2	Q9NVH0	0.470496	1.07398
EXO1	Q9UQ84	0.444539	0.689251
EXOC1	Q9NV70	0.504754	1.10516
EXOC2	Q96KP1	0.669991	1.14679
EXOC3	O60645	0.398961	0.847453
EXOC4	Q96A65	0.609252	1.12512
EXOC5	O00471	0.497108	0.881524
EXOC6	Q8TAG9	0.474368	0.829491
EXOC6B	Q9Y2D4	0.266922	0.400855
EXOC7	Q9UPT5	0.392307	0.741583
EXOC8	Q8IYI6	0.507819	1.01558
EXOSC1	Q9Y3B2	0.579421	1.52081
EXOSC10	Q01780	0.464349	1.04513
EXOSC2	Q13868	0.589244	1.21992
EXOSC3	Q9NQT5	0.482949	0.74113
EXOSC4	Q9NPD3	0.78635	1.63337
EXOSC5	Q9NQT4	0.334028	1.49603
EXOSC6	Q5RKV6	0.28187	0.458071
EXOSC7	Q15024	0.519116	1.15252
EXOSC8	Q96B26	0.515288	1.10981
EXOSC9	Q06265	0.469245	0.906848
EXPH5	Q8NEV8	0.55622	1.31714
EXT2	Q93063	0.697378	1.60086
EXTL2	Q9UBQ6	0.81844	1.39188
EYA3	Q99504	0.581003	0.824784
EZH2	Q15910	0.295727	0.791767
EZR	P15311	0.452703	1.22842
F5	P12259	0.464806	0.829184
F8A1	P23610	0.607454	0.840086
FA2H	Q7L5A8	0.61876	1.17247
FABP5	Q01469	0.491983	1.53311
FADD	Q13158	0.205558	0.374884
FADS1	O60427	0.603004	1.32606
FADS2	O95864	0.955856	1.91896
FAF1	Q9UNN5	0.554014	1.22203
FAF2	Q96CS3	0.49909	0.995653
FAH	P16930	0.429473	1.06966
FAHD1	Q6P587	0.512459	1.03139
FAHD2B	Q6P2I3	0.358615	0.619921
FAM111A	Q96PZ2	0.675573	1.40032
FAM111B	Q6SJ93	0.181304	0.25002
FAM114A2	Q9NRY5	0.41154	0.695174
FAM117B	Q6P1L5	0.293963	0.570112
FAM118B	Q9BPY3	0.965216	1.93074
FAM120A	Q9NZB2	0.513079	0.945432
FAM120B	Q96EK7	0.49194	0.826377
FAM120C	Q9NX05	0.511443	1.14405
FAM162A	Q96A26	0.504612	1.34151
FAM169A	Q9Y6X4	0.45745	0.987967
FAM210A	Q96ND0	0.627089	1.21954
FAM216A	Q8WUB2	0.37943	0.598606
FAM221A	A4D161	0.494386	0.69112
FAM223B	A6NKX1	0.0285015	0.0662342
FAM234B	A2RU67	0.242874	0.417534
FAM72C	H0Y354	0.83836	1.43304
FAM76A	Q8TAV0	0.457507	0.872704
FAM76B	Q5HYJ3	0.406792	0.962073
FAM83D	Q9H4H8	0.42901	0.757046
FAM83E	Q2M2I3	0.445304	1.08463
FAM83G	A6ND36	0.267656	0.598347
FAM91A1	Q658Y4	0.472147	0.838164
FAM98A	Q8NCA5	0.629605	1.84023
FAM98B	Q52LJ0	0.50219	1.20363
FAM98C	Q17RN3	0.404065	0.67867
FANCA	O15360	0.560923	1.00189
FANCB	Q8NB91	0.428126	0.70001
FANCC	Q00597	0.561006	1.29973
FANCD2	Q9BXW9	0.569022	1.359
FANCF	Q9NPI8	0.734505	1.30194
FANCG	O15287	0.536896	1.14431
FANCI	Q9NVI1	0.420824	0.851272
FANCL	Q9NW38	0.583896	0.975901
FANCM	Q8IYD8	0.647346	1.54259
FAR1	Q8WVX9	0.60569	1.05434
FAR2	Q96K12	0.435671	1.02034
FARP1	Q9Y4F1	0.620962	1.44809
FARP2	O94887	0.380135	0.565342
FARS2	O95363	0.461269	0.911092
FARSA	Q9Y285	0.405955	0.572843
FARSB	Q9NSD9	0.566271	1.12286
FASN	P49327	0.546375	1.07744
FASTK	Q14296	0.359444	0.829801
FASTKD1	Q53R41	1.03778	2.20904
FASTKD2	Q9NYY8	0.585317	1.02808
FASTKD3	Q14CZ7	0.461624	0.874422
FASTKD5	Q7L8L6	0.702744	1.51789
FAT1	Q14517	0.490709	1.01492
FAU	P62861	-0.115137	0.284853
FBL	P22087	0.591018	1.64021
FBRS	Q9HAH7	0.399328	0.711232
FBRSL1	Q9HCM7	0.475837	0.676847
FBXL12	Q9NXK8	0.194174	0.238515
FBXL16	Q8N461	0.473321	0.888608
FBXL17	Q9UF56	0.497538	0.601015
FBXL18	Q96ME1	0.28156	0.617338
FBXL19	Q6PCT2	1.08836	1.90547
FBXL2	Q9UKC9	0.0802797	0.0384739
FBXL3	Q9UKT7	0.457045	0.610878
FBXL4	Q9UKA2	0.577535	0.932527
FBXL5	Q9UKA1	0.538117	0.965469
FBXL6	Q8N531	0.405267	0.577265
FBXL8	Q96CD0	0.52384	0.791834
FBXO21	O94952	0.302877	0.567138
FBXO22	Q8NEZ5	0.580097	1.39338
FBXO25	Q8TCJ0	0.81789	1.65855
FBXO3	Q9UK99	0.437695	1.14812
FBXO31	Q5XUX0	0.268422	0.409302
FBXO33	Q7Z6M2	0.76616	0.820384
FBXO38	Q6PIJ6	0.391381	0.692904
FBXO4	Q9UKT5	0.298306	0.822688
FBXO41	Q8TF61	0.465009	0.763734
FBXO42	Q6P3S6	0.723878	2.13062
FBXO45	P0C2W1	0.472785	0.603635
FBXO5	Q9UKT4	1.06023	2.35566
FBXO7	Q9Y3I1	0.465338	0.603582
FBXO8	Q9NRD0	0.565896	1.20576
FBXO9	Q9UK97	0.311746	0.376708
FBXW2	Q9UKT8	0.688246	1.07615
FBXW4	P57775	0.532811	1.05399
FBXW5	Q969U6	0.187947	0.345288
FBXW8	Q8N3Y1	0.707007	1.28281
FBXW9	Q5XUX1	0.375882	0.6344
FCHO1	O14526	0.583765	1.22026
FCSK	Q8N0W3	0.393262	0.643806
FDFT1	P37268	0.853403	2.0683
FDPS	P14324	0.828251	1.6871
FDXACB1	Q9BRP7	0.307368	0.421023
FECH	P22830	0.515407	1.24083
FEM1A	Q9BSK4	0.545029	0.868451
FEM1B	Q9UK73	0.521631	1.25622
FEN1	P39748	0.471242	1.10908
FER	P16591	0.390568	0.632237
FERMT2	Q96AC1	0.529503	1.08542
FERMT3	Q86UX7	0.499089	0.915569
FGD3	Q5JSP0	0.442618	0.890709
FGD5	Q6ZNL6	0.389917	0.751058
FGFR1	P11362	0.291822	0.763019
FH	P07954	0.437878	1.10425
FHIP2A	Q5W0V3	0.533506	1.12594
FHL1	Q13642	0.592891	1.35708
FHL2	Q14192	0.195108	0.607761
FHOD1	Q9Y613	0.513279	0.764763
FIBP	O43427	0.453618	1.5115
FIG4	Q92562	0.424342	0.756585
FIGNL1	Q6PIW4	0.420151	1.20615
FIP1L1	Q6UN15	0.499243	1.0162
FIS1	Q9Y3D6	0.16795	0.452022
FKBP15	Q5T1M5	0.556709	1.1191
FKBP4	Q02790	0.616708	1.34424
FKBP8	Q14318	0.47094	0.823305
FKRP	Q9H9S5	0.672996	2.03935
FLAD1	Q8NFF5	0.431136	1.06397
FLII	Q13045	0.503204	0.905951
FLNA	P21333	0.32146	0.572815
FLNB	O75369	0.520473	0.972284
FLOT1	O75955	0.52199	0.916462
FLOT2	Q14254	0.518332	0.872031
FLT4	P35916	0.617644	1.00578
FMC1	Q96HJ9	0.518441	1.02999
FMNL1	O95466	0.467403	0.816796
FMNL3	Q8IVF7	0.659781	1.80971
FMR1	Q06787	0.52312	1.32534
FN3KRP	Q9HA64	0.544413	1.15372
FNBP1	Q96RU3	-0.0953916	0.12313
FNBP1L	Q5T0N5	0.407761	1.56534
FNDC3A	Q9Y2H6	0.574637	1.34299
FNIP1	Q8TF40	0.365234	0.601168
FNTA	P49354	0.664082	1.58998
FNTB	P49356	0.496703	1.32047
FOCAD	Q5VW36	0.569845	1.26301
FOXG1	P55316	0.121497	0.249093
FOXK2	Q01167	0.327692	0.52957
FOXRED1	Q96CU9	0.673998	1.50287
FOXRED2	Q8IWF2	0.470422	0.727929
FPGS	Q05932	0.421192	0.774924
FRG1	Q14331	0.302559	0.763507
FRMD4A	Q9P2Q2	0.435743	0.84372
FRMD8	Q9BZ67	0.483315	0.872211
FRYL	O94915	0.548079	1.18323
FSD1	Q9BTV5	1.23464	1.7434
FTO	Q9C0B1	0.551606	1.18073
FTSJ3	Q8IY81	0.380511	1.05648
FUBP1	Q96AE4	0.575605	1.32842
FUBP3	Q96I24	0.517172	0.804739
FUCA1	P04066	0.623817	0.86561
FUNDC1	Q8IVP5	0.693933	1.48091
FUNDC2	Q9BWH2	0.535501	1.4815
FUS	P35637	0.144994	0.170026
FUT8	Q9BYC5	0.688548	2.1371
FUZ	Q9BT04	0.270715	0.313521
FXR1	P51114	0.390963	0.91659
FXR2	P51116	0.687276	1.09687
FYB1	O15117	0.280773	0.579642
FYCO1	Q9BQS8	0.445697	0.837155
FYN	P06241	0.367063	0.694003
FYTTD1	Q96QD9	0.425339	1.5348
FZR1	Q9UM11	0.383235	0.881061
G2E3	Q7L622	0.164382	0.212051
G3BP1	Q13283	0.272619	0.453397
G3BP2	Q9UN86	0.0852089	0.157279
G6PD	P11413	0.590442	1.27476
GAB2	Q9UQC2	0.323901	0.722
GABARAP	O95166	-0.222764	0.504981
GABPB1	Q06547	0.480654	0.95848
GABRB3	P28472	0.36783	0.493104
GADD45B	O75293	0.62704	1.13825
GADD45GIP1	Q8TAE8	0.684843	1.10154
GAK	O14976	0.448733	0.879396
GALE	Q14376	0.751798	1.93441
GALK1	P51570	0.39724	0.920568
GALK2	Q01415	0.372115	0.63629
GALNT12	Q8IXK2	0.71041	1.354
GALNT2	Q10471	0.609463	1.61735
GALNT7	Q86SF2	0.815355	1.88116
GAMT	Q14353	0.489759	1.12675
GAN	Q9H2C0	0.459845	0.838634
GANAB	Q14697	0.701452	1.48942
GAPDH	P04406	0.543925	1.4123
GAPVD1	Q14C86	0.51473	1.03688
GAR1	Q9NY12	0.382285	0.681644
GARRE1	O15063	0.569905	0.736013
GARS1	P41250	0.606376	1.43466
GART	P22102	0.569109	1.23151
GAS2L1	Q99501	0.521935	1.13671
GAS7	O60861	-0.0451838	0.0550171
GATAD2A	Q86YP4	0.320965	0.529195
GATAD2B	Q8WXI9	0.361528	0.622684
GATD1	Q8NB37	0.349735	0.827473
GATD3B	A0A0B4J2D5	0.544118	1.09717
GBA1	P04062	0.725939	1.43928
GBE1	Q04446	0.673085	1.51203
GBF1	Q92538	0.624458	1.21941
GBP1	P32455	0.570444	1.17092
GCA	P28676	0.55149	1.30239
GCDH	Q92947	0.422508	1.18397
GCFC2	P16383	0.603502	1.48977
GCH1	P30793	0.251317	0.614729
GCLC	P48506	0.666609	1.51628
GCLM	P48507	0.54217	1.08592
GCN1	Q92616	0.482997	0.884526
GDAP1	Q8TB36	0.712239	1.08963
GDAP2	Q9NXN4	0.257047	0.556287
GDI1	P31150	0.716424	1.43034
GDI2	P50395	0.594831	1.43495
GEMIN4	P57678	0.751307	1.39746
GEMIN5	Q8TEQ6	0.563025	1.01008
GEMIN8	Q9NWZ8	0.401791	0.861613
GEN1	Q17RS7	0.465754	0.83297
GET3	O43681	0.578819	1.63757
GET4	Q7L5D6	0.759406	1.59637
GFM1	Q96RP9	0.599791	1.43629
GFM2	Q969S9	0.519352	1.18547
GFOD2	Q3B7J2	0.591137	1.34598
GFPT1	Q06210	0.614738	1.38632
GFUS	Q13630	0.555227	1.18239
GGA2	Q9UJY4	0.485284	0.815569
GGA3	Q9NZ52	0.691572	0.97485
GGCT	O75223	0.593634	1.42321
GGH	Q92820	0.522584	1.13449
GGNBP2	Q9H3C7	0.587173	0.888588
GGT3P	A6NGU5	0.593209	1.83681
GHITM	Q9H3K2	0.684856	1.79887
GIGYF1	O75420	0.631095	1.04864
GIGYF2	Q6Y7W6	0.521268	0.832491
GIMAP1	Q8WWP7	0.580667	1.6866
GIMAP2	Q9UG22	1.07391	2.64223
GIMAP4	Q9NUV9	0.240845	0.53897
GIMAP5	Q96F15	0.163582	0.192799
GIMAP7	Q8NHV1	0.174471	0.408755
GINS1	Q14691	0.59689	1.29566
GINS2	Q9Y248	0.297401	0.346346
GINS4	Q9BRT9	0.694141	1.39467
GIPC1	O14908	0.40487	0.62702
GIT1	Q9Y2X7	0.427239	0.809871
GIT2	Q14161	0.3106	0.602142
GK	P32189	0.635091	1.52668
GK5	Q6ZS86	0.484646	0.799482
GLB1	P16278	0.692809	1.33843
GLB1L3	Q8NCI6	0.575057	1.03829
GLDC	P23378	0.4	0.7717
GLE1	Q53GS7	0.410521	0.752167
GLG1	Q92896	0.600124	1.07802
GLIPR2	Q9H4G4	0.463463	0.880303
GLMN	Q92990	0.671599	1.2348
GLO1	Q04760	0.679123	1.41713
GLOD4	Q9HC38	0.567788	1.53281
GLRX3	O76003	0.608678	1.31224
GLS	O94925	0.598052	1.40087
GLUD1	P00367	0.661278	1.53917
GLUL	P15104	0.61839	1.26248
GLYR1	Q49A26	0.592806	1.35608
GMDS	O60547	0.496817	1.12895
GMFG	O60234	0.52435	1.06053
GMIP	Q9P107	0.499053	0.838771
GMNN	O75496	0.541777	0.827971
GMPPA	Q96IJ6	0.447743	1.0536
GMPPB	Q9Y5P6	0.573828	1.4653
GMPR2	Q9P2T1	0.542444	1.18485
GMPS	P49915	0.543916	1.14119
GNA13	Q14344	0.40224	0.709474
GNA15	P30679	-0.0170994	0.0192979
GNAI2	P04899	-0.00545438	0.00569031
GNAI3	P08754	0.178815	0.24713
GNAO1	P09471	0.0607478	0.0649165
GNAQ	P50148	0.345928	0.569496
GNAS	Q5JWF2	1.10518	2.13622
GNB1	P62873	0.510434	0.978943
GNB1L	Q9BYB4	0.58225	1.04037
GNB5	O14775	0.567114	1.32355
GNE	Q9Y223	0.527434	1.16567
GNL1	P36915	0.200513	0.519783
GNL2	Q13823	0.108273	0.295653
GNL3	Q9BVP2	0.198002	0.624979
GNL3L	Q9NVN8	0.0136064	0.0272021
GNPAT	O15228	0.602328	1.31931
GNPDA1	P46926	0.734871	1.6444
GNPDA2	Q8TDQ7	0.669521	1.36937
GOLGA2	Q08379	0.55995	1.43362
GOLGA3	Q08378	-0.0478846	0.116764
GOLGA4	Q13439	0.50235	1.03258
GOLPH3	Q9H4A6	0.545117	1.57874
GOLPH3L	Q9H4A5	0.600556	1.30196
GOPC	Q9HD26	0.406742	0.839685
GORASP2	Q9H8Y8	0.541473	1.07715
GOSR1	O95249	0.131789	0.302365
GOT1	P17174	0.605779	1.2442
GOT2	P00505	0.43199	0.92516
GPAA1	O43292	0.457107	1.09439
GPAM	Q9HCL2	0.987029	2.01167
GPANK1	O95872	0.589933	1.78856
GPAT4	Q86UL3	0.981217	1.75585
GPC1	P35052	0.590445	1.32341
GPC2	Q8N158	0.770184	1.48555
GPD2	P43304	0.562011	1.15944
GPI	P06744	0.555477	2.21142
GPN1	Q9HCN4	0.416332	0.859595
GPN2	Q9H9Y4	0.620033	1.35044
GPN3	Q9UHW5	1.20873	2.25493
GPR89A	B7ZAQ6	0.765399	1.4453
GPS1	Q13098	0.539649	1.12587
GPS2	Q13227	0.38166	0.678677
GPSM2	P81274	0.288371	0.939064
GPT2	Q8TD30	0.647539	1.01548
GPX4	P36969	0.478345	1.03441
GRAMD1A	Q96CP6	0.416192	0.806366
GRAMD4	Q6IC98	0.771195	1.57822
GRB2	P62993	-0.186432	0.367287
GRHPR	Q9UBQ7	0.684544	1.43572
GRIPAP1	Q4V328	0.464652	0.976244
GRK2	P25098	0.467269	0.804748
GRK3	P35626	0.564493	1.02694
GRK5	P34947	0.4426	0.679518
GRK6	P43250	0.410336	0.931363
GRK7	Q8WTQ7	0.683103	0.944066
GRSF1	Q12849	0.471526	1.04431
GRWD1	Q9BQ67	0.659836	1.46997
GSDMD	P57764	0.46719	1.07503
GSDME	O60443	0.609114	1.37184
GSE1	Q14687	0.359807	0.484386
GSK3A	P49840	0.336069	0.886787
GSK3B	P49841	0.555413	1.37634
GSPT1	P15170	0.522827	1.1745
GSR	P00390	0.497938	1.26707
GSS	P48637	0.526658	1.09383
GSTCD	Q8NEC7	0.126649	0.415532
GSTK1	Q9Y2Q3	0.60266	0.795696
GSTM1	P09488	0.671293	1.47571
GSTM2	P28161	0.58016	1.3694
GSTM3	P21266	0.757129	1.34705
GSTM4	Q03013	0.55107	1.17077
GSTO1	P78417	0.675156	1.78393
GSTP1	P09211	0.655893	1.27987
GSTZ1	O43708	0.564798	1.34569
GTF2A2	P52657	0.319803	0.385948
GTF2B	Q00403	0.119236	0.181897
GTF2F2	P13984	0.371642	0.57172
GTF2H2	Q13888	0.486985	0.879798
GTF2H3	Q13889	0.614157	1.12734
GTF2H4	Q92759	0.462489	1.12713
GTF2I	P78347	0.550124	1.13706
GTF3A	Q92664	0.529825	1.32572
GTF3C1	Q12789	0.449883	0.994609
GTF3C2	Q8WUA4	0.492487	1.05726
GTF3C3	Q9Y5Q9	0.436207	0.961238
GTF3C4	Q9UKN8	0.443902	0.901885
GTF3C5	Q9Y5Q8	0.367158	0.812359
GTPBP1	O00178	0.415786	1.3842
GTPBP3	Q969Y2	0.344763	0.496466
GTPBP4	Q9BZE4	0.425218	0.85586
GTPBP6	O43824	0.283228	0.471666
GTSE1	Q9NYZ3	-0.152423	0.272299
GUCD1	Q96NT3	0.630335	1.27197
GUCY1A1	Q02108	0.397893	0.605033
GUCY1B1	Q02153	0.76118	1.32034
GUF1	Q8N442	0.627764	1.08545
GUSB	P08236	0.754827	1.58936
GYS1	P13807	0.548227	1.16255
H1-10	Q92522	0.277285	2.35228
H1-2	P16403	0.301194	0.63176
H1-3	P16402	0.236121	0.417175
H1-4	P10412	0.349937	1.1719
H1-5	P16401	0.366963	0.453972
H2AC18	Q6FI13	0.157838	0.208427
H2AC21	Q8IUE6	0.259306	0.452216
H2AC4	P04908	0.0723324	0.104081
H2AX	P16104	0.0994746	0.132659
H2AZ1	P0C0S5	0.267485	0.330077
H2BC12	O60814	0.184683	0.522637
H2BC20P	Q6DN03	0.326546	0.737643
H2BC26	Q8N257	0.277501	0.722336
H3-3A	P84243	0.1839	0.259427
H3-7	Q5TEC6	1.00756	1.01555
H3C1	P68431	0.746778	1.10628
H4C1	P62805	0.498674	0.600005
H6PD	O95479	0.631509	1.04319
HABP2	Q14520	0.500633	1.1507
HACD1	B0YJ81	0.731546	2.14323
HACD3	Q9P035	0.58555	1.29151
HACL1	Q9UJ83	0.692591	1.12737
HADH	Q16836	0.649865	2.10211
HADHA	P40939	0.624936	1.61874
HADHB	P55084	0.5935	1.4047
HAGH	Q16775	0.599786	0.964773
HARS1	P12081	0.657557	1.52471
HARS2	P49590	0.524905	0.993378
HASPIN	Q8TF76	0.0321655	0.0243862
HAT1	O14929	0.682433	1.44778
HAUS1	Q96CS2	0.553389	1.09743
HAUS2	Q9NVX0	0.376239	0.562608
HAUS3	Q68CZ6	0.527261	1.08174
HAUS4	Q9H6D7	0.642486	1.20642
HAUS5	O94927	0.540857	0.999252
HAUS6	Q7Z4H7	0.521997	0.713557
HAUS7	Q99871	0.598034	0.925663
HAUS8	Q9BT25	0.276534	0.256693
HAX1	O00165	0.700177	2.43777
HBA2	P69905	0.68251	1.28559
HBP1	O60381	0.455962	0.75753
HBS1L	Q9Y450	0.544054	1.24243
HCFC1	P51610	0.496354	1.13466
HCLS1	P14317	0.265228	0.458339
HDAC1	Q13547	0.57232	1.20608
HDAC10	Q969S8	0.507903	0.877824
HDAC2	Q92769	0.467647	1.04062
HDAC3	O15379	0.608951	1.49441
HDAC4	P56524	0.344385	0.734592
HDAC6	Q9UBN7	0.420589	0.732753
HDAC7	Q8WUI4	0.453555	0.916029
HDDC2	Q7Z4H3	0.490276	0.61673
HDHD2	Q9H0R4	0.691417	1.57626
HDHD3	Q9BSH5	0.449792	1.00911
HDHD5	Q9BXW7	0.520662	0.975569
HDLBP	Q00341	0.382997	0.655638
HEATR1	Q9H583	0.542747	1.15465
HEATR3	Q7Z4Q2	0.435828	1.00214
HEATR5A	Q86XA9	0.490074	1.37921
HEATR5B	Q9P2D3	0.417503	0.839239
HEATR6	Q6AI08	0.552247	1.07832
HECA	Q9UBI9	0.779433	1.45795
HECTD1	Q9ULT8	0.395795	0.704709
HECTD3	Q5T447	0.684944	1.21411
HECTD4	Q9Y4D8	0.576178	2.2426
HELLS	Q9NRZ9	0.446821	0.83503
HELZ	P42694	0.529209	0.9071
HENMT1	Q5T8I9	0.453538	0.778719
HERC1	Q15751	0.600622	1.05008
HERC2	O95714	0.339111	0.60935
HERC3	Q15034	0.741279	1.17978
HERC4	Q5GLZ8	0.411907	1.09197
HERC5	Q9UII4	0.564154	0.95244
HERC6	Q8IVU3	0.643588	0.943313
HERPUD1	Q15011	0.560172	0.834651
HES4	Q9HCC6	0.335712	0.855699
HEXA	P06865	0.732765	1.34907
HEXA-AS1	Q9H8Q6	0.0539265	0.122194
HGH1	Q9BTY7	0.317373	0.455507
HGS	O14964	0.21748	0.391589
HHIP	Q96QV1	0.726377	1.32896
HIBCH	Q6NVY1	0.624786	1.34785
HIF1A	Q16665	0.601472	1.30965
HIF1AN	Q9NWT6	0.165009	0.273526
HIGD1A	Q9Y241	0.579805	0.999168
HIGD2A	Q9BW72	0.710855	1.16468
HINT1	P49773	0.431221	0.514599
HIP1R	O75146	0.687615	1.3064
HIPK1	Q86Z02	0.534473	0.970402
HIPK3	Q9H422	0.459885	0.801754
HIRA	P54198	0.524988	1.19026
HJURP	Q8NCD3	0.482531	0.927562
HK1	P19367	0.54715	1.20031
HK2	P52789	0.362841	0.761769
HKDC1	Q2TB90	0.707153	1.05225
HLA-A	P04439	0.418634	1.17028
[truncated: 3,524 more rows]

## Sheet: Figure S5d - 1h CFZ with MD
Gene Name	Protein ID	CFZ_1h_vs_DMSO_log2 fold change	CFZ_1h_vs_DMSO_p.val	Transform -LOG10
CIB1	Q99828	1.39	3.1e-12	11.5086
PSMD4	P55036	1.17	1.92e-11	10.7167
SERINC5	Q86VE9	0.981	4.12e-11	10.3851
SQLE	Q14534	-1.4	1.25e-10	9.90309
TAPT1	Q6NXT6	1.05	2.26e-10	9.64589
KIFAP3	Q92845	0.846	8.78e-10	9.05651
SLC1A4	P43007	1.09	2.27e-09	8.64397
SLC1A5	Q15758	0.84	3.76e-09	8.42481
TACC1	O75410	-1.51	5.64e-09	8.24872
GPN3	Q9UHW5	0.72	6.88e-09	8.16241
MORF4L1	Q9UBU8	-1.43	7.03e-09	8.15304
ARV1	Q9H2C2	1.42	1.01e-08	7.99568
AIF1	P55008	1.38	1.62e-08	7.79048
TMEM245	Q9H330	1.1	1.7e-08	7.76955
TRIM44	Q96DX7	-0.68	1.93e-08	7.71444
TFDP2	Q14188	1.03	2.76e-08	7.55909
CD1E	P15812	0.687	2.81e-08	7.55129
MARCHF6	O60337	1.42	2.93e-08	7.53313
SF3B2	Q13435	-0.92	3.01e-08	7.52143
SLC7A11	Q9UPY5	0.9	3.19e-08	7.49621
TMBIM6	P55061	1.03	3.27e-08	7.48545
TPM3	P06753	-1.1	3.36e-08	7.47366
ERH	P84090	-1.4	3.44e-08	7.46344
THRAP3	Q9Y2W1	-0.654	3.79e-08	7.42136
ABCC4	O15439	0.51	4.69e-08	7.32883
PSMC2	P35998	0.856	4.83e-08	7.31605
ARL6IP4	Q66PJ3	-1.62	5.19e-08	7.28483
SLC25A46	Q96AG3	0.682	5.2e-08	7.284
NEDD8	Q15843	1.14	6.94e-08	7.15864
CDK5RAP3	Q96JB5	-0.668	7e-08	7.1549
LIX1L	Q8IVB5	0.677	7.19e-08	7.14327
PFKFB3	Q16875	-0.797	7.45e-08	7.12784
NACA	E9PAV3	-0.818	9.33e-08	7.03012
CDC20	Q12834	-0.463	1.11e-07	6.95468
PPDPF	Q9H3Y8	2.09	1.28e-07	6.89279
HMGB2	P26583	-0.96	1.3e-07	6.88606
TNKS	O95271	-0.601	1.33e-07	6.87615
RPS3	P23396	0.633	1.34e-07	6.8729
UXT	Q9UBK9	0.793	1.41e-07	6.85078
HLA-E	P13747	0.482	1.44e-07	6.84164
PSMC4	P43686	1.03	1.46e-07	6.83565
CLEC16A	Q2KHT3	-0.982	1.68e-07	6.77469
ABCB8	Q9NUT2	0.575	1.7e-07	6.76955
TTC17	Q96AE7	0.646	1.72e-07	6.76447
CASC3	O15234	-1.69	1.74e-07	6.75945
PIEZO1	Q92508	0.724	1.75e-07	6.75696
DEK	P35659	-0.587	1.76e-07	6.75449
SPNS3	Q6ZMD2	0.869	1.88e-07	6.72584
HLTF	Q14527	0.807	1.91e-07	6.71897
EEF1D	P29692	-0.963	2.03e-07	6.6925
GRB2	P62993	-0.675	2.25e-07	6.64782
MKI67	P46013	-1.07	3.36e-07	6.47366
SLC7A5	Q01650	0.662	3.37e-07	6.47237
CYB5R4	Q7L1T6	1.03	3.42e-07	6.46597
FADS2	O95864	0.468	3.47e-07	6.45967
KCTD5	Q9NXV2	-0.898	3.65e-07	6.43771
EGR1	P18146	1.1	4.28e-07	6.36856
CBX3	Q13185	-0.719	4.36e-07	6.36051
PHF14	O94880	-0.595	4.36e-07	6.36051
HM13	Q8TCT9	0.694	4.49e-07	6.34775
CBX1	P83916	-0.59	5e-07	6.30103
INSIG1	O15503	0.884	5.02e-07	6.2993
TECR	Q9NZ01	0.4	5.64e-07	6.24872
DPM3	Q9P2X0	0.622	5.85e-07	6.23284
TPX2	Q9ULW0	-0.979	6.41e-07	6.19314
MXD3	Q9BW11	0.745	7.35e-07	6.13371
CD1B	P29016	0.686	7.62e-07	6.11805
ATRIP	Q8WXE1	1.46	7.85e-07	6.10513
NCOA4	Q13772	0.618	7.92e-07	6.10127
PSMC5	P62195	0.692	8.31e-07	6.0804
CSF1R	P07333	0.897	8.41e-07	6.0752
CBX5	P45973	-0.753	8.86e-07	6.05257
RPL27A	P46776	-0.838	8.9e-07	6.05061
TPCN2	Q8NHX9	0.765	1.15e-06	5.9393
GNAS	Q5JWF2	0.617	1.21e-06	5.91721
NUSAP1	Q9BXS6	-0.724	1.22e-06	5.91364
CHMP1B	Q7LBR1	-0.721	1.28e-06	5.89279
BEX2	Q9BXY8	-0.6	1.32e-06	5.87943
LDAF1	Q96B96	-0.606	1.33e-06	5.87615
UBAC2	Q8NBM4	0.395	1.35e-06	5.86967
ZNHIT6	Q9NWK9	-0.585	1.35e-06	5.86967
PSMC6	P62333	0.725	1.44e-06	5.84164
DNAJA1	P31689	-0.495	1.49e-06	5.82681
MIB1	Q86YT6	-0.725	1.53e-06	5.81531
LRP1B	Q9NZR2	0.983	1.56e-06	5.80688
SRSF2	Q01130	-0.61	1.73e-06	5.76195
RFWD3	Q6PCD5	-0.568	1.75e-06	5.75696
BCLAF1	Q9NYF8	-1	1.84e-06	5.73518
KIF2C	Q99661	-0.514	1.87e-06	5.72816
IER2	Q9BTL4	0.81	1.93e-06	5.71444
NDUFAF4	Q9P032	0.507	2.11e-06	5.67572
ZBTB12	Q9Y330	0.541	2.24e-06	5.64975
CDS2	O95674	0.739	2.36e-06	5.62709
TRAM1	Q15629	0.397	2.36e-06	5.62709
RNF145	Q96MT1	0.657	2.44e-06	5.61261
TMEM39B	Q9GZU3	0.486	2.62e-06	5.5817
NOLC1	Q14978	-0.61	2.65e-06	5.57675
DNAJB1	P25685	-0.46	2.71e-06	5.56703
CDC73	Q6P1J9	-0.566	2.82e-06	5.54975
APTX	Q7Z2E3	0.467	3e-06	5.52288
EIF4B	P23588	-1.03	3.08e-06	5.51145
APEX2	Q9UBZ4	-0.763	3.17e-06	5.49894
SRSF3	P84103	-0.707	3.21e-06	5.49349
MYL12B	O14950	0.461	3.35e-06	5.47496
LMNB1	P20700	-0.451	3.55e-06	5.44977
MEF2D	Q14814	0.468	3.82e-06	5.41794
BNIP1	Q12981	-0.707	3.88e-06	5.41117
SLC38A10	Q9HBR0	0.476	3.9e-06	5.40894
ARRDC3	Q96B67	-0.459	4.16e-06	5.38091
STT3B	Q8TCJ2	0.422	4.55e-06	5.34199
PSMD2	Q13200	0.404	4.56e-06	5.34104
PSMD12	O00232	0.44	4.59e-06	5.33819
ARL4C	P56559	-0.427	4.6e-06	5.33724
PDRG1	Q9NUG6	0.628	4.65e-06	5.33255
RPS20	P60866	-0.619	4.65e-06	5.33255
AK2	P54819	-0.565	4.83e-06	5.31605
RPL35	P42766	-0.909	4.85e-06	5.31426
DNAJB6	O75190	-0.357	5.5e-06	5.25964
RAD21	O60216	0.672	5.55e-06	5.25571
CHAC1	Q9BUX1	0.417	5.6e-06	5.25181
PLK1	P53350	-0.462	5.79e-06	5.23732
MBOAT7	Q96N66	0.467	5.93e-06	5.22695
ANO6	Q4KMQ2	0.663	6.3e-06	5.20066
SRI	P30626	-0.72	6.48e-06	5.18842
RTN4	Q9NQC3	0.581	6.71e-06	5.17328
CDKN1A	P38936	0.448	6.99e-06	5.15552
FDFT1	P37268	0.365	6.99e-06	5.15552
ELOC	Q15369	0.547	7.38e-06	5.13194
YY1	P25490	-0.67	7.42e-06	5.1296
CKLF	Q9UBR5	0.494	7.71e-06	5.11295
TPM4	P67936	-0.753	7.97e-06	5.09854
NOMO2	Q5JPE7	0.328	8.05e-06	5.0942
MED24	O75448	0.582	8.18e-06	5.08725
TMEM38B	Q9NVV0	0.84	8.4e-06	5.07572
MRFAP1L1	Q96HT8	0.835	8.52e-06	5.06956
AFF1	P51825	-0.656	8.66e-06	5.06248
GIMAP2	Q9UG22	0.586	9.65e-06	5.01547
PET100	P0DJ07	0.487	9.74e-06	5.01144
ZFAND2B	Q8WV99	-0.298	9.74e-06	5.01144
SRSF9	Q13242	0.678	9.87e-06	5.00568
EID1	Q9Y6B2	0.516	1e-05	5
CCNB1	P14635	0.344	1.02e-05	4.9914
SRSF7	Q16629	-0.533	1.03e-05	4.98716
IK	Q13123	-0.361	1.06e-05	4.97469
MSMO1	Q15800	0.53	1.08e-05	4.96658
BEND5	Q7L4P6	-0.398	1.1e-05	4.95861
CERS6	Q6ZMG9	0.519	1.12e-05	4.95078
NDUFA4	O00483	0.663	1.17e-05	4.93181
POLR2G	P62487	0.544	1.2e-05	4.92082
ZZEF1	O43149	-0.465	1.21e-05	4.91721
GNL3L	Q9NVN8	-0.475	1.26e-05	4.89963
TRAJ3	A0A075B6Y3	-0.418	1.27e-05	4.8962
NEMP2	A6NFY4	0.624	1.28e-05	4.89279
SLC38A1	Q9H2H9	0.47	1.29e-05	4.88941
SFPQ	P23246	-0.628	1.31e-05	4.88273
PPP1R7	Q15435	0.451	1.32e-05	4.87943
NCR3LG1	Q68D85	0.45	1.37e-05	4.86328
TBCA	O75347	-0.709	1.4e-05	4.85387
FBXO5	Q9UKT4	0.572	1.51e-05	4.82102
MR1	Q95460	0.631	1.55e-05	4.80967
TRPV2	Q9Y5S1	0.322	1.55e-05	4.80967
SURF4	O15260	0.364	1.56e-05	4.80688
SERBP1	Q8NC51	-0.829	1.58e-05	4.80134
TRAV18	A0A075B6X5	0.543	1.65e-05	4.78252
PPIA	P62937	-0.459	1.69e-05	4.77211
AP3S1	Q92572	0.315	1.73e-05	4.76195
EIF1AY	O14602	-0.493	1.76e-05	4.75449
RPL34	P49207	-0.482	1.76e-05	4.75449
CCNQ	Q8N1B3	0.661	1.78e-05	4.74958
TERF2IP	Q9NYB0	0.645	1.85e-05	4.73283
DIP2B	Q9P265	-0.363	1.9e-05	4.72125
CD5	P06127	-0.573	1.93e-05	4.71444
UQCR10	Q9UDW1	0.328	1.97e-05	4.70553
MCM10	Q7L590	-0.409	2.05e-05	4.68825
SNRPA	P09012	-1.13	2.19e-05	4.65956
STK26	Q9P289	-0.326	2.3e-05	4.63827
SUCLG2	Q96I99	-0.363	2.31e-05	4.63639
ITGB1	P05556	-0.546	2.36e-05	4.62709
NDUFC2	O95298	0.409	2.38e-05	4.62342
GTF2B	Q00403	-0.369	2.41e-05	4.61798
RLIM	Q9NVW2	-0.735	2.45e-05	4.61083
GNA15	P30679	-0.505	2.48e-05	4.60555
AGK	Q53H12	0.325	2.53e-05	4.59688
RCN2	Q14257	0.494	2.53e-05	4.59688
RASSF2	P50749	0.46	2.55e-05	4.59346
LMF2	Q9BU23	0.623	2.57e-05	4.59007
PEDS1	A5PLL7	0.654	2.79e-05	4.5544
ZNF738	Q8NE65	0.85	2.81e-05	4.55129
ODF2	Q5BJF6	-0.656	2.84e-05	4.54668
ATP2B1	P20020	0.322	2.9e-05	4.5376
GABARAP	O95166	-0.711	2.99e-05	4.52433
RAB27A	P51159	0.387	2.99e-05	4.52433
DHCR7	Q9UBM7	0.488	3.05e-05	4.5157
NKIRAS2	Q9NYR9	-0.501	3.09e-05	4.51004
AMFR	Q9UKV5	0.415	3.15e-05	4.50169
TMEM135	Q86UB9	0.428	3.15e-05	4.50169
ABHD3	Q8WU67	-0.413	3.29e-05	4.4828
THOC7	Q6I9Y2	0.442	3.33e-05	4.47756
CNOT8	Q9UFF9	0.502	3.37e-05	4.47237
FADD	Q13158	-0.283	3.43e-05	4.46471
COA1	Q9GZY4	0.424	3.53e-05	4.45223
MICU2	Q8IYU8	0.421	3.72e-05	4.42946
BTF3	P20290	-0.734	3.86e-05	4.41341
CSDE1	O75534	-0.323	3.91e-05	4.40782
ECPAS	Q5VYK3	0.279	4.03e-05	4.39469
TRIM8	Q9BZR9	-0.334	4.1e-05	4.38722
RNF185	Q96GF1	-0.39	4.22e-05	4.37469
SINHCAF	Q9NP50	0.565	4.23e-05	4.37366
PDCD10	Q9BUL8	-0.502	4.38e-05	4.35853
ASAP1	Q9ULH1	0.64	4.44e-05	4.35262
COMMD3	Q9UBI1	0.454	4.74e-05	4.32422
HMGB1	P09429	-0.621	4.82e-05	4.31695
MRPL11	Q9Y3B7	0.299	4.82e-05	4.31695
KCTD10	Q9H3F6	-0.388	4.87e-05	4.31247
CRY1	Q16526	0.357	5.17e-05	4.28651
KIFC1	Q9BW19	-0.499	5.21e-05	4.28316
ATP13A1	Q9HD20	0.372	5.26e-05	4.27901
THYN1	Q9P016	-0.52	5.27e-05	4.27819
PELI2	Q9HAT8	-0.539	5.33e-05	4.27327
LMNB2	Q03252	-0.411	5.49e-05	4.26043
PIGX	Q8TBF5	0.593	5.59e-05	4.25259
SLC39A14	Q15043	0.438	5.62e-05	4.25026
UCK2	Q9BZX2	-0.313	5.64e-05	4.24872
ZNF207	O43670	-0.806	5.93e-05	4.22695
BUB1	O43683	-0.507	5.94e-05	4.22621
RAD51D	O75771	-0.579	5.98e-05	4.2233
SPPL2B	Q8TCT7	0.422	6.12e-05	4.21325
SNW1	Q13573	-0.76	6.3e-05	4.20066
FDPS	P14324	0.34	6.38e-05	4.19518
UBFD1	O14562	-0.423	6.38e-05	4.19518
ZNF480	Q8WV37	-0.43	6.44e-05	4.19111
PSMC1	P62191	0.485	6.47e-05	4.1891
MIGA1	Q8NAN2	0.642	6.62e-05	4.17914
FSD1	Q9BTV5	0.746	6.64e-05	4.17783
ICMT	O60725	0.422	6.65e-05	4.17718
GET4	Q7L5D6	0.271	6.7e-05	4.17393
LASP1	Q14847	-0.493	7.25e-05	4.13966
CERS2	Q96G23	0.418	7.4e-05	4.13077
RRAGC	Q9HB90	-0.28	7.63e-05	4.11748
PIGO	Q8TEQ8	0.366	7.7e-05	4.11351
CSTF2T	Q9H0L4	-0.593	7.84e-05	4.10568
PIP5K1A	Q99755	-0.336	7.99e-05	4.09745
TMEM67	Q5HYA8	0.478	8.09e-05	4.09205
MRPL35	Q9NZE8	-0.481	8.34e-05	4.07883
ASH2L	Q9UBL3	-0.416	8.35e-05	4.07831
NUTF2	P61970	0.652	8.5e-05	4.07058
KMT2A	Q03164	0.859	8.72e-05	4.05948
NEMP1	O14524	0.521	8.99e-05	4.04624
RPL36A	P83881	-0.512	9.02e-05	4.04479
PSMC3	P17980	0.489	9.94e-05	4.00261
RPS4Y1	P22090	0.327	9.96e-05	4.00174
SRSF6	Q13247	-0.577	0.000101	3.99568
CLPTM1L	Q96KA5	0.307	0.000103	3.98716
BPTF	Q12830	0.42	0.000104	3.98297
HSF2	Q03933	-0.67	0.000105	3.97881
PSPC1	Q8WXF1	-0.421	0.000105	3.97881
VANGL1	Q8TAA9	-0.372	0.000105	3.97881
SUPT20H	Q8NEM7	0.475	0.00011	3.95861
PTTG1IP	P53801	-0.889	0.000113	3.94692
RRS1	Q15050	-0.447	0.000113	3.94692
MX1	P20591	-0.389	0.000116	3.93554
RNF5	Q99942	-0.521	0.000116	3.93554
AURKAIP1	Q9NWT8	-0.764	0.000118	3.92812
PNN	Q9H307	-0.358	0.000118	3.92812
PKN2	Q16513	0.443	0.000121	3.91721
LRRC59	Q96AG4	-0.306	0.000123	3.91009
UBB	P0CG47	0.733	0.000123	3.91009
NAT9	Q9BTE0	0.475	0.000125	3.90309
PSMD11	O00231	0.275	0.000125	3.90309
ODR4	Q5SWX8	0.557	0.000127	3.8962
ZNF235	Q14590	0.298	0.000127	3.8962
PTMA	P06454	-1.07	0.000128	3.89279
NSMCE4A	Q9NXX6	0.281	0.00013	3.88606
CIAO2B	Q9Y3D0	1.13	0.000133	3.87615
RNF138	Q8WVD3	-0.335	0.000133	3.87615
RPL13A	P40429	0.357	0.000133	3.87615
USP34	Q70CQ2	0.418	0.000134	3.8729
LMO4	P61968	0.344	0.000137	3.86328
C11orf98	E9PRG8	-0.311	0.000138	3.86012
ERFL	A0A1W2PQ73	0.504	0.00014	3.85387
POLR3H	Q9Y535	0.664	0.00014	3.85387
CEP170	Q5SW79	0.414	0.000141	3.85078
CKAP2	Q8WWK9	-0.601	0.000141	3.85078
LLPH	Q9BRT6	-0.43	0.000141	3.85078
SPSB3	Q6PJ21	0.316	0.00015	3.82391
KAT2A	Q92830	-0.347	0.000151	3.82102
CTNNB1	P35222	0.367	0.000154	3.81248
CLNS1A	P54105	-0.368	0.000155	3.80967
ATP1B3	P54709	-0.483	0.000159	3.7986
NAV1	Q8NEY1	1.39	0.000164	3.78516
NUCKS1	Q9H1E3	-0.656	0.000165	3.78252
REX1BD	Q96EN9	0.381	0.000169	3.77211
LPXN	O60711	-0.258	0.000176	3.75449
UBQLN2	Q9UHD9	0.406	0.000178	3.74958
CARHSP1	Q9Y2V2	-0.689	0.000182	3.73993
BUB1B	O60566	-0.561	0.000184	3.73518
FAU	P62861	-0.603	0.000187	3.72816
TP53BP2	Q13625	-0.464	0.000188	3.72584
SUB1	P53999	-0.545	0.00019	3.72125
PARP8	Q8N3A8	-0.465	0.000193	3.71444
GAS7	O60861	-0.534	0.000195	3.70997
APOL2	Q9BQE5	-0.339	0.000197	3.70553
TSPAN3	O60637	0.275	0.000201	3.6968
RNF213	Q63HN8	0.312	0.000202	3.69465
MFNG	O00587	0.631	0.000205	3.68825
TAP2	Q03519	0.288	0.000206	3.68613
LBR	Q14739	0.334	0.000207	3.68403
PLGRKT	Q9HBL7	0.214	0.000208	3.68194
TARS1	P26639	0.261	0.000209	3.67985
NFKBIA	P25963	0.259	0.00021	3.67778
ABHD17B	Q5VST6	0.342	0.000211	3.67572
MAP3K14	Q99558	0.399	0.000214	3.66959
EPB41	P11171	-0.264	0.000217	3.66354
KDM2B	Q8NHM5	-0.379	0.000217	3.66354
CKAP2L	Q8IYA6	-0.615	0.000223	3.6517
MAP4K4	O95819	-0.233	0.000223	3.6517
KIF18A	Q8NI77	-0.559	0.000227	3.64397
CD4	P01730	-0.457	0.000231	3.63639
CHN1	P15882	0.408	0.000232	3.63451
SEC61A1	P61619	0.383	0.000232	3.63451
ZUP1	Q96AP4	-0.395	0.000234	3.63078
ABCB10	Q9NRK6	0.259	0.000236	3.62709
AFF4	Q9UHB7	-0.496	0.000242	3.61618
DCAF7	P61962	-0.311	0.000244	3.61261
NECAP2	Q9NVZ3	-0.415	0.000246	3.60906
WDR6	Q9NNW5	-0.301	0.000248	3.60555
CMSS1	Q9BQ75	0.395	0.000249	3.6038
TSR3	Q9UJK0	0.345	0.000249	3.6038
PDCD4	Q53EL6	0.528	0.00025	3.60206
CBL	P22681	-0.4	0.000251	3.60033
CHP1	Q99653	0.322	0.000251	3.60033
RCHY1	Q96PM5	-0.377	0.000251	3.60033
CDK17	Q00537	0.305	0.000257	3.59007
NDUFA13	Q9P0J0	0.44	0.000257	3.59007
PIK3AP1	Q6ZUJ8	0.535	0.000263	3.58004
KDM5B	Q9UGL1	-0.255	0.000272	3.56543
P2RY8	Q86VZ1	0.36	0.000273	3.56384
PPP1R12A	O14974	-0.95	0.000278	3.55596
LMBRD1	Q9NUN5	0.469	0.00028	3.55284
PAAT	Q9H8K7	-0.415	0.00028	3.55284
RANBP1	P43487	-0.381	0.000284	3.54668
C1QBP	Q07021	-0.454	0.000285	3.54516
NUP58	Q9BVL2	-0.397	0.000287	3.54212
PIGK	Q92643	0.211	0.000291	3.53611
SLC43A1	O75387	0.55	0.000298	3.52578
C18orf21	Q32NC0	0.641	0.000307	3.51286
ENO3	P13929	0.361	0.000311	3.50724
PI4K2A	Q9BTU6	-0.473	0.000312	3.50585
GPAT4	Q86UL3	0.493	0.000314	3.50307
ZC3H14	Q6PJT7	-0.529	0.000316	3.50031
TESC	Q96BS2	0.453	0.00032	3.49485
ARHGAP30	Q7Z6I6	-0.412	0.000329	3.4828
UFC1	Q9Y3C8	-0.309	0.000329	3.4828
VBP1	P61758	-0.392	0.00033	3.48149
CSTPP1	Q9H6J7	0.4	0.000335	3.47496
SF3B1	O75533	0.411	0.000358	3.44612
G3BP2	Q9UN86	-0.403	0.000361	3.44249
ARRDC2	Q8TBH0	-0.371	0.000374	3.42713
CYBA	P13498	0.408	0.000374	3.42713
DAAM1	Q9Y4D1	-0.584	0.000375	3.42597
PTDSS1	P48651	0.441	0.000376	3.42481
RPLP2	P05387	-0.584	0.000377	3.42366
SDHD	O14521	0.384	0.000378	3.42251
PABPN1	Q86U42	-0.235	0.000386	3.41341
CORO1B	Q9BR76	0.287	0.000389	3.41005
COPA	P53621	-0.26	0.000392	3.40671
WTAP	Q15007	-0.354	0.000403	3.39469
RUSF1	Q96GQ5	0.412	0.000404	3.39362
BTBD10	Q9BSF8	-0.404	0.000406	3.39147
EPSTI1	Q96J88	0.391	0.000423	3.37366
LCK	P06239	-0.413	0.00043	3.36653
ATP5PB	P24539	0.228	0.000436	3.36051
SETSIP	P0DME0	-0.337	0.000442	3.35458
MPV17	P39210	0.364	0.000444	3.35262
ADGRA3	Q8IWK6	-0.421	0.000445	3.35164
ARGLU1	Q9NWB6	-0.302	0.000445	3.35164
ATG16L2	Q8NAA4	0.399	0.000446	3.35067
NFXL1	Q6ZNB6	-0.3	0.00045	3.34679
ERP44	Q9BS26	0.277	0.000452	3.34486
SCYL1	Q96KG9	0.273	0.000453	3.3439
ATP5MJ	P56378	0.384	0.000454	3.34294
FNBP1	Q96RU3	-0.584	0.00046	3.33724
NDUFB5	O43674	0.389	0.000463	3.33442
SMARCC1	Q92922	-0.441	0.000464	3.33348
PSMF1	Q92530	0.328	0.000467	3.33068
ADAM10	O14672	-0.198	0.000469	3.32883
NPC1	O15118	0.288	0.000472	3.32606
RPL36	Q9Y3U8	-0.455	0.000478	3.32057
GPAM	Q9HCL2	0.499	0.000484	3.31515
USP5	P45974	0.247	0.000485	3.31426
EPB41L2	O43491	-0.355	0.000491	3.30892
DAP3	P51398	0.268	0.000494	3.30627
RASA4B	C9J798	0.655	0.000499	3.3019
RNASEH2B	Q5TBB1	0.245	5e-04	3.30103
RAB35	Q15286	-0.601	0.000502	3.2993
WARS2	Q9UGM6	0.303	0.000508	3.29414
TMEM97	Q5BJF2	0.374	0.000514	3.28904
HIF1AN	Q9NWT6	-0.323	0.00052	3.284
DSC1	Q08554	-0.388	0.000523	3.2815
DLST	P36957	-0.328	0.000526	3.27901
ATP2B4	P23634	0.282	0.000527	3.27819
USP1	O94782	0.307	0.000528	3.27737
CSRP1	P21291	0.295	0.000529	3.27654
NRROS	Q86YC3	0.271	0.000569	3.24489
RNPS1	Q15287	-0.347	0.000569	3.24489
SAP18	O00422	-0.255	0.000589	3.22988
ALG5	Q9Y673	0.325	0.000603	3.21968
DUT	P33316	-0.389	0.000604	3.21896
PKP4	Q99569	-0.502	0.000609	3.21538
ALKBH3	Q96Q83	-0.519	0.000635	3.19723
RPL32	P62910	-0.411	0.000637	3.19586
NOP16	Q9Y3C1	-0.463	0.000642	3.19246
DNAJC3	Q13217	-0.214	0.000645	3.19044
SLC7A3	Q8WY07	0.394	0.000646	3.18977
PCGF5	Q86SE9	0.359	0.00066	3.18046
MRPL15	Q9P015	-0.36	0.000666	3.17653
CTSD	P07339	0.212	0.00067	3.17393
DCTD	P32321	0.261	0.000691	3.16052
GOLGA3	Q08378	-0.536	0.000691	3.16052
ARID1A	O14497	-0.471	0.000701	3.15428
SBF2	Q86WG5	0.519	0.000705	3.15181
GALE	Q14376	0.263	0.000711	3.14813
GEMIN4	P57678	0.263	0.000714	3.1463
PDE6D	O43924	-0.905	0.00072	3.14267
AP4B1	Q9Y6B7	-0.237	0.00073	3.13668
KLHL7	Q8IXQ5	0.308	0.000735	3.13371
RPL23A	P62750	-0.596	0.000735	3.13371
BUB3	O43684	-0.271	0.000737	3.13253
NCL	P19338	-0.543	0.000739	3.13136
PNMA2	Q9UL42	-0.327	0.000743	3.12901
MKRN1	Q9UHC7	-0.485	0.000749	3.12552
TACC3	Q9Y6A5	-0.252	0.00075	3.12494
SFXN1	Q9H9B4	0.218	0.000759	3.11976
MNS1	Q8NEH6	0.856	0.000791	3.10182
TRIM5	Q9C035	-0.263	0.000805	3.0942
WRAP53	Q9BUR4	-0.402	0.000809	3.09205
MARCKSL1	P49006	-0.396	0.00082	3.08619
MTFP1	Q9UDX5	0.313	0.00082	3.08619
SPCS1	Q9Y6A9	0.432	0.000829	3.08145
FIS1	Q9Y3D6	-0.32	0.000864	3.06349
MAD2L2	Q9UI95	0.382	0.000864	3.06349
PRRC1	Q96M27	0.222	0.000865	3.06298
LGALS8	O00214	-0.248	0.000867	3.06198
ZC3H15	Q8WU90	-0.432	0.000868	3.06148
IARS1	P41252	0.21	0.000875	3.05799
CDCA8	Q53HL2	-0.384	0.00088	3.05552
CCT6A	P40227	0.196	0.000901	3.04528
RPA3	P35244	0.496	0.000913	3.03953
EWSR1	Q01844	-0.51	0.000923	3.0348
GPC2	Q8N158	0.282	0.000927	3.03292
PABPC1	P11940	-0.385	0.000929	3.03198
BAG2	O95816	-0.368	0.000946	3.02411
DDX54	Q8TDD1	-0.558	0.000959	3.01818
MLX	Q9UH92	0.385	0.000967	3.01457
TM9SF3	Q9HD45	0.28	0.000973	3.01189
KLHL23	Q8NBE8	0.415	0.000976	3.01055
THAP12	O43422	-0.313	0.00098	3.00877
GSTM3	P21266	0.269	0.000988	3.00524
C16orf89	Q6UX73	0.337	0.000991	3.00393
YME1L1	Q96TA2	0.197	0.001	3
SLCO3A1	Q9UIG8	0.381	0.00101	2.99568
ABCC1	P33527	0.176	0.00102	2.9914
CHI3L2	Q15782	0.79	0.00103	2.98716
OSBPL11	Q9BXB4	-0.295	0.00103	2.98716
NFIL3	Q16649	0.458	0.00105	2.97881
RPTOR	Q8N122	0.334	0.00105	2.97881
SCD	O00767	0.418	0.00105	2.97881
GIMAP7	Q8NHV1	-0.314	0.00106	2.97469
TMEM184C	Q9NVA4	0.442	0.00106	2.97469
EDEM1	Q92611	0.268	0.00107	2.97062
UBR3	Q6ZT12	-0.598	0.00107	2.97062
METTL2B	Q6P1Q9	0.241	0.00108	2.96658
TRAPPC2	P0DI81	0.283	0.00108	2.96658
CASTOR2	A6NHX0	0.411	0.0011	2.95861
NCAPD3	P42695	0.198	0.00111	2.95468
SPCS3	P61009	0.225	0.00111	2.95468
NAA50	Q9GZZ1	-0.246	0.00112	2.95078
GANAB	Q14697	0.213	0.00113	2.94692
RPL27	P61353	-0.52	0.00113	2.94692
ALKBH8	Q96BT7	0.508	0.00114	2.9431
DSG2	Q14126	-0.348	0.00116	2.93554
RPL5	P46777	-0.288	0.00116	2.93554
NOL11	Q9H8H0	-0.242	0.00117	2.93181
GUSB	P08236	0.266	0.00118	2.92812
ALG10	Q5BKT4	0.551	0.00118	2.92812
PRMT1	Q99873	0.33	0.00118	2.92812
ETNK1	Q9HBU6	0.213	0.0012	2.92082
GINS4	Q9BRT9	0.206	0.00122	2.91364
RPL11	P62913	-0.209	0.0013	2.88606
SLC12A7	Q9Y666	0.179	0.0013	2.88606
MRPS5	P82675	-0.351	0.00131	2.88273
RPL37	P61927	-0.5	0.00131	2.88273
PDHB	P11177	0.219	0.00131	2.88273
FAM72C	H0Y354	0.35	0.00134	2.8729
NIBAN1	Q9BZQ8	0.416	0.00134	2.8729
YBX3	P16989	-0.283	0.00134	2.8729
METTL5	Q9NRN9	0.353	0.00135	2.86967
DDX19B	Q9UMR2	-0.871	0.00136	2.86646
HMGN1	P05114	-0.623	0.00136	2.86646
TRIM38	O00635	-0.241	0.00136	2.86646
UBXN2B	Q14CS0	0.47	0.00139	2.85699
HGS	O14964	-0.271	0.0014	2.85387
TM9SF4	Q92544	0.236	0.00142	2.84771
PLEKHM2	Q8IWE5	0.373	0.00143	2.84466
PPIP5K2	O43314	-0.311	0.00143	2.84466
MTMR14	Q8NCE2	-0.34	0.00144	2.84164
TMEM70	Q9BUB7	0.329	0.00144	2.84164
TFRC	P02786	-0.236	0.00148	2.82974
RPL28	P46779	-0.339	0.00149	2.82681
RNASEH1	O60930	-0.255	0.00151	2.82102
PRDX2	P32119	0.225	0.00152	2.81816
STAU1	O95793	-0.502	0.00152	2.81816
AKAP8	O43823	-0.417	0.00153	2.81531
SMARCA4	P51532	-0.25	0.00153	2.81531
SLC35F2	Q8IXU6	0.531	0.00154	2.81248
NPM1	P06748	-0.568	0.00155	2.80967
ELOB	Q15370	0.274	0.00156	2.80688
POLDIP3	Q9BY77	-0.315	0.00157	2.8041
USP16	Q9Y5T5	-0.305	0.00157	2.8041
VCPKMT	Q9H867	0.604	0.00157	2.8041
ATP6V1E1	P36543	-0.275	0.00159	2.7986
RHBDD1	Q8TEB9	0.263	0.00159	2.7986
MED27	Q6P2C8	-0.247	0.00163	2.78781
ZER1	Q7Z7L7	0.203	0.00164	2.78516
EMC4	Q5J8M3	0.361	0.00167	2.77728
CNOT7	Q9UIV1	0.403	0.00169	2.77211
NCAPH	Q15003	-0.345	0.00169	2.77211
PCNP	Q8WW12	-0.43	0.00175	2.75696
PSIP1	O75475	-0.413	0.00175	2.75696
NDUFS4	O43181	0.277	0.00178	2.74958
TSN	Q15631	0.297	0.00178	2.74958
ACIN1	Q9UKV3	-0.222	0.00184	2.73518
PNPLA2	Q96AD5	0.298	0.00186	2.73049
BOLA2	Q9H3K6	0.273	0.00187	2.72816
DHX38	Q92620	-0.329	0.00188	2.72584
FBXO25	Q8TCJ0	0.33	0.00189	2.72354
RABGGTA	Q92696	0.215	0.00189	2.72354
MRPS25	P82663	0.392	0.00189	2.72354
UBE2S	Q16763	-0.278	0.0019	2.72125
PSMD13	Q9UNM6	0.234	0.00191	2.71897
SLC38A2	Q96QD8	0.295	0.00194	2.7122
RAB5IF	Q9BUV8	0.218	0.00195	2.70997
ASB8	Q9H765	-0.25	0.00196	2.70774
AIFM2	Q9BRQ8	0.508	0.00196	2.70774
KPNA4	O00629	0.238	0.00198	2.70333
ABCD1	P33897	0.287	0.002	2.69897
CD247	P20963	-0.309	0.00201	2.6968
MYO18A	Q92614	0.199	0.00201	2.6968
RPL29	P47914	-0.475	0.00202	2.69465
UBQLN1	Q9UMX0	0.363	0.00202	2.69465
PPP4R3B	Q5MIZ7	0.229	0.00204	2.69037
CEP78	Q5JTW2	-0.236	0.00208	2.68194
ODF2L	Q9ULJ1	-0.419	0.00208	2.68194
AP3S2	P59780	0.279	0.0021	2.67778
PIGG	Q5H8A4	0.67	0.0021	2.67778
SMAP	O00193	-0.448	0.0021	2.67778
NPEPPS	P55786	0.202	0.00211	2.67572
SAP30	O75446	-0.405	0.00213	2.67162
BRD9	Q9H8M2	0.315	0.00216	2.66555
NUB1	Q9Y5A7	0.159	0.00219	2.65956
GALNT7	Q86SF2	0.327	0.0022	2.65758
NCK1	P16333	-0.52	0.00222	2.65365
AREL1	O15033	-0.36	0.00223	2.6517
BLZF1	Q9H2G9	-0.382	0.00223	2.6517
RAD23A	P54725	-0.423	0.00225	2.64782
RPL35A	P18077	-0.225	0.00226	2.64589
ATP5MF	P56134	0.255	0.00226	2.64589
MTCH2	Q9Y6C9	0.214	0.00227	2.64397
MAP2K1	Q02750	0.188	0.00227	2.64397
RCL1	Q9Y2P8	0.261	0.00227	2.64397
SCFD1	Q8WVM8	0.196	0.0023	2.63827
IST1	P53990	-0.306	0.00231	2.63639
NUP62	P37198	-0.362	0.00232	2.63451
SF3A1	Q15459	-0.602	0.00233	2.63264
PHB1	P35232	0.169	0.00234	2.63078
WDCP	Q9H6R7	-0.309	0.00237	2.62525
HSPA5	P11021	-0.329	0.00238	2.62342
GNPDA1	P46926	0.247	0.00239	2.6216
OTULIN	Q96BN8	0.29	0.0024	2.61979
GRWD1	Q9BQ67	0.172	0.00241	2.61798
XPO4	Q9C0E2	0.248	0.00241	2.61798
WDR77	Q9BQA1	0.246	0.00242	2.61618
PIM3	Q86V86	0.318	0.00243	2.61439
MARK2	Q7KZI7	-0.211	0.00244	2.61261
ZNF552	Q9H707	-0.468	0.00244	2.61261
PYCR2	Q96C36	0.262	0.00245	2.61083
LCP2	Q13094	-0.263	0.00251	2.60033
SATB1	Q01826	-0.232	0.00252	2.5986
TXNIP	Q9H3M7	0.239	0.00252	2.5986
WDR70	Q9NW82	0.233	0.00253	2.59688
ISG20	Q96AZ6	-0.443	0.00255	2.59346
PRPS2	P11908	0.236	0.00255	2.59346
MRPS16	Q9Y3D3	0.232	0.00256	2.59176
UBR1	Q8IWV7	0.178	0.00258	2.58838
UHRF1	Q96T88	-0.247	0.00259	2.5867
UBE2K	P61086	0.182	0.00261	2.58336
NUP43	Q8NFH3	-0.174	0.00261	2.58336
GSTCD	Q8NEC7	-0.362	0.00263	2.58004
LAMP1	P11279	-0.272	0.00263	2.58004
PCNX3	Q9H6A9	-0.238	0.00263	2.58004
PPIG	Q13427	-0.293	0.00264	2.5784
TRBC1	P01850	0.318	0.00266	2.57512
ATP2A3	Q93084	0.2	0.00267	2.57349
FASTKD1	Q53R41	0.549	0.00267	2.57349
CTNNBL1	Q8WYA6	0.242	0.00274	2.56225
EIF3F	O00303	0.18	0.00275	2.56067
RNH1	P13489	0.226	0.00275	2.56067
GBA1	P04062	0.238	0.00278	2.55596
NFS1	Q9Y697	-0.324	0.00282	2.54975
SLTM	Q9NWH9	-0.502	0.00287	2.54212
THADA	Q6YHU6	0.313	0.00287	2.54212
ARL6IP6	Q8N6S5	0.243	0.00289	2.5391
ZNF548	Q8NEK5	0.265	0.00293	2.53313
RP2	O75695	-0.612	0.00294	2.53165
HECA	Q9UBI9	0.291	0.00295	2.53018
C2CD5	Q86YS7	0.282	0.00296	2.52871
ZNRD2	O60232	-0.375	0.00296	2.52871
POLR2L	P62875	0.245	0.00298	2.52578
ELP6	Q0PNE2	0.314	0.00303	2.51856
ASCC1	Q8N9N2	0.262	0.00305	2.5157
SMAD2	Q15796	-0.406	0.0031	2.50864
PALS2	Q9NZW5	-0.229	0.00313	2.50446
EFR3A	Q14156	-0.335	0.00315	2.50169
EGLN2	Q96KS0	-0.641	0.00319	2.49621
SELENOI	Q9C0D9	0.292	0.00319	2.49621
ZCCHC7	Q8N3Z6	0.247	0.0032	2.49485
NR4A1	P22736	0.296	0.00323	2.4908
SUGP2	Q8IX01	0.258	0.00326	2.48678
TMEM199	Q8N511	0.375	0.00326	2.48678
DENR	O43583	-0.229	0.00327	2.48545
RIPOR1	Q6ZS17	0.257	0.00327	2.48545
STAG2	Q8N3U4	0.164	0.00327	2.48545
PSMB5	P28074	0.149	0.00327	2.48545
JAK1	P23458	-0.325	0.00328	2.48413
CEP72	Q9P209	-0.229	0.0033	2.48149
PRKCA	P17252	-0.202	0.00331	2.48017
EIF1B	O60739	-0.295	0.00333	2.47756
GUCY1B1	Q02153	0.273	0.00333	2.47756
PLPBP	O94903	-0.463	0.00337	2.47237
MYO1B	O43795	-0.201	0.00338	2.47108
ATP6V1G1	O75348	0.319	0.00341	2.46725
RPS26	P62854	-0.249	0.00341	2.46725
SSU72	Q9NP77	-0.266	0.00342	2.46597
ICAM2	P13598	0.228	0.00344	2.46344
IMPA2	O14732	0.34	0.00344	2.46344
ITGB2	P05107	0.211	0.00344	2.46344
UBA5	Q9GZZ9	0.189	0.00347	2.45967
NSUN4	Q96CB9	0.193	0.00348	2.45842
ANKLE1	Q8NAG6	-0.276	0.00349	2.45717
EEF1G	P26641	0.228	0.0035	2.45593
HMGN2	P05204	-0.49	0.0035	2.45593
TENT5C	Q5VWP2	0.368	0.00352	2.45346
C3orf38	Q5JPI3	-0.436	0.00355	2.44977
DDX24	Q9GZR7	-0.233	0.00355	2.44977
MAP2K3	P46734	0.225	0.00355	2.44977
FBXL18	Q96ME1	-0.207	0.00357	2.44733
TAP1	Q03518	0.23	0.00358	2.44612
SREBF2	Q12772	0.211	0.00359	2.44491
ZFYVE1	Q9HBF4	-0.33	0.0036	2.4437
PAFAH2	Q99487	-0.25	0.00361	2.44249
UBE2T	Q9NPD8	-0.423	0.00363	2.44009
EXOSC4	Q9NPD3	0.298	0.00366	2.43652
ARF4	P18085	0.312	0.00368	2.43415
KLHL6	Q8WZ60	0.267	0.00368	2.43415
FBXL19	Q6PCT2	0.6	0.0037	2.4318
CIZ1	Q9ULV3	0.306	0.00372	2.42946
GNL2	Q13823	-0.38	0.00372	2.42946
STMN1	P16949	-0.569	0.00372	2.42946
BECN1	Q14457	-0.192	0.00374	2.42713
RPS7	P62081	-0.245	0.00374	2.42713
MICU1	Q9BPX6	0.298	0.00376	2.42481
KLF13	Q9Y2Y9	-0.358	0.00377	2.42366
PHRF1	Q9P1Y6	-0.376	0.00378	2.42251
NAPG	Q99747	-0.255	0.00379	2.42136
ABCG1	P45844	0.199	0.0038	2.42022
FHL2	Q14192	-0.293	0.0038	2.42022
RPA2	P15927	-0.224	0.0038	2.42022
OXA1L	Q15070	0.202	0.00381	2.41908
EEF1B2	P24534	-0.4	0.00382	2.41794
TBC1D23	Q9NUY8	-0.229	0.00382	2.41794
TMED8	Q6PL24	0.235	0.00383	2.4168
ALG9	Q9H6U8	0.245	0.00384	2.41567
SUCLA2	Q9P2R7	0.186	0.00384	2.41567
PPP1CB	P62140	0.23	0.00386	2.41341
ATP5ME	P56385	0.281	0.00388	2.41117
AAGAB	Q6PD74	0.218	0.00391	2.40782
RPS15	P62841	-0.58	0.00393	2.40561
RAP2A	P10114	-0.898	0.00397	2.40121
HSPA4L	O95757	0.291	0.00399	2.39903
RIOK2	Q9BVS4	0.234	0.00399	2.39903
SPRED2	Q7Z698	-0.354	0.004	2.39794
CPT1A	P50416	0.215	0.00401	2.39686
AZIN1	O14977	-0.206	0.00403	2.39469
CIAPIN1	Q6FI81	0.265	0.00403	2.39469
COX6A1	P12074	-0.385	0.00403	2.39469
EHD4	Q9H223	-0.178	0.00403	2.39469
IDE	P14735	0.151	0.00403	2.39469
TDG	Q13569	0.773	0.00404	2.39362
CHST10	O43529	0.299	0.00408	2.38934
MRPL2	Q5T653	-0.3	0.00416	2.38091
PIGN	O95427	0.265	0.00418	2.37882
RBM12	Q9NTZ6	0.309	0.00418	2.37882
CEP104	O60308	0.287	0.00432	2.36452
PSME1	Q06323	0.258	0.00432	2.36452
ZNF131	P52739	0.192	0.00434	2.36251
CDKN3	Q16667	-0.357	0.00435	2.36151
PALD1	Q9ULE6	-0.34	0.00439	2.35754
CLASP1	Q7Z460	-0.269	0.00445	2.35164
PLIN3	O60664	0.38	0.00447	2.34969
STT3A	P46977	0.225	0.00451	2.34582
H2BC12	O60814	-0.304	0.00455	2.34199
HDHD2	Q9H0R4	0.203	0.00455	2.34199
RBM17	Q96I25	-0.212	0.00458	2.33913
RPS27A	P62979	-0.474	0.00462	2.33536
RPS27L	Q71UM5	-0.271	0.00463	2.33442
RAE1	P78406	-0.169	0.00464	2.33348
JMJD4	Q9H9V9	0.251	0.00466	2.33161
PACC1	Q9H813	-0.358	0.00467	2.33068
PLEKHJ1	Q9NW61	0.374	0.00469	2.32883
VPS26C	O14972	0.309	0.00469	2.32883
FBXW5	Q969U6	-0.3	0.0047	2.3279
NSA2	O95478	-0.414	0.00471	2.32698
PDIA3	P30101	-0.223	0.00473	2.32514
GCLC	P48506	0.178	0.00474	2.32422
LSM8	O95777	0.268	0.00476	2.32239
CCT7	Q99832	0.183	0.0048	2.31876
CSNK1D	P48730	-0.396	0.0048	2.31876
MGAT4A	Q9UM21	0.291	0.00482	2.31695
PARP4	Q9UKK3	-0.256	0.00482	2.31695
UTP4	Q969X6	-0.216	0.00485	2.31426
PIGS	Q96S52	-0.411	0.00487	2.31247
POU3F3	P20264	0.325	0.00487	2.31247
MAGIX	Q9H6Y5	0.655	0.00491	2.30892
HSPA13	P48723	-0.221	0.00494	2.30627
PRKAB1	Q9Y478	0.421	0.00499	2.3019
SSR4	P51571	0.358	0.00501	2.30016
MPC2	O95563	0.248	0.00504	2.29757
SORL1	Q92673	0.214	0.00506	2.29585
YEATS2	Q9ULM3	0.328	0.00507	2.29499
DAD1	P61803	0.19	0.00507	2.29499
ATXN3	P54252	0.176	0.00508	2.29414
TRAF3	Q13114	0.184	0.00509	2.29328
NARS2	Q96I59	0.188	0.00511	2.29158
EMB	Q6PCB8	0.353	0.00512	2.29073
IRF8	Q02556	-0.24	0.00514	2.28904
PRDX6	P30041	0.154	0.00515	2.28819
UBE2M	P61081	0.171	0.00516	2.28735
SRSF1	Q07955	-0.281	0.00517	2.28651
CENPM	Q9NSP4	0.345	0.0052	2.284
VAPA	Q9P0L0	-0.237	0.00524	2.28067
COL4A2	P08572	0.374	0.00525	2.27984
RNF126	Q9BV68	0.371	0.00529	2.27654
STK38L	Q9Y2H1	0.165	0.0053	2.27572
RPL18	Q07020	-0.285	0.00534	2.27246
ANAPC7	Q9UJX3	0.22	0.00537	2.27003
STRAP	Q9Y3F4	0.191	0.0054	2.26761
BSPRY	Q5W0U4	0.287	0.00542	2.266
DIAPH1	O60610	-0.181	0.00543	2.2652
TPMT	P51580	0.194	0.00544	2.2644
ZNF43	P17038	0.231	0.00547	2.26201
ZC3H18	Q86VM9	-0.437	0.00548	2.26122
TMA7B	A0A024R1R8	-0.508	0.00553	2.25727
PSMD7	P51665	-0.311	0.00555	2.25571
BPNT2	Q9NX62	-0.909	0.00556	2.25493
NPRL3	Q12980	0.234	0.00559	2.25259
BNIP2	Q12982	-0.278	0.00562	2.25026
TMED2	Q15363	0.195	0.00565	2.24795
AMBRA1	Q9C0C7	-0.17	0.00571	2.24336
NIPSNAP1	Q9BPW8	0.184	0.00572	2.2426
SGSM2	O43147	0.381	0.00577	2.23882
SRP72	O76094	-0.169	0.00577	2.23882
MT-CO2	P00403	0.215	0.00578	2.23807
GTSE1	Q9NYZ3	-0.641	0.00578	2.23807
NAA20	P61599	0.248	0.00579	2.23732
SLC16A7	O60669	-0.414	0.00582	2.23508
SUPT5H	O00267	-0.229	0.00587	2.23136
CMTM6	Q9NX76	-0.272	0.0059	2.22915
RAP1GDS1	P52306	0.152	0.00591	2.22841
FASTKD5	Q7L8L6	0.214	0.00593	2.22695
SEPHS2	Q99611	0.272	0.00593	2.22695
ALDH1A2	O94788	0.514	0.00594	2.22621
KLHDC4	Q8TBB5	-0.172	0.00595	2.22548
NIPSNAP3A	Q9UFN0	0.225	0.00596	2.22475
PSMG2	Q969U7	0.167	0.00599	2.22257
SEC11A	P67812	0.188	0.006	2.22185
TPGS2	Q68CL5	0.573	0.00609	2.21538
IGLL1	P15814	-0.397	0.00613	2.21254
ZBTB6	Q15916	0.281	0.00614	2.21183
CCNE1	P24864	0.29	0.00626	2.20343
HNRNPDL	O14979	-0.364	0.0063	2.20066
CCDC28B	Q9BUN5	-0.254	0.00633	2.1986
DDX5	P17844	-0.182	0.00633	2.1986
TMX2	Q9Y320	0.178	0.00633	2.1986
QNG1	Q5T6V5	0.206	0.0064	2.19382
ALG11	Q2TAA5	0.195	0.00643	2.19179
NEK1	Q96PY6	0.271	0.00645	2.19044
CCT5	P48643	0.168	0.00648	2.18842
PPOX	P50336	0.299	0.00648	2.18842
EXT2	Q93063	0.209	0.00649	2.18776
RAP2B	P61225	-0.482	0.00649	2.18776
RABGGTB	P53611	0.232	0.00651	2.18642
SAFB2	Q14151	-0.317	0.00652	2.18575
XPO7	Q9UIA9	0.154	0.00658	2.18177
NUDCD1	Q96RS6	0.176	0.00665	2.17718
SMARCE1	Q969G3	-0.216	0.00669	2.17457
TRMT61B	Q9BVS5	0.392	0.0067	2.17393
TMOD3	Q9NYL9	-0.281	0.00673	2.17198
CUTC	Q9NTM9	-0.289	0.00676	2.17005
ZBED5	Q49AG3	0.234	0.00676	2.17005
CYBC1	Q9BQA9	0.351	0.00678	2.16877
MED6	O75586	0.194	0.00679	2.16813
STRN3	Q13033	-0.195	0.0068	2.16749
TUBA1A	Q71U36	0.165	0.0068	2.16749
DDX56	Q9NY93	0.217	0.0068	2.16749
RPL36AL	Q969Q0	-0.344	0.00681	2.16685
LMAN2L	Q9H0V9	0.232	0.00685	2.16431
RANBP9	Q96S59	-0.228	0.00687	2.16304
TNKS2	Q9H2K2	-0.309	0.00688	2.16241
LARP1	Q6PKG0	-0.211	0.0069	2.16115
TDP2	O95551	0.172	0.0069	2.16115
UGGT1	Q9NYU2	0.211	0.00694	2.15864
YIPF5	Q969M3	0.253	0.00694	2.15864
ADIPOR2	Q86V24	0.567	0.00694	2.15864
AMH	P03971	0.288	0.00695	2.15802
SMOX	Q9NWM0	-0.216	0.00698	2.15614
MYO1G	B0I1T2	-0.226	0.00701	2.15428
DCK	P27707	0.154	0.00701	2.15428
NEURL4	Q96JN8	-0.329	0.00703	2.15304
SNRNP70	P08621	-0.275	0.00705	2.15181
TRMT2B	Q96GJ1	0.319	0.00709	2.14935
CSNK1G1	Q9HCP0	-0.569	0.00712	2.14752
ITPR2	Q14571	0.157	0.00714	2.1463
ZNF273	Q14593	0.188	0.0072	2.14267
AKT1	P31749	-0.21	0.00721	2.14206
POLR1C	O15160	0.184	0.00728	2.13787
CMIP	Q8IY22	-0.164	0.00733	2.1349
SRRT	Q9BXP5	-0.171	0.00735	2.13371
AP5S1	Q9NUS5	-0.33	0.00736	2.13312
MACO1	Q8N5G2	0.285	0.00736	2.13312
LDHB	P07195	0.223	0.00738	2.13194
LARP7	Q4G0J3	-0.298	0.00741	2.13018
HNRNPAB	Q99729	-0.218	0.00742	2.1296
NR3C1	P04150	0.217	0.00743	2.12901
OSBPL2	Q9H1P3	-0.235	0.00747	2.12668
AHI1	Q8N157	0.275	0.00749	2.12552
RAB2A	P61019	0.184	0.00749	2.12552
POLA1	P09884	-0.2	0.0075	2.12494
ELOVL5	Q9NYP7	0.31	0.00755	2.12205
NDUFB9	Q9Y6M9	0.175	0.00757	2.1209
INTS1	Q8N201	0.189	0.0076	2.11919
JMJD7	P0C870	0.198	0.00769	2.11407
LEMD2	Q8NC56	0.315	0.0077	2.11351
PLAA	Q9Y263	0.172	0.00774	2.11126
IL2RG	P31785	0.147	0.00777	2.10958
LRCH1	Q9Y2L9	0.671	0.00777	2.10958
VPS13D	Q5THJ4	0.169	0.00786	2.10458
IGF2R	P11717	-0.187	0.00787	2.10403
FAM111A	Q96PZ2	0.187	0.00787	2.10403
MAP4	P27816	-0.184	0.00789	2.10292
DBNL	Q9UJU6	-0.261	0.0079	2.10237
AEBP1	Q8IUX7	0.256	0.00795	2.09963
TBC1D19	Q8N5T2	0.328	0.00795	2.09963
EME1	Q96AY2	0.182	0.00798	2.098
PDE12	Q6L8Q7	0.157	0.008	2.09691
ACTR6	Q9GZN1	-0.406	0.00803	2.09528
GBE1	Q04446	0.185	0.00804	2.09474
BRIX1	Q8TDN6	0.16	0.00805	2.0942
TOP2A	P11388	-0.173	0.00807	2.09313
RPL31	P62899	-0.286	0.00808	2.09259
KRAS	P01116	-0.323	0.00809	2.09205
CCNI2	Q6ZMN8	0.434	0.0081	2.09151
GRAMD4	Q6IC98	0.283	0.0081	2.09151
MPP1	Q00013	-0.355	0.00815	2.08884
DBT	P11182	0.182	0.0082	2.08619
U2AF2	P26368	-0.297	0.00821	2.08566
DCAF8	Q5TAQ9	-0.224	0.00824	2.08407
EEF1E1	O43324	0.163	0.00825	2.08355
ANKRD13B	Q86YJ7	0.228	0.0083	2.08092
NAA10	P41227	0.178	0.0083	2.08092
CHMP7	Q8WUX9	-0.165	0.00831	2.0804
PTPA	Q15257	0.233	0.00831	2.0804
FNTA	P49354	0.176	0.00836	2.07779
PXMP4	Q9Y6I8	0.308	0.00842	2.07469
MYH11	P35749	0.256	0.00844	2.07366
SRRM2	Q9UQ35	-0.14	0.00853	2.06905
STK10	O94804	0.224	0.00854	2.06854
CALCOCO1	Q9P1Z2	0.214	0.00862	2.06449
FRG1	Q14331	-0.186	0.00869	2.06098
TMCO1	Q9UM00	0.211	0.00869	2.06098
MPND	Q8N594	-0.264	0.0087	2.06048
SMYD4	Q8IYR2	0.176	0.00876	2.0575
HNRNPD	Q14103	-0.278	0.00878	2.05651
TIMELESS	Q9UNS1	0.27	0.00882	2.05453
THEM6	Q8WUY1	0.32	0.00884	2.05355
CDK9	P50750	0.2	0.0089	2.05061
MINDY3	Q9H8M7	0.367	0.0089	2.05061
SRPRB	Q9Y5M8	0.244	0.00894	2.04866
ORC5	O43913	0.19	0.00899	2.04624
SOGA1	O94964	-0.272	0.00901	2.04528
PPP2R1B	P30154	0.16	0.00903	2.04431
RNF113A	O15541	0.307	0.00904	2.04383
TRPC4AP	Q8TEL6	0.201	0.00905	2.04335
HIGD2A	Q9BW72	0.223	0.0091	2.04096
LUC7L2	Q9Y383	-0.311	0.00914	2.03905
HK2	P52789	-0.125	0.00916	2.0381
NLN	Q9BYT8	0.207	0.00917	2.03763
COPS3	Q9UNS2	0.21	0.00926	2.03339
ARL2	P36404	-0.207	0.00931	2.03105
STRN4	Q9NRL3	0.198	0.00934	2.02965
PPIL2	Q13356	0.156	0.00936	2.02872
SLC2A1	P11166	-0.304	0.00938	2.0278
EMC10	Q5UCC4	-0.187	0.0094	2.02687
ARSA	P15289	0.223	0.00954	2.02045
ERBIN	Q96RT1	-0.259	0.00956	2.01954
ERAP1	Q9NZ08	0.17	0.00958	2.01863
NDUFB6	O95139	0.385	0.00959	2.01818
SLC25A4	P12235	0.15	0.00961	2.01728
NLK	Q9UBE8	-0.331	0.00977	2.01011
HECTD3	Q5T447	0.197	0.00984	2.007
RPIA	P49247	-0.229	0.00986	2.00612
NPM3	O75607	-0.298	0.00988	2.00524
MEX3C	Q5U5Q3	-0.282	0.00989	2.0048
ALKBH4	Q9NXW9	0.198	0.00989	2.0048
LSM14B	Q9BX40	-0.703	0.0099	2.00436
RPL30	P62888	-0.17	0.00995	2.00218
SCRIB	Q14160	-0.275	0.00998	2.00087
DCAF6	Q58WW2	0.289	0.00998	2.00087
HAT1	O14929	0.194	0.01	2
HNRNPH3	P31942	-0.211	0.01	2
HERC2	O95714	-0.149	0.0101	1.99568
PMS2	P54278	0.188	0.0101	1.99568
SF3A2	Q15428	-0.175	0.0101	1.99568
KRR1	Q13601	-0.282	0.0102	1.9914
ERMP1	Q7Z2K6	0.248	0.0102	1.9914
DNAJA2	O60884	-0.209	0.0103	1.98716
TMX3	Q96JJ7	0.283	0.0103	1.98716
ATXN7L3B	Q96GX2	0.255	0.0103	1.98716
PICALM	Q13492	0.184	0.0103	1.98716
ATP5MK	Q96IX5	0.238	0.0104	1.98297
GHITM	Q9H3K2	0.197	0.0104	1.98297
PRKAR1A	P10644	-0.165	0.0104	1.98297
MYG1	Q9HB07	-0.174	0.0105	1.97881
PGD	P52209	0.157	0.0105	1.97881
RAB1B	Q9H0U4	0.167	0.0105	1.97881
ATP8A1	Q9Y2Q0	0.415	0.0106	1.97469
UGT3A2	Q3SY77	0.197	0.0106	1.97469
GSTO1	P78417	0.187	0.0107	1.97062
PAK4	O96013	-0.456	0.0107	1.97062
SLC25A40	Q8TBP6	0.211	0.0108	1.96658
ZMPSTE24	O75844	0.154	0.0108	1.96658
IL9R	Q01113	0.277	0.0108	1.96658
GDI1	P31150	0.228	0.011	1.95861
NASP	P49321	-0.182	0.011	1.95861
NUDT4	Q9NZJ9	-0.168	0.011	1.95861
CFL1	P23528	-0.236	0.0111	1.95468
TSNAX	Q99598	0.171	0.0112	1.95078
AP3B1	O00203	-0.123	0.0112	1.95078
NUP98	P52948	-0.163	0.0112	1.95078
PIAS3	Q9Y6X2	0.231	0.0112	1.95078
PLCL2	Q9UPR0	-0.202	0.0112	1.95078
RCC2	Q9P258	0.209	0.0112	1.95078
AATF	Q9NY61	0.161	0.0113	1.94692
PLEKHB2	Q96CS7	0.35	0.0114	1.9431
UBL5	Q9BZL1	-0.227	0.0114	1.9431
FGFR1	P11362	-0.197	0.0115	1.9393
LRPPRC	P42704	0.153	0.0115	1.9393
MTBP	Q96DY7	-0.216	0.0115	1.9393
GRHPR	Q9UBQ7	0.196	0.0116	1.93554
ABL1	P00519	0.247	0.0116	1.93554
EIF3L	Q9Y262	0.185	0.0116	1.93554
KRT71	Q3SY84	0.206	0.0117	1.93181
LENG8	Q96PV6	0.202	0.0117	1.93181
MTA2	O94776	-0.152	0.0117	1.93181
EIF4A2	Q14240	0.221	0.0118	1.92812
GIMAP4	Q9NUV9	-0.247	0.0118	1.92812
SCCPDH	Q8NBX0	0.205	0.0118	1.92812
AP2S1	P53680	0.24	0.0119	1.92445
EZH2	Q15910	-0.193	0.0119	1.92445
CDC42BPB	Q9Y5S2	0.34	0.0119	1.92445
H2BC26	Q8N257	-0.211	0.012	1.92082
MCRS1	Q96EZ8	-0.358	0.012	1.92082
HEXA-AS1	Q9H8Q6	-0.434	0.0121	1.91721
LMO1	P25800	0.243	0.0121	1.91721
MAT2B	Q9NZL9	-0.232	0.0121	1.91721
RCOR1	Q9UKL0	-0.221	0.0121	1.91721
MUC16	Q8WXI7	-1.06	0.0122	1.91364
RBBP6	Q7Z6E9	-0.251	0.0122	1.91364
UQCRQ	O14949	0.225	0.0122	1.91364
YLPM1	P49750	-0.38	0.0122	1.91364
PMPCB	O75439	0.145	0.0122	1.91364
CAND1	Q86VP6	0.171	0.0123	1.91009
IRF2BP2	Q7Z5L9	-0.47	0.0123	1.91009
UTRN	P46939	-0.634	0.0123	1.91009
UBE4A	Q14139	0.253	0.0124	1.90658
SAAL1	Q96ER3	0.178	0.0124	1.90658
SLC25A22	Q9H936	0.258	0.0124	1.90658
ITGAE	P38570	0.275	0.0125	1.90309
TMED5	Q9Y3A6	0.232	0.0125	1.90309
RNASEL	Q05823	-0.157	0.0125	1.90309
SLC25A5	P05141	0.151	0.0125	1.90309
NUP153	P49790	-0.491	0.0126	1.89963
GFPT1	Q06210	0.126	0.0126	1.89963
GLMN	Q92990	0.183	0.0128	1.89279
MGME1	Q9BQP7	0.256	0.0128	1.89279
SNRNP35	Q16560	-0.333	0.0128	1.89279
SUV39H1	O43463	0.407	0.0128	1.89279
CHRNA9	Q9UGM1	-0.252	0.0129	1.88941
MSL3P1	P0C860	-0.259	0.0129	1.88941
PSPN	O60542	-0.231	0.0129	1.88941
PTPRC	P08575	-0.179	0.0129	1.88941
TADA2A	O75478	0.254	0.0129	1.88941
DLGAP5	Q15398	-0.326	0.013	1.88606
SLC35B2	Q8TB61	0.189	0.013	1.88606
RPL15	P61313	0.185	0.0131	1.88273
TIMM21	Q9BVV7	0.143	0.0132	1.87943
C9orf78	Q9NZ63	-0.251	0.0132	1.87943
C11orf68	Q9H3H3	-0.273	0.0133	1.87615
SNAPC1	Q16533	-0.182	0.0133	1.87615
RPS19	P39019	-0.224	0.0135	1.86967
AMDHD2	Q9Y303	0.286	0.0135	1.86967
MDH1	P40925	0.158	0.0136	1.86646
SLC35E2B	P0CK96	0.32	0.0136	1.86646
MRI1	Q9BV20	0.134	0.0136	1.86646
VPS36	Q86VN1	0.198	0.0136	1.86646
POLB	P06746	-0.318	0.0137	1.86328
STIP1	P31948	-0.352	0.0138	1.86012
COPS4	Q9BT78	0.17	0.0139	1.85699
ITPK1	Q13572	0.224	0.0139	1.85699
TMEM33	P57088	0.21	0.0139	1.85699
DUS3L	Q96G46	-0.176	0.014	1.85387
MKLN1	Q9UL63	-0.203	0.014	1.85387
OGT	O15294	0.141	0.0141	1.85078
PRPS1	P60891	0.189	0.0141	1.85078
VWA8	A3KMH1	0.112	0.0141	1.85078
BRF1	Q92994	0.22	0.0142	1.84771
HNRNPA0	Q13151	-0.189	0.0142	1.84771
UBE2O	Q9C0C9	-0.177	0.0142	1.84771
SIAH1	Q8IUQ4	-0.236	0.0143	1.84466
SRD5A3	Q9H8P0	-0.793	0.0143	1.84466
XRCC3	O43542	-0.231	0.0143	1.84466
CCDC171	Q6TFL3	0.152	0.0144	1.84164
AEN	Q8WTP8	-0.269	0.0145	1.83863
COA3	Q9Y2R0	0.23	0.0145	1.83863
EEF1AKMT2	Q5JPI9	0.221	0.0145	1.83863
MRPS14	O60783	-0.233	0.0145	1.83863
ZWINT	O95229	0.268	0.0145	1.83863
PSMB7	Q99436	0.14	0.0145	1.83863
WARS1	P23381	0.165	0.0146	1.83565
GLB1	P16278	0.204	0.0147	1.83268
NOL10	Q9BSC4	-0.153	0.0147	1.83268
SNAPC3	Q92966	-0.246	0.0148	1.82974
RAD51B	O15315	0.219	0.0148	1.82974
FOXG1	P55316	-0.367	0.0149	1.82681
STOML2	Q9UJZ1	0.134	0.0149	1.82681
TRAF4	Q9BUZ4	-0.197	0.0149	1.82681
PPP1R13L	Q8WUF5	-0.208	0.0149	1.82681
ENO2	P09104	0.166	0.015	1.82391
SUCLG1	P53597	0.198	0.015	1.82391
MIS18BP1	Q6P0N0	-0.233	0.0151	1.82102
DDX21	Q9NR30	-0.153	0.0152	1.81816
MET	P08581	-0.216	0.0152	1.81816
MLF2	Q15773	-0.171	0.0152	1.81816
PRKAG1	P54619	0.183	0.0152	1.81816
SYNCRIP	O60506	-0.132	0.0152	1.81816
SHCBP1	Q8NEM2	0.165	0.0153	1.81531
TMEM123	Q8N131	-0.267	0.0153	1.81531
OGDH	Q02218	0.138	0.0153	1.81531
SCAP	Q12770	0.323	0.0153	1.81531
ATP6V0D1	P61421	0.225	0.0154	1.81248
HSDL1	Q3SXM5	0.174	0.0154	1.81248
ZNF107	Q9UII5	0.134	0.0154	1.81248
TNK2	Q07912	-0.303	0.0155	1.80967
PEBP1	P30086	-0.222	0.0156	1.80688
POT1	Q9NUX5	-0.272	0.0156	1.80688
C17orf75	Q9HAS0	0.244	0.0157	1.8041
GNAO1	P09471	-0.428	0.0157	1.8041
NUDCD3	Q8IVD9	-0.151	0.0157	1.8041
NUP62CL	Q9H1M0	0.177	0.0157	1.8041
ALDH9A1	P49189	0.15	0.0157	1.8041
HMGCS1	Q01581	-0.158	0.0158	1.80134
TIMM23	O14925	0.14	0.0158	1.80134
CFAP36	Q96G28	0.297	0.0159	1.7986
GOSR1	O95249	-0.357	0.0159	1.7986
H2AX	P16104	-0.389	0.0159	1.7986
LGALS3BP	Q08380	0.166	0.0159	1.7986
ELP1	O95163	0.137	0.016	1.79588
RBM15	Q96T37	-0.308	0.016	1.79588
TXN	P10599	-0.234	0.016	1.79588
MED30	Q96HR3	0.284	0.0162	1.79048
PEX5L	Q8IYB4	-0.214	0.0162	1.79048
SIGMAR1	Q99720	0.253	0.0162	1.79048
ZNF121	P58317	-0.222	0.0162	1.79048
IRF3	Q14653	0.174	0.0162	1.79048
BBS10	Q8TAM1	0.405	0.0163	1.78781
AFF3	P51826	-0.403	0.0165	1.78252
CXXC1	Q9P0U4	-0.248	0.0165	1.78252
LAGE3	Q14657	0.316	0.0165	1.78252
ECT2	Q9H8V3	0.135	0.0166	1.77989
IDH3A	P50213	0.157	0.0166	1.77989
DUSP12	Q9UNI6	-0.246	0.0167	1.77728
HADHA	P40939	0.137	0.0167	1.77728
POP7	O75817	-0.508	0.0167	1.77728
TTC14	Q96N46	0.253	0.0167	1.77728
COQ5	Q5HYK3	0.525	0.0168	1.77469
PTER	Q96BW5	0.294	0.0168	1.77469
CCT8	P50990	0.142	0.0169	1.77211
CHMP4B	Q9H444	-0.318	0.0169	1.77211
SGPP1	Q9BX95	0.181	0.0169	1.77211
ARPC4	P59998	0.165	0.017	1.76955
CNDP2	Q96KP4	0.173	0.017	1.76955
CHEK1	O14757	-0.144	0.0171	1.767
LRRC47	Q8N1G4	-0.147	0.0171	1.767
PM20D2	Q8IYS1	-0.15	0.0171	1.767
SPTAN1	Q13813	-0.523	0.0171	1.767
VCP	P55072	-0.182	0.0172	1.76447
SMS	P52788	0.232	0.0172	1.76447
SLC10A3	P09131	0.226	0.0173	1.76195
YARS2	Q9Y2Z4	0.284	0.0174	1.75945
RPN1	P04843	0.158	0.0176	1.75449
TOP3A	Q13472	0.197	0.0176	1.75449
TCP1	P17987	0.13	0.0177	1.75203
UBR2	Q8IWV8	0.157	0.0177	1.75203
DDX17	Q92841	-0.143	0.0177	1.75203
DDX3Y	O15523	-0.195	0.0179	1.74715
ZNF644	Q9H582	-0.372	0.0179	1.74715
ACAD9	Q9H845	0.167	0.0179	1.74715
RYK	P34925	-0.213	0.0182	1.73993
STK17A	Q9UEE5	-0.161	0.0182	1.73993
EMC3	Q9P0I2	0.314	0.0182	1.73993
GLUD1	P00367	0.173	0.0182	1.73993
CEP290	O15078	0.195	0.0183	1.73755
H2AC4	P04908	-0.416	0.0183	1.73755
SRP9	P49458	0.121	0.0183	1.73755
FBXO4	Q9UKT5	-0.19	0.0184	1.73518
RCAN1	P53805	0.19	0.0184	1.73518
HARS1	P12081	0.169	0.0184	1.73518
RMDN3	Q96TC7	0.19	0.0185	1.73283
ABHD10	Q9NUJ1	0.195	0.0185	1.73283
USB1	Q9BQ65	-0.618	0.0185	1.73283
KMT5A	Q9NQR1	0.19	0.0187	1.72816
PARP14	Q460N5	-0.141	0.0187	1.72816
SNF8	Q96H20	0.292	0.0188	1.72584
CACYBP	Q9HB71	-0.318	0.0189	1.72354
FBXO21	O94952	-0.185	0.0189	1.72354
PNPLA6	Q8IY17	-0.356	0.019	1.72125
ZFTRAF1	P0DTL6	-0.321	0.019	1.72125
SLC4A2	P04920	0.213	0.019	1.72125
DNAJB14	Q8TBM8	0.25	0.0191	1.71897
KLHL22	Q53GT1	-0.137	0.0191	1.71897
SPART	Q8N0X7	-0.21	0.0191	1.71897
ARPC5	O15511	0.128	0.0192	1.7167
CENPW	Q5EE01	0.158	0.0192	1.7167
NDUFB3	O43676	0.166	0.0192	1.7167
PIAS4	Q8N2W9	0.139	0.0193	1.71444
RPL39	P62891	-0.412	0.0193	1.71444
SOD1	P00441	-0.636	0.0193	1.71444
PAXIP1	Q6ZW49	-0.203	0.0193	1.71444
SIRT6	Q8N6T7	0.241	0.0193	1.71444
METTL14	Q9HCE5	0.183	0.0194	1.7122
MIDEAS	Q6PJG2	-0.19	0.0194	1.7122
BTAF1	O14981	0.195	0.0194	1.7122
GNAI2	P04899	-0.494	0.0195	1.70997
HIF1A	Q16665	0.113	0.0195	1.70997
RAPGEF6	Q8TEU7	-0.236	0.0196	1.70774
PGM1	P36871	0.144	0.0196	1.70774
ANGEL2	Q5VTE6	-0.175	0.0197	1.70553
CPD	O75976	-0.303	0.0197	1.70553
KIF2A	O00139	-0.167	0.0199	1.70115
ACADSB	P45954	0.159	0.0199	1.70115
HNRNPK	P61978	-0.151	0.02	1.69897
KMT2C	Q8NEZ4	-0.241	0.02	1.69897
SEC24D	O94855	0.127	0.02	1.69897
SNRPB	P14678	-0.154	0.02	1.69897
SNX5	Q9Y5X3	0.179	0.02	1.69897
PPAN	Q9NQ55	-0.162	0.0201	1.6968
CYB5R3	P00387	0.152	0.0201	1.6968
NDUFB4	O95168	0.214	0.0201	1.6968
ASB6	Q9NWX5	0.183	0.0202	1.69465
GIT2	Q14161	-0.178	0.0202	1.69465
SMYD5	Q6GMV2	0.173	0.0202	1.69465
DCAF11	Q8TEB1	-0.152	0.0203	1.6925
OGA	O60502	0.161	0.0204	1.69037
ESRRA	P11474	-0.395	0.0204	1.69037
RMDN1	Q96DB5	0.172	0.0205	1.68825
ORC1	Q13415	-0.183	0.0206	1.68613
DEPDC5	O75140	0.211	0.0207	1.68403
MAGOHB	Q96A72	0.189	0.0208	1.68194
SLC39A7	Q92504	0.238	0.0208	1.68194
C6orf89	Q6UWU4	0.316	0.0209	1.67985
BTN2A1	Q7KYR7	0.277	0.021	1.67778
AGPS	O00116	0.137	0.0211	1.67572
ELP2	Q6IA86	0.131	0.0211	1.67572
SP9	P0CG40	0.223	0.0211	1.67572
C1orf43	Q9BWL3	0.198	0.0212	1.67366
HIP1R	O75146	0.199	0.0212	1.67366
KIF11	P52732	-0.195	0.0212	1.67366
CBX6	O95503	-0.327	0.0214	1.66959
ATP6AP2	O75787	0.314	0.0214	1.66959
CDT1	Q9H211	0.173	0.0215	1.66756
RPS9	P46781	0.163	0.0215	1.66756
SURF6	O75683	-0.425	0.0215	1.66756
AUP1	Q9Y679	0.14	0.0216	1.66555
PNPT1	Q8TCS8	0.134	0.0216	1.66555
RASSF5	Q8WWW0	0.19	0.0217	1.66354
SEC22B	O75396	0.122	0.0217	1.66354
ZNF22	P17026	-0.302	0.0218	1.66154
OPA1	O60313	0.161	0.0218	1.66154
MKS1	Q9NXB0	0.273	0.0219	1.65956
PAICS	P22234	0.167	0.0219	1.65956
RRP9	O43818	-0.167	0.0219	1.65956
INTS10	Q9NVR2	0.196	0.0219	1.65956
DYRK3	O43781	0.323	0.022	1.65758
ASB3	Q9Y575	0.177	0.0221	1.65561
SLAMF6	Q96DU3	-0.245	0.0221	1.65561
ARFIP2	P53365	0.152	0.0222	1.65365
ABHD14B	Q96IU4	0.175	0.0222	1.65365
PPP1CC	P36873	0.213	0.0223	1.6517
ARHGAP1	Q07960	0.147	0.0224	1.64975
ELF1	P32519	-0.228	0.0225	1.64782
PARP16	Q8N5Y8	-0.131	0.0225	1.64782
MORC4	Q8TE76	0.259	0.0226	1.64589
KDM4B	O94953	-0.119	0.0226	1.64589
FAM118B	Q9BPY3	0.477	0.0227	1.64397
ASF1B	Q9NVP2	0.112	0.0228	1.64207
UBXN1	Q04323	-0.203	0.0228	1.64207
WDR91	A4D1P6	-0.158	0.0228	1.64207
COPS5	Q92905	0.147	0.0228	1.64207
NSMCE1	Q8WV22	0.206	0.023	1.63827
ADAM17	P78536	-0.422	0.0231	1.63639
FBXO42	Q6P3S6	0.236	0.0231	1.63639
CAPN1	P07384	0.193	0.0232	1.63451
MRPS30	Q9NP92	0.15	0.0232	1.63451
FOXK2	Q01167	-0.161	0.0235	1.62893
NGDN	Q8NEJ9	-0.191	0.0235	1.62893
CHD6	Q8TD26	0.179	0.0235	1.62893
SNX3	O60493	-0.129	0.0236	1.62709
STK4	Q13043	0.133	0.0236	1.62709
SLX1A	Q9BQ83	0.239	0.0236	1.62709
NELFB	Q8WX92	0.131	0.0237	1.62525
HEXA	P06865	0.244	0.0238	1.62342
IBA57	Q5T440	-0.411	0.0238	1.62342
PMPCA	Q10713	0.202	0.0238	1.62342
RPS24	P62847	-0.245	0.0238	1.62342
FAM117B	Q6P1L5	-0.194	0.024	1.61979
PSMB1	P20618	0.128	0.024	1.61979
TRAV8-2	A0A0B4J237	-0.22	0.0241	1.61798
HUS1	O60921	0.209	0.0242	1.61618
PDCD2L	Q9BRP1	0.153	0.0242	1.61618
ZNF214	Q9UL59	0.193	0.0242	1.61618
CDC16	Q13042	0.311	0.0243	1.61439
FAM111B	Q6SJ93	-0.307	0.0243	1.61439
HLCS	P50747	-0.207	0.0244	1.61261
LSM11	P83369	-0.229	0.0244	1.61261
BROX	Q5VW32	0.181	0.0245	1.61083
SLC25A3	Q00325	0.179	0.0246	1.60906
SPG11	Q96JI7	0.179	0.0246	1.60906
TTLL12	Q14166	0.164	0.0246	1.60906
VIM	P08670	-0.229	0.0246	1.60906
XPO1	O14980	0.122	0.0248	1.60555
SNRPA1	P09661	-0.11	0.0249	1.6038
IPO8	O15397	-0.14	0.0249	1.6038
PDCD6	O75340	0.213	0.0249	1.6038
PRXL2A	Q9BRX8	0.128	0.0251	1.60033
ECI2	O75521	0.146	0.0252	1.5986
SSB	P05455	-0.163	0.0252	1.5986
NAA35	Q5VZE5	0.121	0.0253	1.59688
ANKRD16	Q6P6B7	-0.148	0.0254	1.59517
AP1B1	Q10567	0.159	0.0254	1.59517
POTEI	P0CG38	-0.334	0.0254	1.59517
BLMH	Q13867	0.148	0.0255	1.59346
MVK	Q03426	-0.231	0.0255	1.59346
PIP4K2A	P48426	-0.208	0.0255	1.59346
TMED10	P49755	0.204	0.0256	1.59176
PWP1	Q13610	-0.293	0.0257	1.59007
DTX1	Q86Y01	-0.158	0.0258	1.58838
FBXW8	Q8N3Y1	0.219	0.0258	1.58838
PRPF19	Q9UMS4	0.145	0.0259	1.5867
KDM1A	O60341	0.126	0.026	1.58503
RARS2	Q5T160	0.274	0.026	1.58503
SUPT6H	Q7KZ85	-0.174	0.0261	1.58336
CISD3	P0C7P0	-0.135	0.0262	1.5817
AKIP1	Q9NQ31	-0.207	0.0262	1.5817
MAFK	O60675	0.282	0.0262	1.5817
NUP85	Q9BW27	0.167	0.0263	1.58004
USP22	Q9UPT9	-0.172	0.0264	1.5784
CCT3	P49368	0.132	0.0265	1.57675
RAB22A	Q9UL26	-0.347	0.0265	1.57675
RIMKLB	Q9ULI2	0.172	0.0265	1.57675
APEX1	P27695	0.135	0.0265	1.57675
GALNT12	Q8IXK2	0.222	0.0265	1.57675
B4GAT1	O43505	0.324	0.0266	1.57512
SESN2	P58004	0.175	0.0266	1.57512
NCLN	Q969V3	0.149	0.0266	1.57512
TMEM11	P17152	0.149	0.0266	1.57512
PRMT6	Q96LA8	0.154	0.0267	1.57349
RPL7A	P62424	0.216	0.0268	1.57187
ACADM	P11310	0.147	0.0268	1.57187
CSNK2A1	P68400	0.14	0.027	1.56864
KLHL24	Q6TFL4	0.293	0.0271	1.56703
GFM1	Q96RP9	0.111	0.0272	1.56543
IPO5	O00410	0.129	0.0272	1.56543
GNPDA2	Q8TDQ7	0.181	0.0273	1.56384
DIAPH2	O60879	-0.175	0.0274	1.56225
DHRS13	Q6UX07	-0.163	0.0275	1.56067
PANK3	Q9H999	-0.313	0.0275	1.56067
CAMK4	Q16566	0.38	0.0276	1.55909
OPA3	Q9H6K4	-0.293	0.0276	1.55909
EIF3K	Q9UBQ5	0.142	0.0278	1.55596
ZNF658B	Q4V348	0.256	0.0278	1.55596
ATAT1	Q5SQI0	-0.274	0.0278	1.55596
VARS1	P26640	0.0965	0.0278	1.55596
ECD	O95905	-0.198	0.0279	1.5544
EIF5	P55010	-0.159	0.028	1.55284
SIMC1	Q8NDZ2	-0.202	0.028	1.55284
PPP1CA	P62136	0.158	0.0281	1.55129
SLC43A3	Q8NBI5	0.232	0.0281	1.55129
RASAL3	Q86YV0	-0.229	0.0282	1.54975
KLHL20	Q9Y2M5	0.243	0.0283	1.54821
LSM12	Q3MHD2	-0.19	0.0283	1.54821
IGBP1	P78318	0.334	0.0283	1.54821
CCNYL1	Q8N7R7	-0.542	0.0284	1.54668
MARS1	P56192	0.143	0.0284	1.54668
HMBS	P08397	0.19	0.0284	1.54668
RRM1	P23921	0.134	0.0285	1.54516
BTBD1	Q9H0C5	-0.209	0.0285	1.54516
PGM2	Q96G03	0.131	0.0287	1.54212
IDH3G	P51553	0.192	0.0288	1.54061
RHOG	P84095	0.126	0.0288	1.54061
UBA3	Q8TBC4	0.12	0.0288	1.54061
ARAF	P10398	0.152	0.0289	1.5391
IMMT	Q16891	0.128	0.0289	1.5391
FAM223B	A6NKX1	-0.46	0.029	1.5376
MTHFS	P49914	0.181	0.029	1.5376
RNF20	Q5VTR2	-0.267	0.0291	1.53611
RNPEPL1	Q9HAU8	-0.237	0.0291	1.53611
GTPBP6	O43824	-0.205	0.0292	1.53462
ARAP1	Q96P48	0.157	0.0293	1.53313
SMAD4	Q13485	-0.125	0.0294	1.53165
SUPT3H	O75486	0.283	0.0294	1.53165
CDC42BPG	Q6DT37	0.247	0.0295	1.53018
CNP	P09543	-0.159	0.0295	1.53018
HACD1	B0YJ81	0.243	0.0298	1.52578
NUP205	Q92621	-0.103	0.0298	1.52578
ARFGAP3	Q9NP61	-0.174	0.0298	1.52578
AS3MT	Q9HBK9	0.186	0.0299	1.52433
RPL6	Q02878	-0.262	0.03	1.52288
TPST2	O60704	-0.339	0.03	1.52288
LRRC14	Q15048	0.131	0.0303	1.51856
METTL3	Q86U44	0.212	0.0303	1.51856
TIPRL	O75663	0.148	0.0303	1.51856
CARM1	Q86X55	0.15	0.0304	1.51713
CRYL1	Q9Y2S2	0.255	0.0305	1.5157
ARHGEF7	Q14155	-0.191	0.0306	1.51428
C1GALT1	Q9NS00	0.154	0.0306	1.51428
KIN	O60870	0.282	0.0306	1.51428
FOXRED1	Q96CU9	0.186	0.0307	1.51286
ANGPTL6	Q8NI99	0.396	0.0308	1.51145
PHPT1	Q9NRX4	-0.292	0.0308	1.51145
STXBP3	O00186	-0.187	0.0308	1.51145
CBX4	O00257	-0.37	0.0308	1.51145
GNAI3	P08754	-0.31	0.0309	1.51004
SRM	P19623	0.124	0.0309	1.51004
TTC4	O95801	-0.147	0.031	1.50864
NTHL1	P78549	-0.213	0.0311	1.50724
ALDOA	P04075	-0.172	0.0312	1.50585
CENPJ	Q9HC77	0.415	0.0312	1.50585
NXN	Q6DKJ4	0.121	0.0312	1.50585
SPN	P16150	-0.524	0.0312	1.50585
EMC2	Q15006	0.197	0.0312	1.50585
WSB1	Q9Y6I7	-0.19	0.0313	1.50446
YJU2	Q9BW85	-0.3	0.0314	1.50307
SWAP70	Q9UH65	0.145	0.0315	1.50169
PLCXD1	Q9NUJ7	0.186	0.0316	1.50031
SEPTIN8	Q92599	0.233	0.0316	1.50031
GTF3C5	Q9Y5Q8	-0.121	0.0318	1.49757
GDAP2	Q9NXN4	-0.231	0.0318	1.49757
CCND3	P30281	0.33	0.0319	1.49621
CTDP1	Q9Y5B0	-0.179	0.0319	1.49621
RAB5C	P51148	-0.175	0.0319	1.49621
PHB2	Q99623	0.13	0.0319	1.49621
ITPR3	Q14573	0.164	0.032	1.49485
ANKLE2	Q86XL3	0.193	0.032	1.49485
NUDT1	P36639	0.151	0.0321	1.49349
ANKH	Q9HCJ1	0.366	0.0322	1.49214
TRMT6	Q9UJA5	0.12	0.0323	1.4908
UBE3C	Q15386	0.201	0.0323	1.4908
RSPRY1	Q96DX4	-0.225	0.0324	1.48945
CAB39	Q9Y376	0.205	0.0325	1.48812
VPS13A	Q96RL7	-0.128	0.0326	1.48678
NELFCD	Q8IXH7	0.143	0.0327	1.48545
ARPC5L	Q9BPX5	0.171	0.0329	1.4828
MTRF1	O75570	0.222	0.0329	1.4828
MEMO1	Q9Y316	-0.14	0.033	1.48149
USP32	Q8NFA0	-0.21	0.033	1.48149
EPHB2	P29323	-0.271	0.0331	1.48017
ITPRIP	Q8IWB1	-0.289	0.0331	1.48017
SOX4	Q06945	-0.257	0.0331	1.48017
IL32	P24001	-0.235	0.0332	1.47886
AGFG1	P52594	-0.161	0.0333	1.47756
ANAPC2	Q9UJX6	0.174	0.0333	1.47756
AP1S2	P56377	0.157	0.0333	1.47756
ACTR1B	P42025	0.217	0.0334	1.47625
STYXL1	Q9Y6J8	0.24	0.0334	1.47625
RPS15A	P62244	0.117	0.0336	1.47366
TM9SF2	Q99805	0.183	0.0336	1.47366
DNAJC2	Q99543	-0.205	0.0336	1.47366
DHX33	Q9H6R0	-0.126	0.0337	1.47237
PPP2R5D	Q14738	0.182	0.0339	1.4698
DNAAF5	Q86Y56	0.129	0.034	1.46852
OSGIN1	Q9UJX0	-0.134	0.034	1.46852
PTPMT1	Q8WUK0	0.26	0.034	1.46852
DDX55	Q8NHQ9	-0.12	0.0342	1.46597
RPL22	P35268	-0.19	0.0344	1.46344
KIF20A	O95235	-0.162	0.0344	1.46344
DCXR	Q7Z4W1	0.232	0.0345	1.46218
G2E3	Q7L622	-0.324	0.0346	1.46092
PACSIN2	Q9UNF0	-0.152	0.0346	1.46092
OXSR1	O95747	0.103	0.0347	1.45967
RCCD1	A6NED2	-0.176	0.035	1.45593
VPS33A	Q96AX1	0.159	0.035	1.45593
ARPC3	O15145	0.159	0.0351	1.45469
PEX3	P56589	0.148	0.0351	1.45469
VDAC1	P21796	0.167	0.0351	1.45469
WDR11	Q9BZH6	0.143	0.0352	1.45346
ESCO2	Q56NI9	0.152	0.0353	1.45223
GLS	O94925	0.11	0.0353	1.45223
DNAJB12	Q9NXW2	-0.134	0.0354	1.451
LSS	P48449	0.15	0.0355	1.44977
DNASE2	O00115	0.151	0.0356	1.44855
CMAS	Q8NFW8	0.0989	0.0358	1.44612
ALG13	Q9NP73	-0.169	0.0359	1.44491
TARBP1	Q13395	0.152	0.0359	1.44491
FAM98A	Q8NCA5	0.141	0.0359	1.44491
TCOF1	Q13428	-0.312	0.0362	1.44129
ZNF512	Q96ME7	-0.168	0.0362	1.44129
HSPBAP1	Q96EW2	0.191	0.0363	1.44009
TRIM41	Q8WV44	-0.129	0.0364	1.4389
AKT2	P31751	-0.139	0.0364	1.4389
CD47	Q08722	0.162	0.0364	1.4389
IARS2	Q9NSE4	0.122	0.0364	1.4389
QDPR	P09417	0.147	0.0364	1.4389
CAPRIN1	Q14444	-0.304	0.0365	1.43771
DNAJC7	Q99615	-0.207	0.0365	1.43771
POLR2H	P52434	0.191	0.0366	1.43652
RBBP4	Q09028	-0.165	0.0366	1.43652
NFX1	Q12986	0.145	0.0367	1.43533
NARS1	O43776	0.123	0.0368	1.43415
SMAD5	Q99717	-0.182	0.0368	1.43415
PPM1G	O15355	-0.184	0.0369	1.43297
MINPP1	Q9UNW1	0.148	0.0369	1.43297
NDUFS2	O75306	0.103	0.0369	1.43297
APPL1	Q9UKG1	0.117	0.0372	1.42946
EEF1A2	Q05639	-0.293	0.0372	1.42946
PRDX3	P30048	0.143	0.0372	1.42946
FBXW2	Q9UKT8	0.2	0.0373	1.42829
LDHA	P00338	0.129	0.0373	1.42829
ATP1B1	P05026	-0.168	0.0374	1.42713
GLRX3	O76003	0.12	0.0375	1.42597
OTUB1	Q96FW1	0.136	0.0375	1.42597
NUF2	Q9BZD4	0.206	0.0376	1.42481
SKIL	P12757	0.292	0.0376	1.42481
ATP1A1	P05023	-0.174	0.0377	1.42366
HSPD1	P10809	-0.205	0.0378	1.42251
LAS1L	Q9Y4W2	0.17	0.0378	1.42251
RAB10	P61026	-0.115	0.0379	1.42136
AP3M2	P53677	-0.169	0.038	1.42022
GUCD1	Q96NT3	0.142	0.038	1.42022
HMGCR	P04035	0.143	0.038	1.42022
ULBP1	Q9BZM6	-0.458	0.038	1.42022
NDUFA6	P56556	0.123	0.038	1.42022
GSTP1	P09211	0.168	0.0381	1.41908
OSGEP	Q9NPF4	0.19	0.0382	1.41794
KPNB1	Q14974	0.141	0.0384	1.41567
NCAPD2	Q15021	0.174	0.0384	1.41567
BST2	Q10589	-0.317	0.0386	1.41341
EIF3H	O15372	0.143	0.0387	1.41229
MVP	Q14764	-0.133	0.0387	1.41229
DDX20	Q9UHI6	-0.101	0.0387	1.41229
MPHOSPH10	O00566	-0.156	0.0388	1.41117
GLO1	Q04760	0.191	0.0388	1.41117
PLEKHM1	Q9Y4G2	-0.18	0.0389	1.41005
TXLNA	P40222	-0.366	0.0389	1.41005
IQSEC2	Q5JU85	-0.506	0.0391	1.40782
PARN	O95453	0.122	0.0392	1.40671
IMPA1	P29218	0.163	0.0395	1.4034
KPNA1	P52294	0.0903	0.0395	1.4034
PGAM5	Q96HS1	0.125	0.0395	1.4034
TRA2B	P62995	-0.248	0.0396	1.4023
SREBF1	P36956	0.159	0.0397	1.40121
SUZ12	Q15022	-0.189	0.0398	1.40012
MAP3K20	Q9NYL2	-0.115	0.0398	1.40012
VPS29	Q9UBQ0	0.177	0.0398	1.40012
VPS35	Q96QK1	0.107	0.0398	1.40012
PSMA8	Q8TAA3	-0.217	0.0399	1.39903
DERL1	Q9BUN8	-0.334	0.04	1.39794
WDR54	Q9H977	-0.168	0.04	1.39794
RAD54L	Q92698	0.186	0.0401	1.39686
MTHFR	P42898	0.133	0.0401	1.39686
H2AC18	Q6FI13	-0.33	0.0402	1.39577
XPO5	Q9HAV4	0.102	0.0402	1.39577
BCHE	P06276	0.367	0.0403	1.39469
GNPAT	O15228	0.114	0.0403	1.39469
HHIP	Q96QV1	0.238	0.0404	1.39362
NUDT2	P50583	0.282	0.0404	1.39362
ELAVL1	Q15717	-0.147	0.0405	1.39254
TPRKB	Q9Y3C4	0.184	0.0405	1.39254
TRIM9	Q9C026	-0.184	0.0406	1.39147
DHPS	P49366	0.226	0.0407	1.39041
FANCF	Q9NPI8	0.246	0.0408	1.38934
MCL1	Q07820	0.13	0.0408	1.38934
RFXANK	O14593	-0.221	0.0408	1.38934
DBN1	Q16643	0.183	0.0409	1.38828
MIPEP	Q99797	0.158	0.0409	1.38828
ARHGAP26	Q9UNA1	0.152	0.041	1.38722
HIBCH	Q6NVY1	0.136	0.0411	1.38616
TSG101	Q99816	-0.125	0.0412	1.3851
CKS2	P33552	-0.148	0.0413	1.38405
DIDO1	Q9BTC0	0.273	0.0416	1.38091
ATPAF1	Q5TC12	0.117	0.0416	1.38091
RAB3GAP2	Q9H2M9	0.0918	0.0417	1.37986
CIAO2A	Q9H5X1	0.143	0.0418	1.37882
HSPA9	P38646	-0.201	0.0419	1.37779
GAB2	Q9UQC2	-0.164	0.042	1.37675
CPOX	P36551	-0.223	0.0421	1.37572
IPO7	O95373	0.105	0.0421	1.37572
FAM234B	A2RU67	-0.245	0.0422	1.37469
NIF3L1	Q9GZT8	0.167	0.0422	1.37469
IAH1	Q2TAA2	0.258	0.0424	1.37263
NUFIP2	Q7Z417	-0.306	0.0424	1.37263
TBC1D10B	Q4KMP7	-0.205	0.0424	1.37263
CACNA1F	O60840	-0.168	0.0427	1.36957
KIF20B	Q96Q89	-0.202	0.0427	1.36957
GCH1	P30793	-0.237	0.0427	1.36957
RABEPK	Q7Z6M1	0.226	0.0428	1.36856
RHEB	Q15382	0.153	0.0428	1.36856
CAMK1D	Q8IU85	0.183	0.043	1.36653
NUDT21	O43809	-0.158	0.043	1.36653
PKM	P14618	0.115	0.043	1.36653
RACGAP1	Q9H0H5	-0.164	0.043	1.36653
MSH5	O43196	0.167	0.0431	1.36552
PLRG1	O43660	-0.185	0.0431	1.36552
PDIA5	Q14554	-0.267	0.0432	1.36452
ATP6V0A2	Q9Y487	0.173	0.0433	1.36351
CCNI	Q14094	-0.12	0.0434	1.36251
PRPF38A	Q8NAV1	0.131	0.0437	1.35952
CCDC152	Q4G0S7	-0.176	0.0438	1.35853
ANXA7	P20073	0.125	0.0438	1.35853
IFI16	Q16666	0.118	0.0438	1.35853
PRKRA	O75569	-0.108	0.0438	1.35853
FKBP4	Q02790	0.128	0.0439	1.35754
SLC26A6	Q9BXS9	0.302	0.0439	1.35754
EIF3CL	B5ME19	0.136	0.0441	1.35556
CHTOP	Q9Y3Y2	-0.309	0.0442	1.35458
CTC1	Q2NKJ3	0.178	0.0443	1.3536
TRAP1	Q12931	0.121	0.0443	1.3536
KLHL42	Q9P2K6	0.31	0.0444	1.35262
PPP1R8	Q12972	-0.127	0.0444	1.35262
NUDT16L1	Q9BRJ7	0.173	0.0444	1.35262
ZNF761	Q86XN6	-0.177	0.0445	1.35164
UBE2E3	Q969T4	0.31	0.0445	1.35164
DYNC1LI2	O43237	0.169	0.0446	1.35067
EPB41L5	Q9HCM4	-0.166	0.0447	1.34969
RHOA	P61586	0.158	0.0447	1.34969
NMRAL1	Q9HBL8	0.229	0.0449	1.34775
TDRD9	Q8NDG6	0.17	0.0449	1.34775
NDFIP1	Q9BT67	-0.212	0.045	1.34679
AARS1	P49588	0.123	0.0451	1.34582
DHX35	Q9H5Z1	0.122	0.0451	1.34582
PBXIP1	Q96AQ6	0.231	0.0451	1.34582
NAB2	Q15742	-0.117	0.0451	1.34582
RC3H2	Q9HBD1	-0.347	0.0451	1.34582
NDUFAF6	Q330K2	-0.188	0.0452	1.34486
USP4	Q13107	-0.109	0.0452	1.34486
POLR2C	P19387	0.314	0.0453	1.3439
STX17	P56962	-0.241	0.0454	1.34294
TAPBP	O15533	-0.29	0.0454	1.34294
NCAPG	Q9BPX3	0.0972	0.0456	1.34104
WDR46	O15213	0.12	0.0456	1.34104
MRPL37	Q9BZE1	0.165	0.0458	1.33913
RAB4B	P61018	0.188	0.0458	1.33913
GSTM1	P09488	0.183	0.0459	1.33819
ANP32E	Q9BTT0	-0.16	0.046	1.33724
TTLL4	Q14679	-0.191	0.046	1.33724
ACYP1	P07311	-0.188	0.0461	1.3363
HADHB	P55084	0.105	0.0462	1.33536
MOAP1	Q96BY2	0.185	0.0462	1.33536
DRG1	Q9Y295	0.16	0.0464	1.33348
ERAP2	Q6P179	0.114	0.0465	1.33255
TMEM205	Q6UW68	-0.216	0.0466	1.33161
ATP5F1A	P25705	0.119	0.0467	1.33068
LSM2	Q9Y333	0.138	0.0467	1.33068
NUP210	Q8TEM1	0.15	0.0467	1.33068
RABGAP1	Q9Y3P9	0.162	0.047	1.3279
SEL1L	Q9UBV2	0.157	0.047	1.3279
MYO5A	Q9Y4I1	-0.234	0.047	1.3279
EXOSC6	Q5RKV6	-0.206	0.0471	1.32698
SAMD1	Q6SPF0	0.165	0.0471	1.32698
XRN1	Q8IZH2	0.15	0.0471	1.32698
KHSRP	Q92945	-0.204	0.0474	1.32422
LAX1	Q8IWV1	0.298	0.0474	1.32422
TEX10	Q9NXF1	0.117	0.0475	1.32331
ANXA2	P07355	0.129	0.0476	1.32239
MYO9B	Q13459	-0.14	0.0477	1.32148
ERF	P50548	-0.113	0.0478	1.32057
MICOS13	Q5XKP0	0.151	0.0478	1.32057
KATNB1	Q9BVA0	0.126	0.0479	1.31966
MDN1	Q9NU22	0.0998	0.0479	1.31966
PSMB3	P49720	0.145	0.0479	1.31966
SERPINC1	P01008	0.361	0.0479	1.31966
CLCF1	Q9UBD9	-0.35	0.048	1.31876
DLD	P09622	0.125	0.048	1.31876
MTMR9	Q96QG7	0.16	0.048	1.31876
PHKA1	P46020	0.123	0.0481	1.31785
TSPYL4	Q9UJ04	-0.325	0.0481	1.31785
PRDM15	P57071	-0.686	0.0483	1.31605
TCAF1	Q9Y4C2	0.114	0.0483	1.31605
WDR48	Q8TAF3	-0.125	0.0483	1.31605
FXR2	P51116	0.199	0.0484	1.31515
KIF15	Q9NS87	-0.212	0.0486	1.31336
MTM1	Q13496	0.27	0.0488	1.31158
PNP	P00491	0.106	0.0489	1.31069
GGCT	O75223	0.105	0.0491	1.30892
LPCAT3	Q6P1A2	0.154	0.0491	1.30892
EIF4A3	P38919	0.117	0.0491	1.30892
NLRC5	Q86WI3	-0.191	0.0492	1.30803
HES4	Q9HCC6	-0.153	0.0493	1.30715
TAF1B	Q53T94	-0.186	0.0493	1.30715
DGKQ	P52824	0.263	0.0494	1.30627
ZNF141	Q15928	-0.136	0.0494	1.30627
TRIM36	Q9NQ86	-0.208	0.0494	1.30627
RAD23B	P54727	-0.26	0.0495	1.30539
SARAF	Q96BY9	-0.238	0.0495	1.30539
NUP107	P57740	0.131	0.0496	1.30452
ALYREF	Q86V81	-0.263	0.0497	1.30364
ODC1	P11926	0.136	0.0497	1.30364
COLGALT1	Q8NBJ5	0.158	0.0497	1.30364
KRT17	Q04695	-1.46	0.0499	1.3019
PSMB9	P28065	0.119	0.0501	1.30016
RBMX	P38159	-0.265	0.0501	1.30016
PCYOX1	Q9UHG3	0.203	0.0501	1.30016
XPNPEP1	Q9NQW7	0.116	0.0501	1.30016
SLC6A6	P31641	0.276	0.0503	1.29843
MAP3K5	Q99683	-0.158	0.0504	1.29757
CNOT4	O95628	-0.196	0.0507	1.29499
KCNA2	P16389	0.111	0.0507	1.29499
LAPTM5	Q13571	0.174	0.0507	1.29499
RBM33	Q96EV2	-0.452	0.0508	1.29414
COPZ1	P61923	0.14	0.0509	1.29328
BRI3BP	Q8WY22	0.136	0.0509	1.29328
ANKMY2	Q8IV38	-0.129	0.051	1.29243
DCTN3	O75935	0.267	0.051	1.29243
HMCES	Q96FZ2	0.147	0.051	1.29243
WDSUB1	Q8N9V3	0.153	0.051	1.29243
MFSD8	Q8NHS3	0.37	0.0516	1.28735
KARS1	Q15046	0.113	0.0517	1.28651
TUBB8	Q3ZCM7	0.285	0.0519	1.28483
ACTA1	P68133	0.16	0.052	1.284
CDC45	O75419	0.114	0.0521	1.28316
PSMB2	P49721	0.164	0.0522	1.28233
ARPC1A	Q92747	0.167	0.0522	1.28233
TROAP	Q12815	-0.16	0.0522	1.28233
RSBN1L	Q6PCB5	-0.138	0.0524	1.28067
NET1	Q7Z628	-0.14	0.0525	1.27984
EMG1	Q92979	-0.161	0.0526	1.27901
GNL1	P36915	-0.288	0.0527	1.27819
RNF114	Q9Y508	-0.133	0.0527	1.27819
LANCL2	Q9NS86	0.217	0.0528	1.27737
TSC1	Q92574	0.315	0.0529	1.27654
BLVRA	P53004	0.121	0.0529	1.27654
GNL3	Q9BVP2	-0.29	0.053	1.27572
MTO1	Q9Y2Z2	0.186	0.053	1.27572
SMARCC2	Q8TAQ2	-0.349	0.053	1.27572
AP2A1	O95782	0.131	0.053	1.27572
ENDOG	Q14249	0.196	0.0531	1.27491
ENOSF1	Q7L5Y1	0.242	0.0532	1.27409
ICA1	Q05084	-0.129	0.0532	1.27409
P2RX5	Q93086	0.681	0.0532	1.27409
ITM2C	Q9NQX7	0.179	0.0533	1.27327
MB21D2	Q8IYB1	0.165	0.0533	1.27327
PC	P11498	-0.263	0.0533	1.27327
KATNA1	O75449	-0.165	0.0533	1.27327
RPL3	P39023	-0.151	0.0533	1.27327
CBLB	Q13191	-0.249	0.0535	1.27165
HERC3	Q15034	0.253	0.0535	1.27165
FAM83G	A6ND36	-0.221	0.0536	1.27084
LAMTOR4	Q0VGL1	0.184	0.0536	1.27084
MTERF4	Q7Z6M4	0.15	0.0536	1.27084
CLCN7	P51798	-0.178	0.0539	1.26841
DCUN1D1	Q96GG9	0.16	0.0541	1.2668
ILVBL	A1L0T0	0.14	0.0542	1.266
DNTTIP2	Q5QJE6	0.216	0.0543	1.2652
NDUFA12	Q9UI09	-0.152	0.0543	1.2652
ACTR1A	P61163	0.112	0.0547	1.26201
MTHFD1	P11586	0.0932	0.0548	1.26122
ST13	P50502	-0.169	0.0549	1.26043
STIM1	Q13586	-0.288	0.0551	1.25885
PEX2	P28328	0.15	0.0552	1.25806
TNRC18	O15417	-0.151	0.0552	1.25806
GPR89A	B7ZAQ6	0.277	0.0553	1.25727
MGA	Q8IWI9	-0.289	0.0555	1.25571
BTBD9	Q96Q07	-0.234	0.0556	1.25493
CDK1	P06493	-0.119	0.0556	1.25493
DNAJC10	Q8IXB1	0.109	0.0557	1.25414
RNF10	Q8N5U6	0.166	0.0559	1.25259
TRIM28	Q13263	-0.121	0.0559	1.25259
RNF44	Q7L0R7	0.161	0.056	1.25181
KIF13B	Q9NQT8	0.138	0.0562	1.25026
NFATC3	Q12968	0.235	0.0563	1.24949
ITPRIPL1	Q6GPH6	0.225	0.0564	1.24872
NUDT3	O95989	0.0957	0.0564	1.24872
POM121B	A6NF01	-0.203	0.0564	1.24872
SPICE1	Q8N0Z3	0.205	0.0564	1.24872
SLC7A1	P30825	0.184	0.0565	1.24795
VDAC2	P45880	0.122	0.0565	1.24795
GK	P32189	0.147	0.0566	1.24718
DHX37	Q8IY37	0.202	0.0567	1.24642
PHF6	Q8IWS0	-0.121	0.0567	1.24642
SSR1	P43307	0.155	0.0567	1.24642
VTI1A	Q96AJ9	-0.274	0.0568	1.24565
ABR	Q12979	0.13	0.0569	1.24489
DTYMK	P23919	0.134	0.057	1.24413
EML2	O95834	0.128	0.0571	1.24336
SLC29A1	Q99808	0.191	0.0572	1.2426
PIDD1	Q9HB75	0.277	0.0572	1.2426
TXNL4B	Q9NX01	0.159	0.0573	1.24185
ATP11B	Q9Y2G3	0.405	0.0573	1.24185
DICER1	Q9UPY3	-0.141	0.0573	1.24185
OTUD7B	Q6GQQ9	0.349	0.0573	1.24185
IMPDH2	P12268	-0.164	0.0575	1.24033
URB2	Q14146	0.112	0.0577	1.23882
SEC24C	P53992	0.132	0.0579	1.23732
SLC12A2	P55011	-0.132	0.0579	1.23732
SLC16A1	P53985	0.131	0.0579	1.23732
DALRD3	Q5D0E6	0.211	0.0579	1.23732
UBE3D	Q7Z6J8	-0.196	0.0581	1.23582
ZNF280C	Q8ND82	-0.584	0.0582	1.23508
RBM45	Q8IUH3	-0.4	0.0583	1.23433
ITGA4	P13612	0.132	0.0584	1.23359
LRRC41	Q15345	-0.316	0.0585	1.23284
CLPP	Q16740	0.21	0.0585	1.23284
INPP5D	Q92835	-0.107	0.0586	1.2321
LTA4H	P09960	0.109	0.0586	1.2321
RPS29	P62273	-0.455	0.0588	1.23062
KLHL18	O94889	-0.176	0.0589	1.22988
MRPL47	Q9HD33	-0.125	0.0589	1.22988
HAX1	O00165	0.212	0.0589	1.22988
CHCHD3	Q9NX63	-0.115	0.0591	1.22841
AKAP17A	Q02040	0.179	0.0592	1.22768
MICAL1	Q8TDZ2	0.119	0.0593	1.22695
DHRS11	Q6UWP2	-0.196	0.0593	1.22695
AHCY	P23526	0.11	0.0594	1.22621
UBE2N	P61088	-0.15	0.0594	1.22621
PA2G4	Q9UQ80	0.118	0.0596	1.22475
LANCL1	O43813	0.102	0.0596	1.22475
NFE2L2	Q16236	0.212	0.0597	1.22403
RPS13	P62277	-0.185	0.0598	1.2233
CEP85L	Q5SZL2	-0.202	0.0598	1.2233
DDX41	Q9UJV9	0.106	0.0598	1.2233
CPSF1	Q10570	0.101	0.0599	1.22257
SLC25A10	Q9UBX3	0.185	0.06	1.22185
KPNA2	P52292	-0.141	0.0602	1.2204
AFG3L2	Q9Y4W6	0.154	0.0602	1.2204
NDUFA9	Q16795	-0.154	0.0605	1.21824
NPRL2	Q8WTW4	0.319	0.0605	1.21824
PRMT5	O14744	0.128	0.0606	1.21753
KLKB1	P03952	-0.187	0.0607	1.21681
NME4	O00746	-0.141	0.0608	1.2161
UBA6	A0AVT1	0.106	0.0609	1.21538
MRPL1	Q9BYD6	-0.158	0.061	1.21467
HMGA1	P17096	-0.202	0.0611	1.21396
MCCC1	Q96RQ3	-0.193	0.0611	1.21396
RPS10	P46783	-0.148	0.0612	1.21325
TRMT12	Q53H54	-0.187	0.0612	1.21325
EED	O75530	0.115	0.0613	1.21254
FBXO31	Q5XUX0	-0.22	0.0613	1.21254
PVRIG	Q6DKI7	0.156	0.0613	1.21254
RFTN1	Q14699	-0.544	0.0614	1.21183
ADA2	Q9NZK5	0.151	0.0616	1.21042
RMND5A	Q9H871	-0.194	0.0616	1.21042
TRUB1	Q8WWH5	0.159	0.0616	1.21042
NPLOC4	Q8TAT6	0.132	0.0617	1.20971
PPIL1	Q9Y3C6	0.127	0.0618	1.20901
MED20	Q9H944	0.192	0.0619	1.20831
PLEKHA1	Q9HB21	-0.112	0.062	1.20761
ALDH3A2	P51648	0.101	0.0623	1.20551
TGDS	O95455	0.191	0.0627	1.20273
CLPX	O76031	0.0847	0.0627	1.20273
PPME1	Q9Y570	0.12	0.0628	1.20204
HCLS1	P14317	-0.223	0.0629	1.20135
PTAR1	Q7Z6K3	-0.204	0.0629	1.20135
HNRNPL	P14866	-0.105	0.063	1.20066
MCTP1	Q6DN14	0.149	0.0631	1.19997
SMYD3	Q9H7B4	0.138	0.0632	1.19928
PRSS2	P07478	-0.133	0.0634	1.19791
XRN2	Q9H0D6	0.108	0.0636	1.19654
CARS1	P49589	0.0944	0.0639	1.1945
TUBAL3	A6NHL2	-0.193	0.0641	1.19314
HADH	Q16836	0.162	0.0642	1.19246
CEP250	Q9BV73	-0.315	0.0645	1.19044
VEZF1	Q14119	-0.438	0.0646	1.18977
NEK9	Q8TD19	0.103	0.0646	1.18977
UCHL3	P15374	0.125	0.0647	1.1891
LIMA1	Q9UHB6	-0.217	0.0649	1.18776
KDM4D	Q6B0I6	-0.263	0.0653	1.18509
EXTL2	Q9UBQ6	0.33	0.0653	1.18509
ATP2C1	P98194	-0.118	0.0654	1.18442
NACC1	Q96RE7	-0.132	0.0655	1.18376
GARS1	P41250	0.118	0.0658	1.18177
RPL10A	P62906	0.142	0.0658	1.18177
SMARCB1	Q12824	0.158	0.0658	1.18177
KRT9	P35527	-1.69	0.0658	1.18177
DCUN1D5	Q9BTE7	0.0987	0.0661	1.1798
TTYH3	Q9C0H2	-0.243	0.0661	1.1798
MASTL	Q96GX5	-0.239	0.0661	1.1798
POLR3C	Q9BUI4	-0.135	0.0662	1.17914
FYB1	O15117	-0.208	0.0663	1.17849
GPN2	Q9H9Y4	0.132	0.0663	1.17849
MORC2	Q9Y6X9	0.208	0.0663	1.17849
ZNF592	Q92610	-0.181	0.0663	1.17849
TPP2	P29144	0.0998	0.0664	1.17783
DIABLO	Q9NR28	0.123	0.0664	1.17783
B2M	P61769	0.141	0.0666	1.17653
ARF6	P62330	-0.111	0.0668	1.17522
TRMT5	Q32P41	0.0976	0.0669	1.17457
TSFM	P43897	0.105	0.067	1.17393
EID2	Q8N6I1	0.203	0.0671	1.17328
ANXA4	P09525	0.134	0.0672	1.17263
CARNMT1	Q8N4J0	0.169	0.0672	1.17263
NCBP1	Q09161	0.128	0.0673	1.17198
POLA2	Q14181	0.107	0.0673	1.17198
CUEDC2	Q9H467	-0.187	0.0674	1.17134
MAN1A1	P33908	0.208	0.0675	1.1707
SH3TC1	Q8TE82	0.172	0.0676	1.17005
NUBP2	Q9Y5Y2	-0.277	0.0677	1.16941
DDB1	Q16531	0.095	0.0679	1.16813
SYNJ2	O15056	-0.156	0.0681	1.16685
PLEKHA8P1	O95397	-0.261	0.0681	1.16685
FBXO33	Q7Z6M2	0.278	0.0682	1.16622
SPIRE2	Q8WWL2	-0.185	0.0683	1.16558
WRNIP1	Q96S55	-0.237	0.0683	1.16558
ATG4D	Q86TL0	0.216	0.0685	1.16431
RASSF1	Q9NS23	0.215	0.0689	1.16178
CTPS1	P17812	0.138	0.069	1.16115
GART	P22102	0.0808	0.069	1.16115
CBX2	Q14781	-0.243	0.0691	1.16052
SLC25A29	Q8N8R3	0.228	0.0692	1.15989
ITCH	Q96J02	-0.105	0.0693	1.15927
RGS19	P49795	-0.297	0.0694	1.15864
SLC4A7	Q9Y6M7	0.147	0.0695	1.15802
ABCF2	Q9UG63	0.112	0.0695	1.15802
ZNF267	Q14586	-0.23	0.0697	1.15677
PSMG1	O95456	0.112	0.0697	1.15677
ADSS2	P30520	0.11	0.0698	1.15614
ATIC	P31939	0.0906	0.07	1.1549
ARFRP1	Q13795	-0.161	0.0701	1.15428
COMMD2	Q86X83	0.148	0.0701	1.15428
SNU13	P55769	-0.585	0.0702	1.15366
FMNL3	Q8IVF7	0.171	0.0704	1.15243
KIF5B	P33176	-0.11	0.0704	1.15243
CLIC4	Q9Y696	0.169	0.0706	1.1512
YWHAQ	P27348	0.118	0.0706	1.1512
KLHL25	Q9H0H3	-0.216	0.0707	1.15058
MSH3	P20585	0.23	0.0707	1.15058
SNX6	Q9UNH7	0.115	0.0707	1.15058
ZFC3H1	O60293	0.269	0.0708	1.14997
ACOT8	O14734	0.23	0.071	1.14874
GSTM2	P28161	0.0918	0.071	1.14874
FXR1	P51114	-0.0974	0.0713	1.14691
MAP7D2	Q96T17	-0.332	0.0713	1.14691
TAX1BP1	Q86VP1	-0.189	0.0713	1.14691
H2BC20P	Q6DN03	-0.162	0.0713	1.14691
DDI2	Q5TDH0	0.0867	0.0714	1.1463
INTS14	Q96SY0	-0.185	0.0716	1.14509
NAE1	Q13564	0.121	0.0717	1.14448
EIF2S2	P20042	-0.154	0.0717	1.14448
IDH3B	O43837	0.0792	0.0719	1.14327
DARS2	Q6PI48	0.128	0.072	1.14267
UBLCP1	Q8WVY7	0.124	0.072	1.14267
GDAP1	Q8TB36	0.224	0.0721	1.14206
POLI	Q9UNA4	0.131	0.0723	1.14086
ACTB	P60709	0.134	0.0725	1.13966
PSMD1	Q99460	0.117	0.0725	1.13966
FADS1	O60427	0.115	0.0726	1.13906
PDPR	Q8NCN5	0.124	0.0728	1.13787
TBCE	Q15813	0.127	0.0728	1.13787
TRDMT1	O14717	-0.152	0.0729	1.13727
BBS5	Q8N3I7	0.256	0.073	1.13668
GALNT2	Q10471	0.121	0.0735	1.13371
POTEF	A5A3E0	0.14	0.0737	1.13253
CDR2	Q01850	0.184	0.0737	1.13253
ENC1	O14682	0.228	0.0737	1.13253
POGK	Q9P215	-0.115	0.0737	1.13253
SRR	Q9GZT4	0.297	0.0737	1.13253
CLTC	Q00610	0.124	0.0738	1.13194
EIF3E	P60228	0.105	0.0738	1.13194
KDM3A	Q9Y4C1	-0.081	0.0739	1.13136
MUTYH	Q9UIF7	-0.198	0.074	1.13077
RPS8	P62241	-0.143	0.074	1.13077
ZNF451	Q9Y4E5	-0.154	0.0741	1.13018
FUNDC1	Q8IVP5	0.206	0.0741	1.13018
PRKACA	P17612	0.114	0.0742	1.1296
RMI1	Q9H9A7	0.196	0.0742	1.1296
MCCC2	Q9HCC0	0.159	0.0744	1.12843
SNAP23	O00161	-0.354	0.0744	1.12843
NISCH	Q9Y2I1	0.114	0.0745	1.12784
LGALS9	O00182	0.113	0.0746	1.12726
LLGL1	Q15334	-0.177	0.0747	1.12668
RAB39B	Q96DA2	0.132	0.0747	1.12668
SMURF1	Q9HCE7	-0.117	0.0747	1.12668
ZNF33A	Q06730	-0.328	0.0748	1.1261
ANXA6	P08133	0.132	0.0749	1.12552
TBC1D7	Q9P0N9	-0.131	0.0753	1.12321
EARS2	Q5JPH6	0.124	0.0753	1.12321
MAP2K6	P52564	0.167	0.0753	1.12321
TADA1	Q96BN2	0.135	0.0754	1.12263
EXOC4	Q96A65	0.121	0.0755	1.12205
UNC119	Q13432	-0.175	0.0756	1.12148
AP5M1	Q9H0R1	-0.205	0.0758	1.12033
ITPR1	Q14643	0.185	0.0759	1.11976
ICAM3	P32942	-0.154	0.076	1.11919
NEU3	Q9UQ49	0.211	0.076	1.11919
RPS6	P62753	-0.174	0.076	1.11919
NT5C3A	Q9H0P0	0.106	0.0762	1.11805
DHX8	Q14562	0.167	0.0763	1.11748
CD3E	P07766	0.184	0.0766	1.11577
NAF1	Q96HR8	0.141	0.0766	1.11577
OAS2	P29728	-0.0924	0.0766	1.11577
MPDU1	O75352	0.356	0.0767	1.1152
UNG	P13051	-0.237	0.0767	1.1152
COQ8A	Q8NI60	-0.111	0.0767	1.1152
CD3D	P04234	0.15	0.0768	1.11464
DYNC2I2	Q96EX3	-0.131	0.0768	1.11464
FUS	P35637	-0.343	0.0769	1.11407
UTY	O14607	0.136	0.077	1.11351
FZR1	Q9UM11	-0.105	0.0772	1.11238
SMC1A	Q14683	-0.139	0.0773	1.11182
LZTFL1	Q9NQ48	-0.151	0.0773	1.11182
MIOS	Q9NXC5	0.179	0.0773	1.11182
OSBPL8	Q9BZF1	-0.126	0.0775	1.1107
ETS1	P14921	0.212	0.0779	1.10846
SART1	O43290	-0.161	0.078	1.10791
ANGEL1	Q9UNK9	0.125	0.0783	1.10624
NCKAP1L	P55160	0.102	0.0784	1.10568
CHD8	Q9HCK8	-0.111	0.0785	1.10513
SF3B3	Q15393	0.0991	0.0786	1.10458
CENPK	Q9BS16	0.156	0.0787	1.10403
NUP54	Q7Z3B4	0.117	0.0791	1.10182
RAG2	P55895	0.361	0.0791	1.10182
TMED7	Q9Y3B3	0.134	0.0791	1.10182
CHD1	O14646	-0.14	0.0793	1.10073
DDOST	P39656	0.112	0.0794	1.10018
TMED9	Q9BVK6	0.126	0.0794	1.10018
WDR45B	Q5MNZ6	-0.278	0.0794	1.10018
MAPK1	P28482	0.107	0.0794	1.10018
HSPA4	P34932	0.119	0.0795	1.09963
USP24	Q9UPU5	0.0872	0.0795	1.09963
NIPSNAP2	O75323	0.118	0.0796	1.09909
PAPSS1	O43252	0.0982	0.0796	1.09909
DSCC1	Q9BVC3	0.143	0.0797	1.09854
HPS4	Q9NQG7	0.246	0.0797	1.09854
CRTAP	O75718	0.193	0.0799	1.09745
USP33	Q8TEY7	0.105	0.0799	1.09745
PFDN2	Q9UHV9	-0.32	0.08	1.09691
TRAPPC5	Q8IUR0	0.11	0.0801	1.09637
FCHO1	O14526	0.0954	0.0802	1.09583
NKRF	O15226	-0.104	0.0803	1.09528
PDXK	O00764	-0.762	0.0803	1.09528
HNRNPM	P52272	-0.217	0.0804	1.09474
HSPA8	P11142	-0.283	0.0804	1.09474
ACLY	P53396	0.103	0.0806	1.09366
ZNF330	Q9Y3S2	-0.153	0.0806	1.09366
GTF2H3	Q13889	0.126	0.0807	1.09313
USP3	Q9Y6I4	0.129	0.0807	1.09313
MAP2K4	P45985	0.119	0.0808	1.09259
LARS1	Q9P2J5	0.102	0.0809	1.09205
IP6K2	Q9UHH9	0.15	0.0811	1.09098
GBF1	Q92538	0.136	0.0813	1.08991
KRT14	P02533	-1.66	0.0815	1.08884
CRYZL1	O95825	0.17	0.0816	1.08831
PPT1	P50897	0.123	0.0816	1.08831
VEZT	Q9HBM0	0.152	0.0816	1.08831
XPO6	Q96QU8	0.14	0.0817	1.08778
YBX1	P67809	-0.262	0.0817	1.08778
IPO9	Q96P70	0.12	0.0818	1.08725
PLEKHF1	Q96S99	-0.14	0.0818	1.08725
AKAP8L	Q9ULX6	-0.186	0.0819	1.08672
ARHGAP5	Q13017	-0.236	0.0821	1.08566
KHDRBS1	Q07666	-0.137	0.0823	1.0846
MLST8	Q9BVC4	0.195	0.0823	1.0846
APOB	P04114	-0.0844	0.0824	1.08407
TPI1	P60174	-0.217	0.0824	1.08407
NT5DC1	Q5TFE4	0.142	0.0824	1.08407
CCNC	P24863	0.21	0.0825	1.08355
CD8A	P01732	0.128	0.0826	1.08302
ORC2	Q13416	-0.126	0.0826	1.08302
DDX18	Q9NVP1	-0.0952	0.0829	1.08145
TSPYL5	Q86VY4	-0.145	0.0831	1.0804
YWHAB	P31946	0.101	0.0831	1.0804
KBTBD3	Q8NAB2	0.183	0.0833	1.07935
[truncated: 3,523 more rows]

## Sheet: Figure S5e - CFZ-Spautin-1
Gene Name	Protein ID	CFZ_Spautin-1_vs_CFZ_DMSO_log2 fold change	CFZ_Spautin-1_vs_CFZ_DMSO_p.val	Transform -LOG10
HIF1A	Q16665	-0.931	9.36e-12	11.0287
FLOT2	Q14254	-1.04	6.17e-07	6.20971
PYROXD1	Q8WU10	-0.594	2.84e-06	5.54668
SERPINH1	P50454	-0.475	7.71e-06	5.11295
PEDS1	A5PLL7	0.633	3.85e-05	4.41454
DDIT4	Q9NX09	-0.432	6.53e-05	4.18509
ABHD3	Q8WU67	-0.379	7.68e-05	4.11464
OSGIN1	Q9UJX0	-0.31	0.000106	3.97469
PFKFB3	Q16875	-0.369	0.000263	3.58004
AZIN1	O14977	-0.29	0.000287	3.54212
POLD1	P28340	0.313	0.000382	3.41794
GOT1	P17174	-0.303	0.000433	3.36351
UNC119B	A6NIH7	-0.286	0.000457	3.34008
IKZF3	Q9UKT9	0.251	0.000464	3.33348
HMGCS1	Q01581	-0.26	0.000507	3.29499
ZC3H7A	Q8IWR0	0.492	0.000845	3.07314
CTSD	P07339	0.2	0.00106	2.97469
TYW1	Q9NV66	0.316	0.00128	2.89279
ZC3H7B	Q9UGR2	0.378	0.00179	2.74715
PLCXD1	Q9NUJ7	-0.287	0.00256	2.59176
ATP13A3	Q9H7F0	-0.275	0.00268	2.57187
PHLDB3	Q6NSJ2	0.448	0.00341	2.46725
MKRN2	Q9H000	0.368	0.00349	2.45717
ATP5IF1	Q9UII2	0.493	0.00437	2.35952
CDKN1A	P38936	-0.214	0.00449	2.34775
PIAS4	Q8N2W9	0.179	0.00451	2.34582
COMT	P21964	-0.227	0.0049	2.3098
PRNP	P04156	0.495	0.0053	2.27572
HSPH1	Q92598	-0.176	0.00551	2.25885
TRABD	Q9H4I3	-0.268	0.00575	2.24033
ETS1	P14921	0.362	0.00605	2.21824
HSD17B7	P56937	-0.356	0.00609	2.21538
HSPA1A	P0DMV8	-0.298	0.00612	2.21325
ATF4	P18848	-0.302	0.00682	2.16622
RELA	Q04206	0.183	0.00683	2.16558
CDCA7L	Q96GN5	0.202	0.00705	2.15181
TXNRD1	Q16881	-0.161	0.00721	2.14206
IFRD1	O00458	-0.308	0.00789	2.10292
SLC25A46	Q96AG3	-0.19	0.00909	2.04144
MECOM	Q03112	0.228	0.00975	2.011
LRRC58	Q96CX6	-0.194	0.0118	1.92812
HMGCR	P04035	-0.181	0.012	1.92082
ATP2C1	P98194	-0.171	0.0121	1.91721
CYCS	P99999	0.258	0.0134	1.8729
TRNAU1AP	Q9NX07	0.151	0.0136	1.86646
TMEM135	Q86UB9	-0.197	0.0137	1.86328
RIGI	O95786	0.144	0.0142	1.84771
ARFIP2	P53365	-0.165	0.0148	1.82974
TSTD2	Q5T7W7	0.328	0.015	1.82391
RABGAP1	Q9Y3P9	0.203	0.0162	1.79048
CYP4V2	Q6ZWL3	-0.246	0.0164	1.78516
LTV1	Q96GA3	0.153	0.0168	1.77469
USP48	Q86UV5	0.124	0.017	1.76955
RNF126	Q9BV68	0.303	0.0172	1.76447
WSB1	Q9Y6I7	-0.214	0.0175	1.75696
RXRA	P19793	-0.238	0.018	1.74473
ZC3HAV1	Q7Z2W4	0.184	0.018	1.74473
DHCR24	Q15392	-0.213	0.0182	1.73993
DDX5	P17844	-0.151	0.0187	1.72816
FDFT1	P37268	-0.136	0.0193	1.71444
PXMP4	Q9Y6I8	0.262	0.0207	1.68403
CCDC82	Q8N4S0	0.117	0.0215	1.66756
SUCLA2	Q9P2R7	0.138	0.0219	1.65956
KLF10	Q13118	-0.152	0.0223	1.6517
AFMID	Q63HM1	0.849	0.0231	1.63639
QSER1	Q2KHR3	0.265	0.0233	1.63264
SMOX	Q9NWM0	-0.173	0.0235	1.62893
MICAL1	Q8TDZ2	-0.148	0.0237	1.62525
TPT1	P13693	-0.123	0.0237	1.62525
TRIM8	Q9BZR9	0.141	0.0248	1.60555
AFF4	Q9UHB7	0.251	0.0253	1.59688
NT5C3A	Q9H0P0	-0.138	0.0259	1.5867
TMCO1	Q9UM00	-0.171	0.0265	1.57675
TRPC4AP	Q8TEL6	-0.164	0.0268	1.57187
DNAJC3	Q13217	-0.12	0.0269	1.57025
PEX5	P50542	0.223	0.028	1.55284
ZMYM3	Q14202	0.269	0.028	1.55284
PPT1	P50897	0.161	0.0282	1.54975
GHITM	Q9H3K2	-0.16	0.0298	1.52578
RIPK4	P57078	-0.238	0.0303	1.51856
MYB	P10242	0.293	0.0303	1.51856
MCL1	Q07820	-0.139	0.0305	1.5157
AFF1	P51825	0.227	0.0307	1.51286
CEP55	Q53EZ4	0.217	0.0309	1.51004
ZNF235	Q14590	-0.134	0.0317	1.49894
NUDCD3	Q8IVD9	-0.131	0.032	1.49485
ATRX	P46100	0.141	0.0323	1.4908
TOX	O94900	-0.39	0.0329	1.4828
ZNF281	Q9Y2X9	0.478	0.033	1.48149
SCAPER	Q9BY12	0.144	0.0332	1.47886
TMX2	Q9Y320	-0.131	0.0333	1.47756
HIF1AN	Q9NWT6	-0.169	0.0334	1.47625
DDX19B	Q9UMR2	-0.51	0.034	1.46852
EIF1B	O60739	-0.194	0.0347	1.45967
SCFD1	Q8WVM8	-0.122	0.0355	1.44977
ECPAS	Q5VYK3	0.108	0.0358	1.44612
ZC3H11A	O75152	0.184	0.0362	1.44129
RUNX1	Q01196	0.247	0.0363	1.44009
APOB	P04114	0.104	0.0365	1.43771
PPP6R1	Q9UPN7	0.201	0.0367	1.43533
RNF31	Q96EP0	0.133	0.0368	1.43415
RAD23B	P54727	0.277	0.038	1.42022
RNF138	Q8WVD3	0.145	0.0383	1.4168
EPS15	P42566	0.446	0.0388	1.41117
EXOSC6	Q5RKV6	-0.216	0.0388	1.41117
HNRNPF	P52597	0.149	0.0389	1.41005
PPP3CC	P48454	-0.2	0.0392	1.40671
OGG1	O15527	-0.199	0.0392	1.40671
NYAP1	Q6ZVC0	0.178	0.0395	1.4034
FDPS	P14324	-0.135	0.0397	1.40121
XAF1	Q6GPH4	0.188	0.0404	1.39362
USP28	Q96RU2	0.188	0.0405	1.39254
NT5C2	P49902	-0.159	0.0407	1.39041
PSMD14	O00487	-0.194	0.0411	1.38616
MAPK10	P53779	0.195	0.0413	1.38405
PCBP2	Q15366	0.14	0.0413	1.38405
SLC7A11	Q9UPY5	-0.178	0.0415	1.38195
UBFD1	O14562	-0.166	0.0418	1.37882
CA8	P35219	-0.154	0.0421	1.37572
CSNK1D	P48730	-0.263	0.0426	1.37059
PHF8	Q9UPP1	0.134	0.0426	1.37059
CDKAL1	Q5VV42	0.146	0.0427	1.36957
DDB1	Q16531	-0.107	0.0428	1.36856
DNAJB1	P25685	-0.132	0.0429	1.36754
RBM5	P52756	0.196	0.0429	1.36754
LAP3	P28838	0.122	0.0437	1.35952
ABLIM1	O14639	0.226	0.0447	1.34969
SIAH1	Q8IUQ4	-0.186	0.0449	1.34775
TIMM23	O14925	-0.112	0.0451	1.34582
TRIM25	Q14258	0.183	0.0455	1.34199
CHPF2	Q9P2E5	-0.137	0.0457	1.34008
CDC6	Q99741	-0.25	0.0464	1.33348
ODC1	P11926	-0.138	0.0464	1.33348
CHAC1	Q9BUX1	-0.126	0.0466	1.33161
ABHD6	Q9BV23	-0.157	0.047	1.3279
DPYD	Q12882	0.175	0.0471	1.32698
GSR	P00390	-0.114	0.0473	1.32514
WASHC3	Q9Y3C0	-0.173	0.0483	1.31605
SPRED2	Q7Z698	0.221	0.0484	1.31515
PEPD	P12955	-0.121	0.049	1.3098
MYG1	Q9HB07	-0.127	0.0491	1.30892
PTBP3	O95758	0.193	0.0505	1.29671
IL32	P24001	0.212	0.0507	1.29499
TPM4	P67936	-0.229	0.0511	1.29158
CEP44	Q9C0F1	0.312	0.0517	1.28651
RNF214	Q8ND24	0.301	0.0519	1.28483
MAPKAP1	Q9BPZ7	0.136	0.0523	1.2815
MFSD2A	Q8NA29	-0.184	0.0527	1.27819
LIX1L	Q8IVB5	-0.135	0.0529	1.27654
MICU2	Q8IYU8	0.147	0.0536	1.27084
ZNF92	Q03936	-0.119	0.0543	1.2652
ICA1	Q05084	-0.128	0.0544	1.2644
THUMPD2	Q9BTF0	-0.148	0.0559	1.25259
WDR6	Q9NNW5	-0.127	0.0563	1.24949
PARP16	Q8N5Y8	-0.105	0.0573	1.24185
MINPP1	Q9UNW1	0.132	0.0574	1.24109
ENC1	O14682	-0.244	0.0575	1.24033
MUTYH	Q9UIF7	0.212	0.058	1.23657
CTNNB1	P35222	-0.145	0.0581	1.23582
NDUFA4	O00483	0.202	0.0585	1.23284
IPO8	O15397	-0.114	0.0589	1.22988
TMEM201	Q5SNT2	0.139	0.0596	1.22475
ABCE1	P61221	0.1	0.0599	1.22257
MPI	P34949	0.288	0.0602	1.2204
MED12	Q93074	0.112	0.0606	1.21753
GEMIN8	Q9NWZ8	0.237	0.0607	1.21681
INSIG1	O15503	-0.2	0.0607	1.21681
DCUN1D5	Q9BTE7	0.101	0.0614	1.21183
IP6K2	Q9UHH9	-0.161	0.0627	1.20273
CARNMT1	Q8N4J0	-0.172	0.0632	1.19928
DDX11	Q96FC9	0.172	0.0633	1.1986
UBE2D1	P51668	0.141	0.0633	1.1986
GPN1	Q9HCN4	-0.208	0.0633	1.1986
CDKN3	Q16667	-0.211	0.0634	1.19791
HLA-E	P13747	-0.0967	0.064	1.19382
IRF2BP1	Q8IU81	0.15	0.0646	1.18977
HACL1	Q9UJ83	-0.247	0.0654	1.18442
PNPLA2	Q96AD5	-0.154	0.0665	1.17718
CHD6	Q8TD26	0.139	0.0677	1.16941
METTL5	Q9NRN9	-0.173	0.0678	1.16877
OSBPL2	Q9H1P3	-0.148	0.0678	1.16877
CKS2	P33552	0.13	0.0679	1.16813
MCM10	Q7L590	0.126	0.0683	1.16558
RBM4B	Q9BQ04	-0.253	0.0685	1.16431
NFIL3	Q16649	-0.217	0.0686	1.16368
LMO4	P61968	-0.129	0.0689	1.16178
ACSL4	O60488	-0.0913	0.0696	1.15739
ERI1	Q8IV48	-0.0928	0.0704	1.15243
KCMF1	Q9P0J7	0.188	0.0705	1.15181
GLRX3	O76003	0.102	0.0712	1.14752
ZMYM2	Q9UBW7	0.33	0.0719	1.14327
GOT2	P00505	-0.125	0.072	1.14267
DNASE2	O00115	0.126	0.0722	1.14146
YY1	P25490	0.184	0.0727	1.13847
TRA2B	P62995	-0.212	0.0728	1.13787
DHX36	Q9H2U1	-0.145	0.0737	1.13253
UBE2K	P61086	0.0952	0.0742	1.1296
CIAO3	Q9H6Q4	0.23	0.0748	1.1261
ARFGAP2	Q8N6H7	0.148	0.0761	1.11862
PJA2	O43164	0.272	0.0765	1.11634
SLC27A2	O14975	-0.0899	0.0766	1.11577
SLC25A36	Q96CQ1	-0.225	0.0768	1.11464
STAG2	Q8N3U4	0.0879	0.0768	1.11464
U2AF1	Q01081	0.12	0.0768	1.11464
PTPRA	P18433	-0.219	0.0769	1.11407
SLC4A2	P04920	0.153	0.077	1.11351
SCRIB	Q14160	-0.175	0.0775	1.1107
ATP11C	Q8NB49	-0.0876	0.0777	1.10958
GNA15	P30679	-0.153	0.0779	1.10846
ICMT	O60725	-0.141	0.0783	1.10624
DBN1	Q16643	0.154	0.0785	1.10513
MSL2	Q9HCI7	0.201	0.0787	1.10403
TGFB1	P01137	-0.311	0.0797	1.09854
TARS1	P26639	0.0979	0.0799	1.09745
ORC1	Q13415	-0.132	0.0808	1.09259
CHEK1	O14757	-0.0997	0.0809	1.09205
SNX3	O60493	0.0947	0.0816	1.08831
DRG1	Q9Y295	-0.137	0.0818	1.08725
TMEM205	Q6UW68	-0.185	0.0821	1.08566
HDHD2	Q9H0R4	0.112	0.0822	1.08513
WDR36	Q8NI36	-0.0894	0.0824	1.08407
YME1L1	Q96TA2	-0.0881	0.0827	1.08249
MRI1	Q9BV20	0.0881	0.0828	1.08197
PDLIM7	Q9NR12	0.131	0.0837	1.07727
ATP5MJ	P56378	0.155	0.0847	1.07212
FAM114A2	Q9NRY5	-0.167	0.0848	1.0716
MTIF2	P46199	-0.452	0.085	1.07058
MIER3	Q7Z3K6	0.125	0.0851	1.07007
CERT1	Q9Y5P4	-0.0941	0.0871	1.05998
ASB6	Q9NWX5	-0.128	0.0878	1.05651
G2E3	Q7L622	-0.253	0.0884	1.05355
GABPB1	Q06547	-0.235	0.0892	1.04964
DNAJC11	Q9NVH1	-0.122	0.0898	1.04672
CD1E	P15812	-0.109	0.0899	1.04624
HNRNPH3	P31942	0.129	0.0901	1.04528
NET1	Q7Z628	0.12	0.0904	1.04383
VPS28	Q9UK41	0.125	0.0907	1.04239
KLHL15	Q96M94	-0.144	0.0912	1.04001
TSPAN7	P41732	0.22	0.0917	1.03763
WRAP53	Q9BUR4	-0.169	0.0922	1.03527
HSDL1	Q3SXM5	-0.114	0.0924	1.03433
PPFIA3	O75145	0.229	0.0924	1.03433
CDK11B	P21127	0.0937	0.0931	1.03105
ATXN1L	P0C7T5	0.248	0.0932	1.03058
AUP1	Q9Y679	-0.0971	0.0934	1.02965
AP5S1	Q9NUS5	-0.188	0.0936	1.02872
TBL1XR1	Q9BZK7	0.179	0.0937	1.02826
A2M	P01023	-0.179	0.0938	1.0278
PIAS1	O75925	0.178	0.0942	1.02595
NUP205	Q92621	-0.0761	0.0943	1.02549
PTPN6	P29350	0.0835	0.0946	1.02411
LANCL1	O43813	-0.0887	0.0947	1.02365
GLMN	Q92990	-0.114	0.095	1.02228
BORA	Q6PGQ7	0.28	0.0953	1.02091
BCOR	Q6W2J9	0.244	0.0953	1.02091
SNAP29	O95721	0.213	0.0955	1.02
FIP1L1	Q6UN15	0.216	0.0959	1.01818
DICER1	Q9UPY3	-0.122	0.0965	1.01547
MEX3A	A1L020	0.235	0.0967	1.01457
NCOA4	Q13772	-0.127	0.0968	1.01412
POLR2G	P62487	-0.143	0.0973	1.01189
ZNF598	Q86UK7	0.157	0.0974	1.01144
ARK2N	Q96B23	0.298	0.0975	1.011
RYK	P34925	-0.141	0.0976	1.01055
IKZF1	Q13422	0.0906	0.0978	1.00966
BCL11B	Q9C0K0	0.193	0.0979	1.00922
SERHL2	Q9H4I8	-0.194	0.0982	1.00789
FNTB	P49356	-0.168	0.0984	1.007
FUNDC1	Q8IVP5	0.188	0.0986	1.00612
FADS2	O95864	0.0888	0.0989	1.0048
RPS15A	P62244	-0.0878	0.0991	1.00393
METTL9	Q9H1A3	-0.107	0.0991	1.00393
PIP5K1A	Q99755	-0.106	0.0993	1.00305
PHF3	Q92576	0.119	0.0996	1.00174
DSG2	Q14126	0.149	0.0997	1.0013
LIMK1	P53667	-0.472	0.1	1
NUDT1	P36639	-0.111	0.101	0.995679
RIMKLB	Q9ULI2	-0.121	0.101	0.995679
TBC1D7	Q9P0N9	-0.12	0.101	0.995679
TCF7	P36402	0.213	0.101	0.995679
RIOK3	O14730	0.106	0.102	0.9914
TRAF3	Q13114	-0.0965	0.102	0.9914
AKAP11	Q9UKA4	0.198	0.103	0.987163
TRMT6	Q9UJA5	-0.0878	0.103	0.987163
LPXN	O60711	0.0872	0.104	0.982967
PMS2	P54278	0.11	0.104	0.982967
WDR75	Q8IWA0	-0.108	0.105	0.978811
ABR	Q12979	0.108	0.106	0.974694
ASB8	Q9H765	-0.113	0.106	0.974694
PSMD12	O00232	0.103	0.106	0.974694
FAM111A	Q96PZ2	-0.104	0.106	0.974694
ARL5B	Q96KC2	-0.175	0.107	0.970616
GIMAP4	Q9NUV9	-0.147	0.107	0.970616
NOD1	Q9Y239	0.213	0.107	0.970616
NUP85	Q9BW27	-0.115	0.107	0.970616
EMD	P50402	0.277	0.108	0.966576
MAPKBP1	O60336	0.134	0.108	0.966576
OXSR1	O95747	0.0755	0.108	0.966576
ZC3H14	Q6PJT7	0.189	0.108	0.966576
RBCK1	Q9BYM8	0.156	0.108	0.966576
DPM3	Q9P2X0	0.12	0.109	0.962574
PTER	Q96BW5	-0.185	0.109	0.962574
SURF4	O15260	0.0947	0.109	0.962574
MTHFR	P42898	0.1	0.109	0.962574
BBS2	Q9BXC9	-0.16	0.11	0.958607
POLD3	Q15054	0.11	0.11	0.958607
QRICH1	Q2TAL8	0.23	0.11	0.958607
SAR1B	Q9Y6B6	-0.127	0.11	0.958607
TP53BP1	Q12888	-0.231	0.11	0.958607
KLHL12	Q53G59	-0.114	0.111	0.954677
KLHL18	O94889	-0.146	0.111	0.954677
RBX1	P62877	-0.132	0.111	0.954677
ATP6V0C	P27449	0.252	0.111	0.954677
UBAP1	Q9NZ09	0.18	0.111	0.954677
KNL1	Q8NG31	0.273	0.112	0.950782
NAPEPLD	Q6IQ20	0.174	0.112	0.950782
POGZ	Q7Z3K3	0.0964	0.112	0.950782
CKAP2	Q8WWK9	0.193	0.113	0.946922
DGUOK	Q16854	-0.16	0.113	0.946922
TENT2	Q6PIY7	0.106	0.113	0.946922
ATP6V0A1	Q93050	-0.177	0.116	0.935542
SLC7A5P1	Q8MH63	-0.372	0.116	0.935542
YTHDF2	Q9Y5A9	0.307	0.116	0.935542
ETHE1	O95571	-0.211	0.116	0.935542
CCNB1	P14635	-0.0838	0.117	0.931814
EPG5	Q9HCE0	-0.126	0.118	0.928118
HERC2	O95714	0.0832	0.118	0.928118
ILF2	Q12905	-0.0982	0.118	0.928118
SNRNP70	P08621	-0.145	0.118	0.928118
CUEDC2	Q9H467	0.156	0.119	0.924453
ERI3	O43414	0.136	0.119	0.924453
CHD9	Q3L8U1	0.103	0.12	0.920819
ENDOG	Q14249	-0.154	0.12	0.920819
F5	P12259	0.11	0.12	0.920819
METTL2B	Q6P1Q9	-0.0964	0.12	0.920819
NANS	Q9NR45	-0.14	0.12	0.920819
CDC23	Q9UJX2	-0.163	0.121	0.917215
NOC4L	Q9BVI4	0.0922	0.121	0.917215
FAF2	Q96CS3	-0.0745	0.122	0.91364
TIAL1	Q01085	0.0788	0.122	0.91364
TXNL1	O43396	0.114	0.122	0.91364
DISC1	Q9NRI5	0.11	0.123	0.910095
PPP2R1A	P30153	0.0943	0.123	0.910095
RAD18	Q9NS91	0.196	0.123	0.910095
ZNF100	Q8IYN0	-0.167	0.123	0.910095
FBXL19	Q6PCT2	0.28	0.124	0.906578
ZNF346	Q9UL40	0.355	0.124	0.906578
HAT1	O14929	-0.106	0.125	0.90309
RRM2	P31350	-0.141	0.125	0.90309
GLIPR2	Q9H4G4	-0.0912	0.126	0.899629
HYCC2	Q8IXS8	-0.169	0.126	0.899629
KDM4A	O75164	0.118	0.126	0.899629
SCRN1	Q12765	-0.256	0.126	0.899629
BMP2K	Q9NSY1	0.143	0.126	0.899629
CHST7	Q9NS84	0.0982	0.126	0.899629
PRKRA	O75569	-0.0792	0.126	0.899629
UMPS	P11172	-0.0862	0.126	0.899629
KLHL25	Q9H0H3	-0.179	0.127	0.896196
ARFGAP1	Q8N6T3	0.0982	0.127	0.896196
ARPC1A	Q92747	-0.127	0.127	0.896196
GOLGA4	Q13439	0.388	0.127	0.896196
FASTK	Q14296	-0.143	0.128	0.89279
LSM3	P62310	0.0886	0.128	0.89279
PMF1	Q6P1K2	0.129	0.128	0.89279
SHKBP1	Q8TBC3	-0.132	0.128	0.89279
ABI1	Q8IZP0	0.141	0.129	0.88941
IP6K1	Q92551	-0.218	0.129	0.88941
SEPTIN9	Q9UHD8	0.0846	0.129	0.88941
RTCB	Q9Y3I0	-0.0899	0.129	0.88941
TAOK3	Q9H2K8	0.0932	0.129	0.88941
COPS3	Q9UNS2	-0.111	0.13	0.886057
DDHD1	Q8NEL9	-0.0811	0.13	0.886057
RCC1	P18754	0.0688	0.13	0.886057
TOR1A	O14656	-0.0949	0.13	0.886057
ZBTB12	Q9Y330	0.11	0.13	0.886057
YARS1	P54577	-0.0944	0.13	0.886057
DYNLT1	P63172	0.103	0.131	0.882729
KCTD18	Q6PI47	-0.148	0.131	0.882729
TENT4B	Q8NDF8	0.13	0.131	0.882729
NAA20	P61599	-0.121	0.132	0.879426
RUFY1	Q96T51	0.148	0.132	0.879426
STAM	Q92783	0.167	0.132	0.879426
ACAA2	P42765	-0.107	0.133	0.876148
TMCO6	Q96DC7	-0.121	0.133	0.876148
TCAF1	Q9Y4C2	-0.0838	0.134	0.872895
CNTRL	Q7Z7A1	0.251	0.134	0.872895
BUB1	O43683	0.14	0.135	0.869666
HNRNPK	P61978	0.091	0.135	0.869666
PIBF1	Q8WXW3	0.254	0.135	0.869666
ARFGAP3	Q9NP61	0.114	0.135	0.869666
MITD1	Q8WV92	-0.127	0.135	0.869666
TIMMDC1	Q9NPL8	0.251	0.135	0.869666
YWHAQ	P27348	0.0958	0.135	0.869666
SLC43A3	Q8NBI5	-0.149	0.136	0.866461
RPL22	P35268	0.127	0.137	0.863279
PPRC1	Q5VV67	0.362	0.137	0.863279
GRK7	Q8WTQ7	0.184	0.138	0.860121
GUCD1	Q96NT3	-0.0972	0.138	0.860121
MCMBP	Q9BTE3	-0.105	0.138	0.860121
NPRL3	Q12980	-0.112	0.138	0.860121
NUP88	Q99567	-0.0925	0.138	0.860121
LARP4B	Q92615	0.175	0.138	0.860121
PCBP1	Q15365	0.0946	0.138	0.860121
PLAAT4	Q9UL19	-0.0948	0.138	0.860121
ARL14EP	Q8N8R7	0.126	0.139	0.856985
MRPL1	Q9BYD6	0.121	0.14	0.853872
PSMD6	Q15008	-0.0981	0.14	0.853872
SUGP2	Q8IX01	0.113	0.141	0.850781
TTC17	Q96AE7	-0.102	0.141	0.850781
BAG2	O95816	-0.136	0.142	0.847712
CCP110	O43303	0.211	0.142	0.847712
CELF1	Q92879	0.219	0.142	0.847712
ODR4	Q5SWX8	-0.163	0.142	0.847712
PARP10	Q53GL7	0.113	0.142	0.847712
SRSF7	Q16629	0.121	0.142	0.847712
TDRD3	Q9H7E2	0.126	0.142	0.847712
COPG2	Q9UBF2	0.0706	0.142	0.847712
FBXL18	Q96ME1	-0.0913	0.142	0.847712
PSMC4	P43686	0.159	0.143	0.844664
STAT5A	P42229	0.0943	0.143	0.844664
CKAP2L	Q8IYA6	0.19	0.144	0.841638
TBC1D2B	Q9UPU7	0.157	0.144	0.841638
PDCD2L	Q9BRP1	-0.0937	0.144	0.841638
WDR43	Q15061	-0.0904	0.144	0.841638
ARPC5L	Q9BPX5	0.111	0.145	0.838632
CENPJ	Q9HC77	0.266	0.146	0.835647
KDM3B	Q7LBC6	0.117	0.146	0.835647
UBR4	Q5T4S7	0.177	0.146	0.835647
ZER1	Q7Z7L7	-0.0796	0.146	0.835647
ARHGEF6	Q15052	0.107	0.146	0.835647
RHBDD1	Q8TEB9	-0.102	0.147	0.832683
CHMP1B	Q7LBR1	0.133	0.148	0.829738
MICB	Q29980	-0.177	0.148	0.829738
PSMC5	P62195	0.123	0.148	0.829738
REPS1	Q96D71	0.148	0.148	0.829738
TMEM209	Q96SK2	-0.0983	0.148	0.829738
BMS1	Q14692	-0.106	0.148	0.829738
CBLL1	Q75N03	0.12	0.148	0.829738
MAFK	O60675	0.173	0.148	0.829738
AP2S1	P53680	-0.126	0.149	0.826814
DLGAP5	Q15398	0.174	0.149	0.826814
NUP43	Q8NFH3	-0.0721	0.149	0.826814
VPS13A	Q96RL7	-0.0824	0.149	0.826814
FLAD1	Q8NFF5	-0.102	0.15	0.823909
GLUL	P15104	-0.126	0.15	0.823909
CLPX	O76031	0.0637	0.15	0.823909
CTSC	P53634	0.13	0.15	0.823909
EPHX2	P34913	-0.0982	0.151	0.821023
KPNB1	Q14974	0.0934	0.151	0.821023
LONP1	P36776	0.0784	0.151	0.821023
ZNF131	P52739	0.0853	0.151	0.821023
EMSY	Q7Z589	0.0867	0.151	0.821023
IGF2BP3	O00425	0.155	0.151	0.821023
NUP188	Q5SRE5	-0.0746	0.152	0.818156
PPIA	P62937	-0.106	0.152	0.818156
HPF1	Q9NWY4	0.0863	0.152	0.818156
MORC3	Q14149	0.0944	0.152	0.818156
FBXO3	Q9UK99	-0.135	0.153	0.815309
FEM1B	Q9UK73	-0.0758	0.153	0.815309
DSCC1	Q9BVC3	0.114	0.154	0.812479
MAP3K5	Q99683	-0.111	0.154	0.812479
AURKA	O14965	-0.0986	0.154	0.812479
NAGK	Q9UJ70	-0.0864	0.154	0.812479
PLIN4	Q96Q06	0.194	0.154	0.812479
FOCAD	Q5VW36	-0.0817	0.155	0.809668
OBSCN	Q5VST9	-0.153	0.155	0.809668
ARPC2	O15144	-0.0737	0.155	0.809668
CDC42	P60953	0.0706	0.155	0.809668
IKZF2	Q9UKS7	0.134	0.155	0.809668
INF2	Q27J81	0.0806	0.155	0.809668
TPRKB	Q9Y3C4	-0.122	0.155	0.809668
COMMD3	Q9UBI1	0.115	0.156	0.806875
HJURP	Q8NCD3	0.116	0.156	0.806875
PPP1R14B	Q96C90	-0.176	0.156	0.806875
FYN	P06241	0.103	0.156	0.806875
SCAMP1	O15126	-0.266	0.156	0.806875
TCF12	Q99081	0.207	0.156	0.806875
TET3	O43151	0.184	0.156	0.806875
ADGRA3	Q8IWK6	-0.136	0.157	0.8041
AZI2	Q9H6S1	0.221	0.158	0.801343
KBTBD4	Q9NVX7	-0.107	0.158	0.801343
PABPC4	Q13310	0.112	0.158	0.801343
TCHP	Q9BT92	0.117	0.158	0.801343
ANP32E	Q9BTT0	0.109	0.159	0.798603
ARAP1	Q96P48	0.0958	0.159	0.798603
GSTCD	Q8NEC7	-0.145	0.161	0.793174
GARRE1	O15063	0.252	0.161	0.793174
INTS3	Q68E01	0.112	0.162	0.790485
ARFRP1	Q13795	0.121	0.163	0.787812
ODF2	Q5BJF6	0.155	0.163	0.787812
PTMA	P06454	-0.295	0.163	0.787812
TONSL	Q96HA7	0.108	0.163	0.787812
ZNF326	Q5BKZ1	0.0841	0.163	0.787812
AARSD1	Q9BTE6	0.0926	0.164	0.785156
YTHDF1	Q9BYJ9	0.168	0.164	0.785156
CDCA7	Q9BWT1	0.0873	0.165	0.782516
PLEKHA1	Q9HB21	0.0806	0.165	0.782516
ANKRD26	Q9UPS8	0.176	0.166	0.779892
CLPTM1	O96005	-0.0697	0.166	0.779892
DIAPH2	O60879	0.104	0.166	0.779892
NACC1	Q96RE7	0.0963	0.166	0.779892
NAXD	Q8IW45	0.0619	0.166	0.779892
DPP8	Q6V1X1	-0.181	0.167	0.777284
HEATR3	Q7Z4Q2	-0.0927	0.167	0.777284
ALDOA	P04075	-0.104	0.169	0.772113
SCCPDH	Q8NBX0	-0.102	0.169	0.772113
SLF1	Q9BQI6	-0.122	0.169	0.772113
CCDC127	Q96BQ5	-0.107	0.17	0.769551
EIF4H	Q15056	0.189	0.17	0.769551
ADCY7	P51828	0.166	0.171	0.767004
EPS15L1	Q9UBC2	0.259	0.171	0.767004
HEATR5A	Q86XA9	-0.102	0.171	0.767004
TUT7	Q5VYS8	0.0912	0.171	0.767004
ATP5ME	P56385	0.116	0.172	0.764472
SIN3A	Q96ST3	0.112	0.172	0.764472
TAF1B	Q53T94	-0.124	0.172	0.764472
MRPL4	Q9BYD3	0.134	0.173	0.761954
NDC80	O14777	0.145	0.173	0.761954
NFKB1	P19838	0.134	0.173	0.761954
CEP97	Q8IW35	0.199	0.174	0.759451
MPG	P29372	-0.0996	0.174	0.759451
PARP12	Q9H0J9	0.126	0.174	0.759451
GTSE1	Q9NYZ3	0.28	0.174	0.759451
ADRM1	Q16186	0.0905	0.175	0.756962
NRAS	P01111	0.163	0.175	0.756962
AMPD3	Q01432	-0.145	0.176	0.754487
ARHGAP45	Q92619	0.197	0.176	0.754487
IDH3A	P50213	0.0817	0.176	0.754487
STAT3	P40763	0.078	0.176	0.754487
TXNL4B	Q9NX01	0.109	0.176	0.754487
ZZEF1	O43149	0.098	0.176	0.754487
CENPK	Q9BS16	0.117	0.176	0.754487
SND1	Q7KZF4	-0.0579	0.176	0.754487
DCAF7	P61962	-0.0892	0.177	0.752027
DDX6	P26196	-0.0855	0.177	0.752027
EXD2	Q9NVH0	-0.0816	0.177	0.752027
GFUS	Q13630	-0.118	0.177	0.752027
BCAT1	P54687	-0.0775	0.178	0.74958
PSMD11	O00231	0.0731	0.178	0.74958
CFAP20	Q9Y6A4	-0.0887	0.178	0.74958
EIF4ENIF1	Q9NRA8	0.198	0.178	0.74958
CNOT4	O95628	0.129	0.179	0.747147
DHCR7	Q9UBM7	-0.112	0.179	0.747147
PSMF1	Q92530	0.101	0.179	0.747147
DOCK10	Q96BY6	-0.0849	0.179	0.747147
NUDT15	Q9NV35	-0.13	0.179	0.747147
PPP2R2D	Q66LE6	-0.12	0.179	0.747147
TMED7	Q9Y3B3	-0.0997	0.179	0.747147
CSE1L	P55060	0.0967	0.18	0.744727
GAB2	Q9UQC2	0.103	0.18	0.744727
RPL34	P49207	-0.104	0.18	0.744727
ALDH6A1	Q02252	0.0678	0.181	0.742321
STX10	O60499	0.083	0.181	0.742321
ZBTB1	Q9Y2K1	-0.124	0.181	0.742321
PSMB4	P28070	-0.071	0.181	0.742321
CAMK4	Q16566	-0.216	0.182	0.739929
KLF13	Q9Y2Y9	-0.144	0.182	0.739929
LPIN1	Q14693	-0.0935	0.182	0.739929
PCCB	P05166	-0.112	0.182	0.739929
PEX10	O60683	-0.0969	0.182	0.739929
PIGK	Q92643	-0.061	0.182	0.739929
YJU2	Q9BW85	-0.176	0.182	0.739929
KDM1B	Q8NB78	-0.221	0.183	0.737549
KIAA0586	Q9BVV6	0.246	0.183	0.737549
PAN3	Q58A45	0.0897	0.183	0.737549
TFIP11	Q9UBB9	0.103	0.183	0.737549
UBXN1	Q04323	-0.111	0.183	0.737549
PITHD1	Q9GZP4	-0.0694	0.183	0.737549
RTCA	O00442	-0.0725	0.183	0.737549
CD247	P20963	0.113	0.184	0.735182
KBTBD6	Q86V97	-0.0997	0.184	0.735182
SLC25A29	Q8N8R3	-0.161	0.185	0.732828
HIP1R	O75146	0.107	0.185	0.732828
UBR5	O95071	0.174	0.185	0.732828
C1QBP	Q07021	0.13	0.186	0.730487
ERCC6L	Q2NKX8	0.109	0.186	0.730487
NEK4	P51957	0.106	0.186	0.730487
NUTF2	P61970	0.163	0.186	0.730487
STARD3NL	O95772	0.169	0.186	0.730487
TSFM	P43897	0.0733	0.186	0.730487
GRWD1	Q9BQ67	0.064	0.186	0.730487
CYB5R4	Q7L1T6	0.153	0.187	0.728158
EXOC3	O60645	0.0776	0.187	0.728158
SLC1A4	P43007	-0.107	0.187	0.728158
MATR3	P43243	0.138	0.187	0.728158
HLCS	P50747	-0.113	0.188	0.725842
INTS2	Q9H0H0	-0.0934	0.188	0.725842
ALDH3A2	P51648	-0.0687	0.189	0.723538
MYD88	Q99836	-0.114	0.189	0.723538
PSMB2	P49721	-0.107	0.189	0.723538
SECISBP2	Q96T21	0.224	0.189	0.723538
SRSF9	Q13242	-0.136	0.189	0.723538
STOM	P27105	0.0913	0.189	0.723538
REXO2	Q9Y3B8	-0.125	0.189	0.723538
KCTD9	Q7L273	-0.169	0.19	0.721246
TRIM11	Q96F44	-0.122	0.19	0.721246
ITPK1	Q13572	-0.109	0.191	0.718967
FBXW8	Q8N3Y1	-0.12	0.192	0.716699
PRPF38B	Q5VTL8	-0.118	0.192	0.716699
STK39	Q9UEW8	-0.0749	0.192	0.716699
ZNF721	Q8TF20	-0.154	0.192	0.716699
FYB1	O15117	0.142	0.193	0.714443
LRRC14	Q15048	0.0742	0.193	0.714443
SOX4	Q06945	0.148	0.193	0.714443
TSPYL5	Q86VY4	0.106	0.193	0.714443
CYB5B	O43169	-0.15	0.193	0.714443
RNF187	Q5TA31	0.0874	0.193	0.714443
PDCD6IP	Q8WUM4	0.13	0.194	0.712198
CCNC	P24863	-0.153	0.194	0.712198
PLEKHF1	Q96S99	0.102	0.194	0.712198
ZNF724	A8MTY0	-0.157	0.194	0.712198
MAPKAPK3	Q16644	-0.0695	0.195	0.709965
ZBTB33	Q86T24	0.215	0.195	0.709965
MND1	Q9BWT6	-0.0908	0.196	0.707744
TRIP4	Q15650	0.0775	0.196	0.707744
NCOR2	Q9Y618	0.18	0.196	0.707744
RPP40	O75818	-0.0712	0.196	0.707744
ERP44	Q9BS26	-0.0814	0.197	0.705534
KLHL23	Q8NBE8	-0.134	0.197	0.705534
CC2D1A	Q6P1N0	0.09	0.197	0.705534
CCND2	P30279	0.103	0.197	0.705534
P4HA1	P13674	-0.0751	0.197	0.705534
FBXO38	Q6PIJ6	-0.0975	0.198	0.703335
AIP	O00170	0.0809	0.199	0.701147
OBI1	Q5W0B1	0.455	0.199	0.701147
PPP2R1B	P30154	0.0709	0.199	0.701147
SLA	Q13239	-0.186	0.199	0.701147
SNX10	Q9Y5X0	-0.107	0.199	0.701147
TRMT44	Q8IYL2	-0.121	0.199	0.701147
GK	P32189	-0.0951	0.199	0.701147
RBM19	Q9Y4C8	0.118	0.199	0.701147
ADAM10	O14672	-0.0579	0.2	0.69897
BRD9	Q9H8M2	0.112	0.201	0.696804
MSL3P1	P0C860	-0.121	0.201	0.696804
RIPOR1	Q6ZS17	-0.0965	0.201	0.696804
BIN2	Q9UBW5	0.0849	0.202	0.694649
KDM4C	Q9H3R0	0.158	0.202	0.694649
DAXX	Q9UER7	0.334	0.203	0.692504
HROB	Q8N3J3	0.14	0.203	0.692504
OSBPL11	Q9BXB4	0.0943	0.203	0.692504
PRMT7	Q9NVM4	-0.0771	0.203	0.692504
ERCC1	P07992	-0.112	0.204	0.69037
PTRH2	Q9Y3E5	-0.0695	0.204	0.69037
CEP120	Q8N960	0.102	0.204	0.69037
BTN2A1	Q7KYR7	-0.141	0.205	0.688246
RAB21	Q9UL25	-0.0726	0.205	0.688246
THRAP3	Q9Y2W1	0.0773	0.205	0.688246
HPS5	Q9UPZ3	-0.118	0.206	0.686133
IDI1	Q13907	-0.0908	0.206	0.686133
MRPS7	Q9Y2R9	-0.0765	0.206	0.686133
NAT9	Q9BTE0	-0.118	0.206	0.686133
TRAV18	A0A075B6X5	-0.11	0.206	0.686133
TRMT5	Q32P41	0.0651	0.206	0.686133
CEP350	Q5VT06	0.224	0.206	0.686133
OSGIN2	Q9Y236	-0.171	0.206	0.686133
PPP2R3C	Q969Q6	-0.0951	0.207	0.68403
UBXN2B	Q14CS0	0.155	0.207	0.68403
UQCRC2	P22695	-0.0778	0.207	0.68403
VPS13D	Q5THJ4	-0.0719	0.207	0.68403
TRMT2A	Q8IZ69	-0.0936	0.207	0.68403
RCHY1	Q96PM5	0.101	0.208	0.681937
GCH1	P30793	-0.14	0.208	0.681937
IGHMBP2	P38935	-0.0896	0.208	0.681937
MZT2B	Q6NZ67	-0.162	0.208	0.681937
BICD1	Q96G01	0.0773	0.209	0.679854
THOC1	Q96FV9	0.116	0.209	0.679854
VAMP7	P51809	0.0932	0.209	0.679854
WDR76	Q9H967	-0.0614	0.209	0.679854
HDAC6	Q9UBN7	-0.153	0.209	0.679854
LCMT2	O60294	-0.128	0.209	0.679854
TMEM11	P17152	-0.0787	0.209	0.679854
ARHGAP27	Q6ZUM4	-0.142	0.21	0.677781
B2M	P61769	0.0928	0.21	0.677781
NOA1	Q8NC60	-0.106	0.21	0.677781
AP1S1	P61966	-0.126	0.21	0.677781
MTFP1	Q9UDX5	-0.0956	0.21	0.677781
ATP6V0A2	Q9Y487	0.102	0.211	0.675718
KDM5D	Q9BY66	0.0775	0.211	0.675718
NCAPD3	P42695	0.0626	0.211	0.675718
NCR3LG1	Q68D85	-0.0883	0.211	0.675718
CPT1A	P50416	-0.0813	0.211	0.675718
KLHL42	Q9P2K6	-0.183	0.212	0.673664
PEX5L	Q8IYB4	0.102	0.212	0.673664
GIGYF2	Q6Y7W6	0.43	0.212	0.673664
SMAP2	Q8WU79	0.175	0.212	0.673664
SRSF3	P84103	-0.12	0.213	0.67162
POFUT1	Q9H488	0.11	0.213	0.67162
PPP2R2A	P63151	-0.0825	0.213	0.67162
RBM34	P42696	-0.0726	0.213	0.67162
SLIT1	O75093	-0.0721	0.213	0.67162
AEBP1	Q8IUX7	0.107	0.214	0.669586
CHST11	Q9NPF2	-0.11	0.214	0.669586
HSPA13	P48723	-0.0857	0.214	0.669586
ICAM3	P32942	0.104	0.214	0.669586
PSPC1	Q8WXF1	0.101	0.214	0.669586
STRN4	Q9NRL3	-0.0849	0.214	0.669586
SUN2	Q9UH99	-0.115	0.214	0.669586
MAP2K4	P45985	-0.0824	0.214	0.669586
RPS18	P62269	-0.0632	0.214	0.669586
TRIM36	Q9NQ86	-0.125	0.214	0.669586
ERFL	A0A1W2PQ73	-0.124	0.215	0.667562
NOL9	Q5SY16	0.147	0.215	0.667562
NUMA1	Q14980	0.0878	0.215	0.667562
SGPP1	Q9BX95	0.0865	0.215	0.667562
OXCT1	P55809	-0.094	0.215	0.667562
LIN54	Q6MZP7	0.12	0.216	0.665546
TRUB2	O95900	-0.122	0.216	0.665546
ABL1	P00519	0.109	0.217	0.66354
AGO3	Q9H9G7	-0.0795	0.217	0.66354
DYM	Q7RTS9	-0.0837	0.217	0.66354
ZAP70	P43403	0.066	0.217	0.66354
MARS2	Q96GW9	0.151	0.218	0.661544
RBM4	Q9BWF3	0.136	0.218	0.661544
RCCD1	A6NED2	-0.0969	0.218	0.661544
SLC7A5	Q01650	-0.0914	0.218	0.661544
TNRC18	O15417	0.093	0.218	0.661544
FTO	Q9C0B1	-0.0802	0.219	0.659556
PSMC6	P62333	0.113	0.22	0.657577
ATXN3	P54252	0.0677	0.22	0.657577
HECTD3	Q5T447	0.0837	0.221	0.655608
MPHOSPH8	Q99549	-0.0872	0.221	0.655608
RBMS1	P29558	0.269	0.221	0.655608
SCD	O00767	0.128	0.221	0.655608
CNNM3	Q8NE01	-0.0858	0.221	0.655608
FZR1	Q9UM11	-0.0704	0.221	0.655608
IAH1	Q2TAA2	-0.148	0.221	0.655608
DYNC1LI2	O43237	-0.0977	0.222	0.653647
MAP2K5	Q13163	-0.127	0.222	0.653647
NSMCE4A	Q9NXX6	0.0676	0.222	0.653647
QTRT2	Q9H974	-0.138	0.222	0.653647
SPICE1	Q8N0Z3	0.126	0.223	0.651695
AP1G1	O43747	0.0606	0.224	0.649752
ATG7	O95352	-0.0858	0.224	0.649752
FUBP3	Q96I24	0.454	0.224	0.649752
SORD	Q00796	-0.0612	0.224	0.649752
ATAD2	Q6PL18	0.0837	0.225	0.647817
CSPP1	Q1MSJ5	0.195	0.225	0.647817
ABCF3	Q9NUQ8	-0.0653	0.226	0.645892
PPP4C	P60510	-0.0808	0.226	0.645892
SEC24D	O94855	-0.0609	0.226	0.645892
PRKCD	Q05655	0.445	0.226	0.645892
TADA2A	O75478	-0.112	0.226	0.645892
ATL2	Q8NHH9	-0.112	0.227	0.643974
RPL36	Q9Y3U8	-0.125	0.227	0.643974
EIF3L	Q9Y262	-0.08	0.227	0.643974
RMND5A	Q9H871	-0.12	0.227	0.643974
UBAP2	Q5T6F2	0.196	0.227	0.643974
DOHH	Q9BU89	0.189	0.228	0.642065
MBNL1	Q9NR56	0.266	0.228	0.642065
PTP4A2	Q12974	-0.104	0.228	0.642065
CHMP2B	Q9UQN3	0.114	0.229	0.640165
N4BP2	Q86UW6	0.219	0.229	0.640165
RNF168	Q8IYW5	0.112	0.229	0.640165
TENT5C	Q5VWP2	-0.131	0.229	0.640165
VPS53	Q5VIR6	0.0814	0.229	0.640165
ZNF121	P58317	0.102	0.229	0.640165
COL18A1	P39060	0.0821	0.229	0.640165
PSMG1	O95456	-0.0713	0.229	0.640165
CEP131	Q9UPN4	0.234	0.23	0.638272
FUNDC2	Q9BWH2	-0.0672	0.23	0.638272
TSEN54	Q7Z6J9	0.164	0.23	0.638272
NRROS	Q86YC3	-0.0755	0.231	0.636388
COLGALT1	Q8NBJ5	-0.092	0.231	0.636388
RLIG1	Q8N999	0.149	0.231	0.636388
YEATS4	O95619	-0.12	0.231	0.636388
DBR1	Q9UK59	0.0908	0.232	0.634512
KLHL20	Q9Y2M5	-0.124	0.232	0.634512
PIGG	Q5H8A4	0.22	0.232	0.634512
EHMT2	Q96KQ7	0.12	0.233	0.632644
UQCR10	Q9UDW1	-0.0634	0.233	0.632644
ERCC4	Q92889	-0.864	0.233	0.632644
BST2	Q10589	0.172	0.234	0.630784
MIGA1	Q8NAN2	-0.14	0.234	0.630784
ACTR1B	P42025	-0.114	0.234	0.630784
CLINT1	Q14677	0.367	0.234	0.630784
SIK1B	A0A0B4J2F2	-0.107	0.234	0.630784
DHRS13	Q6UX07	-0.0817	0.235	0.628932
FAM117B	Q6P1L5	-0.0949	0.235	0.628932
NUP133	Q8WUM0	0.0511	0.235	0.628932
RPLP1	P05386	-0.0768	0.235	0.628932
CRYZ	Q08257	-0.0679	0.235	0.628932
ATRIP	Q8WXE1	0.208	0.236	0.627088
ELOC	Q15369	0.0957	0.236	0.627088
FBXO5	Q9UKT4	-0.107	0.236	0.627088
OGA	O60502	0.0761	0.236	0.627088
PLEKHA2	Q9HB19	0.0663	0.237	0.625252
SBF1	O95248	-0.0709	0.237	0.625252
TMEM33	P57088	0.0917	0.237	0.625252
FASTKD1	Q53R41	0.184	0.237	0.625252
PTOV1	Q86YD1	-0.1	0.237	0.625252
DYRK3	O43781	-0.154	0.238	0.623423
AKAP9	Q99996	0.223	0.238	0.623423
RIMKLA	Q8IXN7	0.215	0.238	0.623423
XPO7	Q9UIA9	0.0591	0.238	0.623423
KRT71	Q3SY84	-0.0869	0.239	0.621602
RPA2	P15927	-0.0787	0.239	0.621602
RTF2	Q9BY42	0.0864	0.239	0.621602
FEM1A	Q9BSK4	-0.133	0.24	0.619789
HELZ	P42694	0.192	0.24	0.619789
IER2	Q9BTL4	0.124	0.24	0.619789
PM20D2	Q8IYS1	-0.0675	0.24	0.619789
PSMC2	P35998	0.0953	0.24	0.619789
RAD51D	O75771	0.123	0.24	0.619789
TIFA	Q96CG3	0.0652	0.24	0.619789
GMDS	O60547	-0.0726	0.24	0.619789
IFIT2	P09913	0.0956	0.24	0.619789
SPCS2	Q15005	-0.0812	0.24	0.619789
YOD1	Q5VVQ6	-0.0788	0.24	0.619789
GSS	P48637	-0.093	0.241	0.617983
LSM14B	Q9BX40	0.286	0.241	0.617983
NUDT21	O43809	-0.0869	0.241	0.617983
RPS29	P62273	-0.27	0.241	0.617983
ZNF738	Q8NE65	-0.167	0.241	0.617983
CEP152	O94986	0.167	0.241	0.617983
COPS5	Q92905	-0.0701	0.241	0.617983
DNAJC7	Q99615	0.11	0.241	0.617983
FA2H	Q7L5A8	0.109	0.241	0.617983
ACY1	Q03154	-0.106	0.242	0.616185
AP5M1	Q9H0R1	-0.13	0.242	0.616185
CACYBP	Q9HB71	-0.146	0.242	0.616185
CLTA	P09496	0.179	0.242	0.616185
DUT	P33316	-0.106	0.242	0.616185
MTCH2	Q9Y6C9	-0.0694	0.242	0.616185
ZFTRAF1	P0DTL6	-0.147	0.242	0.616185
ANKIB1	Q9P2G1	0.212	0.242	0.616185
TNRC6A	Q8NDV7	0.261	0.242	0.616185
DNAJA3	Q96EY1	-0.208	0.243	0.614394
LMO1	P25800	-0.102	0.243	0.614394
PKP4	Q99569	-0.137	0.243	0.614394
GIGYF1	O75420	0.167	0.243	0.614394
MB21D2	Q8IYB1	-0.0945	0.244	0.61261
RPS4Y1	P22090	-0.0727	0.244	0.61261
CHM	P24386	-0.0675	0.244	0.61261
INTS12	Q96CB8	0.135	0.244	0.61261
MT-ATP6	P00846	0.115	0.244	0.61261
NAB2	Q15742	0.0642	0.244	0.61261
PCNX4	Q63HM2	-0.0857	0.244	0.61261
EMC4	Q5J8M3	-0.111	0.245	0.610834
RPAIN	Q86UA6	0.0666	0.245	0.610834
TADA1	Q96BN2	-0.085	0.245	0.610834
MAP2K6	P52564	-0.105	0.245	0.610834
SLC25A20	O43772	-0.0734	0.245	0.610834
ASAP1	Q9ULH1	-0.13	0.246	0.609065
HSF2	Q03933	0.149	0.246	0.609065
PPP1CB	P62140	-0.0798	0.246	0.609065
ACTR5	Q9H9F9	-0.0651	0.246	0.609065
DDX3Y	O15523	-0.0875	0.247	0.607303
NSUN2	Q08J23	0.0672	0.247	0.607303
SLC25A4	P12235	0.0601	0.247	0.607303
NTHL1	P78549	0.107	0.247	0.607303
RAVER1	Q8IY67	-0.0722	0.247	0.607303
SARAF	Q96BY9	-0.133	0.247	0.607303
CD58	P19256	0.433	0.248	0.605548
JAK1	P23458	-0.11	0.248	0.605548
PI16	Q6UXB8	0.323	0.248	0.605548
PITPNB	P48739	-0.072	0.248	0.605548
PPP2R5D	Q14738	0.0928	0.248	0.605548
ARID5B	Q14865	0.2	0.248	0.605548
HDAC4	P56524	0.1	0.248	0.605548
PML	P29590	0.29	0.248	0.605548
TRMT112	Q9UI30	0.119	0.248	0.605548
CTPS2	Q9NRF8	-0.0982	0.249	0.603801
GNAS	Q5JWF2	-0.0888	0.249	0.603801
H2AX	P16104	-0.17	0.249	0.603801
H2BC12	O60814	-0.107	0.249	0.603801
RNF123	Q5XPI4	-0.0903	0.249	0.603801
SLC1A5	Q15758	-0.0744	0.249	0.603801
GGNBP2	Q9H3C7	-0.102	0.249	0.603801
SGTA	O43765	0.107	0.249	0.603801
DNA2	P51530	0.116	0.25	0.60206
ESF1	Q9H501	-0.0671	0.25	0.60206
NBR1	Q14596	0.173	0.25	0.60206
PAK4	O96013	-0.185	0.25	0.60206
AFG1L	Q8WV93	0.114	0.25	0.60206
BCL11A	Q9H165	0.276	0.25	0.60206
IRAK1	P51617	-0.0868	0.25	0.60206
PMPCB	O75439	-0.0603	0.25	0.60206
UBAP2L	Q14157	0.345	0.25	0.60206
CSDE1	O75534	0.0642	0.251	0.600326
GSTM3	P21266	0.0766	0.251	0.600326
RPS27L	Q71UM5	0.0956	0.251	0.600326
TOMM40L	Q969M1	0.158	0.251	0.600326
GNA13	Q14344	-0.0976	0.251	0.600326
ATP1B1	P05026	0.0869	0.252	0.598599
KHSRP	Q92945	0.112	0.252	0.598599
MRPS18B	Q9Y676	-0.275	0.252	0.598599
ZFPL1	O95159	0.087	0.252	0.598599
EHD1	Q9H4M9	-0.0843	0.253	0.596879
HERPUD1	Q15011	-0.153	0.253	0.596879
HNRNPAB	Q99729	0.0826	0.253	0.596879
KIF18A	Q8NI77	-0.133	0.253	0.596879
MKRN1	Q9UHC7	0.133	0.253	0.596879
SSH2	Q76I76	-0.215	0.253	0.596879
CPSF4	O95639	0.344	0.253	0.596879
EIF2B2	P49770	0.0697	0.253	0.596879
NAP1L4	Q99733	-0.0983	0.253	0.596879
PCBP3	P57721	0.0857	0.253	0.596879
CDC42BPG	Q6DT37	0.12	0.254	0.595166
FBXO25	Q8TCJ0	-0.102	0.254	0.595166
OSBP	P22059	-0.0813	0.254	0.595166
RNF19B	Q6ZMZ0	-0.0795	0.254	0.595166
ASB1	Q9Y576	-0.129	0.254	0.595166
GSTK1	Q9Y2Q3	-0.121	0.254	0.595166
POLR1A	O95602	-0.0634	0.255	0.59346
POLR1C	O15160	-0.0689	0.255	0.59346
NDUFA8	P51970	-0.139	0.255	0.59346
CTH	P32929	-0.122	0.256	0.59176
PCM1	Q15154	0.308	0.256	0.59176
SUPT20H	Q8NEM7	0.104	0.256	0.59176
HUS1	O60921	-0.0973	0.257	0.590067
MCCC2	Q9HCC0	0.0971	0.257	0.590067
NOP16	Q9Y3C1	-0.124	0.257	0.590067
NUP37	Q8NFH4	-0.05	0.257	0.590067
PLGRKT	Q9HBL7	0.0501	0.257	0.590067
RPS4X	P62701	-0.0639	0.257	0.590067
ANKZF1	Q9H8Y5	-0.0574	0.257	0.590067
GOLGA2	Q08379	0.138	0.257	0.590067
XRN1	Q8IZH2	0.0812	0.257	0.590067
GTF2I	P78347	0.0746	0.258	0.58838
NISCH	Q9Y2I1	0.0697	0.258	0.58838
CHRNA9	Q9UGM1	-0.104	0.259	0.5867
IST1	P53990	0.0959	0.259	0.5867
PRMT5	O14744	-0.0734	0.259	0.5867
CSNK2A1	P68400	-0.0665	0.259	0.5867
PDLIM5	Q96HC4	0.079	0.259	0.5867
AGBL1	Q96MI9	-0.098	0.26	0.585027
ALG2	Q9H553	-0.0586	0.26	0.585027
CENPN	Q96H22	-0.182	0.26	0.585027
ETFA	P13804	-0.106	0.26	0.585027
TGDS	O95455	-0.11	0.261	0.583359
JMJD1C	Q15652	0.141	0.261	0.583359
AHCYL1	O43865	-0.0715	0.262	0.581699
CD2AP	Q9Y5K6	0.191	0.262	0.581699
CPNE3	O75131	-0.0705	0.262	0.581699
VRK2	Q86Y07	-0.132	0.262	0.581699
ALKBH7	Q9BT30	0.108	0.262	0.581699
ASCC2	Q9H1I8	0.104	0.262	0.581699
NOMO2	Q5JPE7	-0.0545	0.263	0.580044
ZNF644	Q9H582	0.161	0.263	0.580044
FAR1	Q8WVX9	-0.0836	0.264	0.578396
NSDHL	Q15738	-0.0654	0.264	0.578396
RHOBTB3	O94955	0.102	0.264	0.578396
BAZ2A	Q9UIF9	0.0784	0.264	0.578396
LEF1	Q9UJU2	0.213	0.264	0.578396
ZC3HAV1L	Q96H79	0.0829	0.265	0.576754
FBXL6	Q8N531	0.115	0.266	0.575118
PIGS	Q96S52	-0.141	0.266	0.575118
CHAF1B	Q13112	-0.104	0.266	0.575118
CCZ1B	P86790	-0.0756	0.267	0.573489
FNBP1L	Q5T0N5	-0.101	0.267	0.573489
MBNL3	Q9NUK0	0.118	0.267	0.573489
MED17	Q9NVC6	-0.0627	0.267	0.573489
USP54	Q70EL1	0.122	0.267	0.573489
LAMTOR4	Q0VGL1	-0.1	0.267	0.573489
TRIM33	Q9UPN9	0.115	0.267	0.573489
IBTK	Q9P2D0	0.0527	0.268	0.571865
MED30	Q96HR3	-0.119	0.268	0.571865
PLPBP	O94903	0.15	0.268	0.571865
COPS8	Q99627	0.124	0.268	0.571865
ARV1	Q9H2C2	-0.131	0.269	0.570248
DDX11L8	A8MPP1	0.0872	0.269	0.570248
HSPA5	P11021	-0.101	0.269	0.570248
PAIP2	Q9BPZ3	-0.112	0.269	0.570248
CHORDC1	Q9UHD1	-0.0786	0.269	0.570248
NUDC	Q9Y266	-0.0854	0.27	0.568636
TPI1	P60174	-0.133	0.27	0.568636
ACACA	Q13085	-0.053	0.271	0.567031
NCKAP1L	P55160	-0.0612	0.271	0.567031
HOOK3	Q86VS8	0.146	0.271	0.567031
HSPBP1	Q9NZL4	0.154	0.271	0.567031
PXMP2	Q9NR77	0.104	0.271	0.567031
WDR25	Q64LD2	-0.121	0.271	0.567031
MTMR9	Q96QG7	-0.0841	0.272	0.565431
NCAPH	Q15003	0.101	0.272	0.565431
ST13	P50502	0.0918	0.272	0.565431
EYA3	Q99504	0.159	0.272	0.565431
ARL6IP4	Q66PJ3	-0.168	0.273	0.563837
ATRN	O75882	-0.125	0.273	0.563837
CCDC66	A2RUB6	0.3	0.273	0.563837
CCND3	P30281	-0.157	0.273	0.563837
ELOVL4	Q9GZR5	0.0861	0.273	0.563837
AP3S2	P59780	-0.0834	0.274	0.562249
ERF	P50548	-0.0591	0.274	0.562249
SLC25A40	Q8TBP6	-0.0814	0.274	0.562249
CD47	Q08722	0.0792	0.274	0.562249
UNC119	Q13432	-0.103	0.274	0.562249
ATG4D	Q86TL0	-0.124	0.275	0.560667
NAF1	Q96HR8	-0.0837	0.275	0.560667
RAB8A	P61006	-0.0653	0.275	0.560667
SSB	P05455	0.0734	0.275	0.560667
PAFAH1B1	P43034	-0.0599	0.275	0.560667
POLD2	P49005	0.0693	0.275	0.560667
RCAN1	P53805	-0.0801	0.276	0.559091
INTS6	Q9UL03	-0.122	0.276	0.559091
EHD4	Q9H223	-0.0582	0.277	0.55752
PRPF8	Q6P2Q9	-0.0487	0.277	0.55752
SYK	P43405	0.0492	0.277	0.55752
UFD1	Q92890	-0.0666	0.277	0.55752
FRG1	Q14331	0.0683	0.278	0.555955
PPP6C	O00743	-0.0697	0.278	0.555955
PUS7L	Q9H0K6	-0.0923	0.278	0.555955
SART3	Q15020	0.0512	0.278	0.555955
UPF2	Q9HAU5	-0.0653	0.278	0.555955
LEMD2	Q8NC56	0.113	0.279	0.554396
CLK1	P49759	0.313	0.279	0.554396
YY1AP1	Q9H869	0.11	0.279	0.554396
CNTLN	Q9NXG0	0.13	0.28	0.552842
IMPA2	O14732	-0.108	0.28	0.552842
ITPRIPL1	Q6GPH6	-0.121	0.28	0.552842
KIFC1	Q9BW19	0.0959	0.28	0.552842
PRELID3B	Q9Y3B1	-0.0768	0.28	0.552842
SETSIP	P0DME0	-0.0819	0.28	0.552842
ACTG1	P63261	-0.176	0.281	0.551294
LDAF1	Q96B96	-0.0821	0.281	0.551294
GOLPH3L	Q9H4A5	0.0675	0.282	0.549751
IGF1R	P08069	-0.141	0.282	0.549751
RAPGEF5	Q92565	-0.073	0.282	0.549751
WRN	Q14191	0.0663	0.282	0.549751
ZNF655	Q8N720	0.144	0.282	0.549751
RPS14	P62263	-0.0782	0.283	0.548214
C7orf25	Q9BPX7	0.149	0.283	0.548214
HNRNPC	P07910	0.152	0.284	0.546682
GUF1	Q8N442	-0.124	0.284	0.546682
LAMTOR3	Q9UHA4	-0.105	0.284	0.546682
RAB43	Q86YS6	-0.101	0.284	0.546682
TMED8	Q6PL24	0.0749	0.284	0.546682
CENPO	Q9BU64	-0.0934	0.285	0.545155
TAMALIN	Q7Z6J2	0.113	0.285	0.545155
TARDBP	Q13148	0.163	0.285	0.545155
GDI2	P50395	-0.0735	0.285	0.545155
LRIF1	Q5T3J3	0.0802	0.286	0.543634
SEPSECS	Q9HD40	-0.112	0.286	0.543634
WRAP73	Q9P2S5	-0.0801	0.286	0.543634
ZMYND11	Q15326	-0.0671	0.286	0.543634
DDX28	Q9NUL7	0.109	0.286	0.543634
NDFIP1	Q9BT67	0.106	0.287	0.542118
NONO	Q15233	0.0637	0.287	0.542118
STXBP3	O00186	-0.0859	0.287	0.542118
CORO7	P57737	0.0751	0.287	0.542118
ZC3H15	Q8WU90	-0.112	0.288	0.540608
KBTBD8	Q8NFY9	-0.111	0.288	0.540608
SPDL1	Q96EA4	-0.829	0.288	0.540608
FAM83D	Q9H4H8	-0.16	0.289	0.539102
GPS2	Q13227	0.126	0.289	0.539102
NSUN4	Q96CB9	0.06	0.289	0.539102
SUMF2	Q8NBJ7	-0.0734	0.289	0.539102
ALMS1	Q8TCU4	0.143	0.289	0.539102
KDM1A	O60341	0.0554	0.289	0.539102
TMED5	Q9Y3A6	0.0884	0.29	0.537602
OSGEPL1	Q9H4B0	0.101	0.29	0.537602
CORO1B	Q9BR76	-0.067	0.291	0.536107
LGALS9	O00182	0.0643	0.291	0.536107
RNF216	Q9NWF9	0.105	0.291	0.536107
STAU2	Q9NUL3	0.24	0.291	0.536107
PLRG1	O43660	-0.091	0.291	0.536107
PANK3	Q9H999	-0.139	0.292	0.534617
PPDPF	Q9H3Y8	-0.225	0.292	0.534617
SON	P18583	0.229	0.292	0.534617
TICRR	Q7Z2Z1	-0.245	0.293	0.533132
GAN	Q9H2C0	-0.0885	0.293	0.533132
INCENP	Q9NQS7	0.0732	0.293	0.533132
TMEM39A	Q9NV64	-0.0948	0.293	0.533132
ATP5MK	Q96IX5	-0.0871	0.294	0.531653
IPP	Q9Y573	-0.0951	0.294	0.531653
CMAS	Q8NFW8	0.0463	0.294	0.531653
PBDC1	Q9BVG4	0.0589	0.294	0.531653
PLCG2	P16885	-0.174	0.294	0.531653
EIF2D	P41214	0.065	0.295	0.530178
HYOU1	Q9Y4L1	0.0836	0.295	0.530178
KLHL21	Q9UJP4	-0.13	0.295	0.530178
RGPD1	P0DJD0	0.197	0.295	0.530178
TRPV2	Q9Y5S1	0.0531	0.295	0.530178
AQR	O60306	-0.0709	0.295	0.530178
PRRC2A	P48634	0.284	0.295	0.530178
MDH2	P40926	-0.0749	0.296	0.528708
SART1	O43290	0.0916	0.296	0.528708
PLEKHA8P1	O95397	0.143	0.296	0.528708
RTRAF	Q9Y224	0.108	0.297	0.527244
AKNA	Q7Z591	0.141	0.297	0.527244
CDR2	Q01850	-0.103	0.297	0.527244
RRP8	O43159	0.0617	0.297	0.527244
TPP1	O14773	0.0724	0.297	0.527244
SLC12A2	P55011	-0.0689	0.298	0.525784
THOC3	Q96J01	-0.0667	0.298	0.525784
DYRK1A	Q13627	-0.0911	0.298	0.525784
GTF2F2	P13984	0.084	0.298	0.525784
MAT2A	P31153	-0.0647	0.298	0.525784
SNX27	Q96L92	0.0501	0.298	0.525784
N4BP2L2	Q92802	0.115	0.299	0.524329
THAP11	Q96EK4	0.0676	0.299	0.524329
TMEM123	Q8N131	0.104	0.299	0.524329
TSPYL4	Q9UJ04	0.161	0.299	0.524329
ARHGAP26	Q9UNA1	-0.0728	0.299	0.524329
HAGH	Q16775	-0.129	0.3	0.522879
TRIM41	Q8WV44	0.0597	0.3	0.522879
CELF2	O95319	0.238	0.3	0.522879
POLRMT	O00411	0.0739	0.3	0.522879
BLMH	Q13867	-0.0633	0.301	0.521434
CLCN3	P51790	0.0857	0.301	0.521434
MRPL18	Q9H0U6	0.0783	0.301	0.521434
PRDX3	P30048	-0.0665	0.301	0.521434
ASPSCR1	Q9BZE9	0.0649	0.302	0.519993
KBTBD7	Q8WVZ9	-0.102	0.302	0.519993
PREP	P48147	-0.0564	0.302	0.519993
GTF3C3	Q9Y5Q9	-0.0651	0.303	0.518557
IGLL1	P15814	-0.13	0.303	0.518557
PDCD10	Q9BUL8	-0.0901	0.303	0.518557
EIF2S2	P20042	-0.0842	0.303	0.518557
IL9R	Q01113	-0.1	0.304	0.517126
SH3KBP1	Q96B97	0.159	0.304	0.517126
COG6	Q9Y2V7	0.0716	0.305	0.5157
FYCO1	Q9BQS8	-0.0922	0.305	0.5157
MRPS5	P82675	0.0923	0.305	0.5157
PARN	O95453	0.0567	0.305	0.5157
RASAL3	Q86YV0	0.0994	0.305	0.5157
STXBP6	Q8NFX7	0.101	0.305	0.5157
MRFAP1L1	Q96HT8	0.127	0.306	0.514279
SNRPA1	P09661	0.0465	0.306	0.514279
TMEM59	Q9BXS4	0.125	0.306	0.514279
KLHL28	Q9NXS3	-0.117	0.306	0.514279
NCAPH2	Q6IBW4	-0.0988	0.306	0.514279
SMU1	Q2TAY7	-0.0468	0.306	0.514279
IRX5	P78411	0.19	0.307	0.512862
MAP4	P27816	-0.0626	0.307	0.512862
MSTO1	Q9BUK6	-0.0698	0.307	0.512862
PEF1	Q9UBV8	0.505	0.307	0.512862
RNF166	Q96A37	0.125	0.307	0.512862
STXBP2	Q15833	-0.0745	0.307	0.512862
UBA6	A0AVT1	-0.055	0.307	0.512862
ANKRD16	Q6P6B7	0.0623	0.308	0.511449
ARMC8	Q8IUR7	-0.0575	0.308	0.511449
BSPRY	Q5W0U4	-0.0918	0.308	0.511449
EPHX4	Q8IUS5	0.145	0.308	0.511449
SLC43A1	O75387	0.12	0.308	0.511449
STAT1	P42224	0.0528	0.308	0.511449
UPF1	Q92900	0.0712	0.308	0.511449
ZNF141	Q15928	-0.0666	0.308	0.511449
GLS	O94925	-0.0497	0.308	0.511449
LRCH3	Q96II8	0.14	0.308	0.511449
NIFK	Q9BYG3	-0.0813	0.308	0.511449
TOLLIP	Q9H0E2	0.117	0.308	0.511449
TRDMT1	O14717	0.0825	0.308	0.511449
TRUB1	Q8WWH5	-0.0826	0.308	0.511449
COPA	P53621	-0.0583	0.309	0.510042
RPUSD4	Q96CM3	0.118	0.309	0.510042
CCDC88A	Q3V6T2	0.179	0.309	0.510042
GCN1	Q92616	0.0753	0.309	0.510042
CMPK2	Q5EBM0	-0.0535	0.31	0.508638
NR3C1	P04150	0.0725	0.31	0.508638
RCBTB2	O95199	-0.0873	0.31	0.508638
TRIM4	Q9C037	-0.0547	0.31	0.508638
TUBA1A	Q71U36	0.0544	0.31	0.508638
RRP1	P56182	0.0562	0.311	0.50724
RTTN	Q86VV8	-0.118	0.311	0.50724
TMLHE	Q9NVH6	0.0698	0.311	0.50724
PSD4	Q8NDX1	0.132	0.311	0.50724
SF3B3	Q15393	-0.0547	0.311	0.50724
ASCC1	Q8N9N2	-0.0761	0.312	0.505845
CKAP5	Q14008	0.105	0.312	0.505845
FADS1	O60427	0.0618	0.312	0.505845
LUZP1	Q86V48	0.232	0.312	0.505845
CASP2	P42575	-0.0937	0.313	0.504456
CHAMP1	Q96JM3	0.077	0.313	0.504456
KMT5A	Q9NQR1	-0.0744	0.313	0.504456
CEP57L1	Q8IYX8	0.0931	0.313	0.504456
DNAJC2	Q99543	0.0908	0.313	0.504456
KDM2A	Q9Y2K7	-0.0574	0.313	0.504456
PHIP	Q8WWQ0	-0.0575	0.313	0.504456
UBASH3B	Q8TF42	-0.0802	0.313	0.504456
AAGAB	Q6PD74	0.0653	0.314	0.50307
WBP2	Q969T9	0.0926	0.314	0.50307
CDK5RAP2	Q96SN8	0.217	0.314	0.50307
NAMPT	P43490	-0.0546	0.314	0.50307
PAXIP1	Q6ZW49	0.0799	0.314	0.50307
SNRPB	P14678	-0.0608	0.314	0.50307
XRCC3	O43542	-0.0856	0.315	0.501689
BRAF	P15056	-0.0495	0.315	0.501689
CEP89	Q96ST8	0.118	0.315	0.501689
GLB1	P16278	0.0761	0.315	0.501689
TIGAR	Q9NQ88	0.0802	0.315	0.501689
MSMO1	Q15800	0.0805	0.316	0.500313
NAP1L1	P55209	0.0617	0.316	0.500313
IFI44	Q8TCB0	-0.13	0.316	0.500313
PARG	Q86W56	0.0643	0.316	0.500313
QTRT1	Q9BXR0	-0.0904	0.316	0.500313
RNF14	Q9UBS8	0.131	0.316	0.500313
SEC16A	O15027	0.15	0.316	0.500313
WDR17	Q8IZU2	-0.172	0.316	0.500313
BCAP31	P51572	-0.0671	0.317	0.498941
SPART	Q8N0X7	0.0819	0.317	0.498941
CNOT1	A5YKK6	0.143	0.317	0.498941
CSNK2A2	P19784	-0.0576	0.317	0.498941
NKX3-1	Q99801	0.123	0.317	0.498941
PAQR4	Q8N4S7	-0.166	0.317	0.498941
RER1	O15258	0.0913	0.317	0.498941
LANCL2	Q9NS86	-0.106	0.318	0.497573
PIDD1	Q9HB75	-0.138	0.318	0.497573
TANC1	Q9C0D5	-0.0672	0.318	0.497573
TIMM21	Q9BVV7	-0.0517	0.319	0.496209
DERA	Q9Y315	-0.129	0.319	0.496209
POTEKP	Q9BYX7	-0.153	0.319	0.496209
BAG4	O95429	-0.0969	0.32	0.49485
CHD3	Q12873	0.106	0.32	0.49485
MX2	P20592	0.0684	0.32	0.49485
RRN3	Q9NYV6	-0.0917	0.32	0.49485
CAMSAP1	Q5T5Y3	0.134	0.32	0.49485
ERCC3	P19447	0.0592	0.32	0.49485
CRLF3	Q8IUI8	-0.0577	0.321	0.493495
MOAP1	Q96BY2	-0.0867	0.321	0.493495
BPIFB6	Q8NFQ5	-0.0887	0.322	0.492144
CBX3	Q13185	0.0807	0.322	0.492144
CEP78	Q5JTW2	0.0637	0.322	0.492144
HAUS6	Q7Z4H7	0.157	0.322	0.492144
MEX3D	Q86XN8	0.262	0.322	0.492144
RASA4B	C9J798	-0.147	0.322	0.492144
YEATS2	Q9ULM3	0.101	0.322	0.492144
KAT8	Q9H7Z6	-0.0688	0.322	0.492144
DTX1	Q86Y01	0.0646	0.323	0.490797
GUCY1A1	Q02108	-0.15	0.323	0.490797
MAP7D2	Q96T17	-0.174	0.323	0.490797
PPCS	Q9HAB8	0.0567	0.323	0.490797
SUMO1	P63165	0.155	0.323	0.490797
KIF21B	O75037	0.0721	0.323	0.490797
TNFAIP3	P21580	0.0678	0.323	0.490797
CCDC22	O60826	0.0765	0.324	0.489455
MYO18B	Q8IUG5	0.11	0.324	0.489455
NARS1	O43776	-0.0545	0.324	0.489455
MYDGF	Q969H8	-0.0645	0.324	0.489455
ZMYM4	Q5VZL5	0.0947	0.324	0.489455
MTFR2	Q6P444	0.115	0.325	0.488117
ASMTL	O95671	-0.0738	0.326	0.486782
C17orf75	Q9HAS0	-0.0899	0.326	0.486782
NOL7	Q9UMY1	-0.115	0.326	0.486782
SMG8	Q8ND04	-0.0776	0.326	0.486782
WDR47	O94967	0.122	0.326	0.486782
TIGD1	Q96MW7	0.0598	0.326	0.486782
CRKL	P46109	0.107	0.327	0.485452
FMNL1	O95466	0.0865	0.327	0.485452
TEX10	Q9NXF1	-0.0545	0.327	0.485452
ALAS1	P13196	-0.0732	0.328	0.484126
CDK1	P06493	-0.0574	0.328	0.484126
METTL14	Q9HCE5	-0.0697	0.328	0.484126
NDUFA13	Q9P0J0	-0.0905	0.328	0.484126
TTC3	P53804	0.0817	0.328	0.484126
PNKD	Q8N490	-0.111	0.328	0.484126
CD84	Q9UIB8	-0.064	0.329	0.482804
FAR2	Q96K12	0.106	0.329	0.482804
SF3B6	Q9Y3B4	0.195	0.329	0.482804
AKAP1	Q92667	0.107	0.33	0.481486
APEX2	Q9UBZ4	-0.1	0.33	0.481486
CHST10	O43529	-0.0873	0.33	0.481486
OSBPL7	Q9BZF2	-0.0725	0.33	0.481486
DDX39A	O00148	-0.0552	0.33	0.481486
PCNA	P12004	0.0506	0.33	0.481486
PES1	O00541	-0.0534	0.33	0.481486
RDM1	Q8NG50	-0.0786	0.33	0.481486
CDCA8	Q53HL2	-0.0908	0.331	0.480172
POLK	Q9UBT6	0.0517	0.331	0.480172
ROCK1	Q13464	0.0616	0.331	0.480172
YWHAH	Q04917	0.0645	0.331	0.480172
GTF3C2	Q8WUA4	-0.0589	0.331	0.480172
HUWE1	Q7Z6Z7	0.15	0.331	0.480172
NME4	O00746	-0.0694	0.331	0.480172
RAB5IF	Q9BUV8	-0.0571	0.332	0.478862
STAMBP	O95630	0.0449	0.332	0.478862
KPNA4	O00629	0.0622	0.333	0.477556
RNF44	Q7L0R7	0.0773	0.333	0.477556
RRP9	O43818	-0.0646	0.333	0.477556
CWF19L2	Q2TBE0	0.102	0.333	0.477556
FAM120C	Q9NX05	0.0662	0.333	0.477556
CMPK1	P30085	0.077	0.334	0.476254
DHX37	Q8IY37	-0.0972	0.334	0.476254
RTN4	Q9NQC3	-0.0813	0.334	0.476254
SESN2	P58004	-0.0705	0.334	0.476254
ALG13	Q9NP73	0.0726	0.335	0.474955
ETS2	P15036	0.0935	0.335	0.474955
MPND	Q8N594	0.0859	0.335	0.474955
PRSS3	P35030	-0.0801	0.335	0.474955
BAG6	P46379	0.159	0.335	0.474955
EIF3M	Q7L2H7	0.0623	0.335	0.474955
LACTB	P83111	-0.0799	0.335	0.474955
PRKD2	Q9BZL6	0.0686	0.335	0.474955
EEF1D	P29692	-0.0981	0.336	0.473661
ELOB	Q15370	0.0688	0.336	0.473661
ISG20	Q96AZ6	-0.119	0.336	0.473661
SNW1	Q13573	-0.132	0.336	0.473661
UTP6	Q9NYH9	-0.115	0.336	0.473661
BICD2	Q8TD16	0.0964	0.336	0.473661
RC3H1	Q5TC82	0.134	0.336	0.473661
UBL7	Q96S82	0.0673	0.336	0.473661
ARMH3	Q5T2E6	-0.06	0.337	0.47237
WRNIP1	Q96S55	0.119	0.337	0.47237
BCAS2	O75934	0.174	0.337	0.47237
WDR33	Q9C0J8	-0.044	0.337	0.47237
BUD31	P41223	0.195	0.338	0.471083
MVP	Q14764	-0.0575	0.338	0.471083
UBR1	Q8IWV7	0.0478	0.338	0.471083
NCKAP5L	Q9HCH0	0.138	0.338	0.471083
CEP85	Q6P2H3	0.198	0.339	0.4698
RPL26L1	Q9UNX3	-0.0487	0.339	0.4698
HDLBP	Q00341	0.195	0.339	0.4698
PDPK1	O15530	-0.0515	0.339	0.4698
IFT70B	Q8N4P2	-0.0964	0.34	0.468521
DCXR	Q7Z4W1	-0.0973	0.341	0.467246
DHX38	Q92620	-0.0839	0.341	0.467246
ELF1	P32519	0.0872	0.341	0.467246
STRIP1	Q5VSL9	-0.0575	0.341	0.467246
SMARCAD1	Q9H4L7	0.0754	0.341	0.467246
RAD54L	Q92698	0.0804	0.342	0.465974
TRIM37	O94972	0.139	0.342	0.465974
UBA7	P41226	-0.0775	0.342	0.465974
TUBB8	Q3ZCM7	0.132	0.342	0.465974
HAUS8	Q9BT25	0.228	0.343	0.464706
MKRN3	Q13064	0.123	0.343	0.464706
NEK9	Q8TD19	0.0504	0.343	0.464706
ZBTB11	O95625	0.098	0.343	0.464706
CCDC152	Q4G0S7	0.0776	0.344	0.463442
CEP290	O15078	0.0709	0.344	0.463442
CEP57	Q86XR8	0.0743	0.344	0.463442
PIP4K2C	Q8TBX8	-0.0988	0.344	0.463442
SPG7	Q9UQ90	-0.0576	0.344	0.463442
INTS7	Q9NVH2	-0.0768	0.344	0.463442
LETMD1	Q6P1Q0	-0.0697	0.344	0.463442
NSMAF	Q92636	-0.0814	0.344	0.463442
OCIAD2	Q56VL3	-0.0588	0.344	0.463442
PITPNA	Q00169	-0.0603	0.344	0.463442
SRRM2	Q9UQ35	0.0446	0.344	0.463442
XPO1	O14980	0.0475	0.344	0.463442
CDCA4	Q9BXL8	0.34	0.345	0.462181
COG3	Q96JB2	0.059	0.345	0.462181
DCP1A	Q9NPI6	0.162	0.345	0.462181
HIPK3	Q9H422	0.096	0.345	0.462181
MLKL	Q8NB16	-0.0533	0.345	0.462181
PIGT	Q969N2	-0.0709	0.345	0.462181
SERGEF	Q9UGK8	-0.108	0.345	0.462181
SETX	Q7Z333	0.192	0.345	0.462181
TRIM13	O60858	0.0456	0.345	0.462181
ADA	P00813	-0.0771	0.346	0.460924
CENPF	P49454	0.103	0.346	0.460924
PKN1	Q16512	-0.0708	0.346	0.460924
FBXO41	Q8TF61	0.138	0.346	0.460924
UHRF2	Q96PU4	0.0667	0.346	0.460924
MCM7	P33993	-0.081	0.347	0.459671
RADX	Q6NSI4	0.0726	0.347	0.459671
BCCIP	Q9P287	-0.0947	0.347	0.459671
HDHD5	Q9BXW7	0.0789	0.347	0.459671
UFSP2	Q9NUQ7	-0.046	0.347	0.459671
CNOT10	Q9H9A5	-0.0579	0.348	0.458421
FAM72C	H0Y354	-0.0842	0.348	0.458421
HMCES	Q96FZ2	0.0664	0.348	0.458421
PER1	O15534	0.0944	0.348	0.458421
RNGTT	O60942	0.0517	0.348	0.458421
CCT2	P78371	-0.0532	0.348	0.458421
EDC4	Q6P2E9	0.2	0.348	0.458421
MCM3AP	O60318	0.0937	0.348	0.458421
SEC11C	Q9BY50	-0.15	0.348	0.458421
BDH2	Q9BUT1	-0.072	0.349	0.457175
PDK3	Q15120	0.0694	0.349	0.457175
DAP3	P51398	-0.0566	0.35	0.455932
FBL	P22087	-0.0597	0.35	0.455932
IK	Q13123	-0.051	0.35	0.455932
PRPF4B	Q13523	-0.0692	0.35	0.455932
FBXO21	O94952	-0.0672	0.35	0.455932
SEH1L	Q96EE3	-0.0771	0.35	0.455932
UTP11	Q9Y3A2	-0.07	0.35	0.455932
ATP2B1	P20020	-0.0501	0.351	0.454693
COPG1	Q9Y678	0.055	0.351	0.454693
IREB2	P48200	-0.0947	0.351	0.454693
TRAJ3	A0A075B6Y3	0.0599	0.351	0.454693
YTHDC1	Q96MU7	-0.0547	0.351	0.454693
JMY	Q8N9B5	0.0797	0.351	0.454693
GRK5	P34947	0.0791	0.352	0.453457
AGPAT5	Q9NUQ2	-0.093	0.352	0.453457
WDR26	Q9H7D7	0.0596	0.352	0.453457
CD1B	P29016	-0.0757	0.353	0.452225
EXOC5	O00471	0.0566	0.353	0.452225
TSNAX	Q99598	0.056	0.353	0.452225
VPS25	Q9BRG1	0.0605	0.353	0.452225
HMMR	O75330	-0.0578	0.353	0.452225
LMAN2	Q12907	0.0649	0.353	0.452225
SERPINB8	P50452	-0.0791	0.353	0.452225
TLE3	Q04726	0.056	0.353	0.452225
TMED4	Q7Z7H5	-0.0887	0.353	0.452225
CHPF	Q8IZ52	-0.138	0.354	0.450997
CLCF1	Q9UBD9	0.154	0.354	0.450997
PGGT1B	P53609	-0.0974	0.354	0.450997
VIM	P08670	-0.0866	0.354	0.450997
WDR4	P57081	0.0769	0.354	0.450997
ZNF33A	Q06730	0.163	0.354	0.450997
NUB1	Q9Y5A7	0.0403	0.354	0.450997
VWA8	A3KMH1	0.0379	0.354	0.450997
CMTR1	Q8N1G2	0.0546	0.355	0.449772
DDX23	Q9BUQ8	-0.0779	0.355	0.449772
RBBP8	Q99708	0.149	0.355	0.449772
SLC10A3	P09131	0.0798	0.355	0.449772
UFM1	P61960	-0.0742	0.355	0.449772
ABI2	Q9NYB9	0.145	0.356	0.44855
ATP13A1	Q9HD20	-0.0607	0.356	0.44855
RAD54B	Q9Y620	-0.0867	0.356	0.44855
HELLS	Q9NRZ9	-0.0516	0.356	0.44855
PSMB6	P28072	-0.0435	0.356	0.44855
RAB29	O14966	-0.0564	0.356	0.44855
SNRPE	P62304	-0.0895	0.356	0.44855
FIG4	Q92562	-0.0982	0.357	0.447332
ANKHD1	Q8IWZ3	0.258	0.357	0.447332
RAB3D	O95716	0.186	0.357	0.447332
RFC3	P40938	-0.0506	0.357	0.447332
ZNF212	Q9UDV6	0.0966	0.357	0.447332
ARRDC3	Q96B67	0.0584	0.358	0.446117
AURKAIP1	Q9NWT8	-0.135	0.358	0.446117
SPC24	Q8NBT2	0.0804	0.359	0.444906
ANKRD44	Q8N8A2	0.105	0.359	0.444906
ARIH2	O95376	0.06	0.359	0.444906
ATP6V1C1	P21283	-0.0563	0.359	0.444906
ISOC1	Q96CN7	-0.0541	0.359	0.444906
ZBTB5	O15062	0.172	0.359	0.444906
ESPL1	Q14674	-0.0688	0.36	0.443697
LAMTOR1	Q6IAA8	0.144	0.36	0.443697
SLC16A1	P53985	-0.0596	0.36	0.443697
ATXN7L3B	Q96GX2	0.0808	0.36	0.443697
LSM14A	Q8ND56	0.134	0.36	0.443697
MFN1	Q8IWA4	-0.0684	0.36	0.443697
POLH	Q9Y253	-0.0821	0.36	0.443697
DDX21	Q9NR30	0.0519	0.361	0.442493
EP300	Q09472	0.0874	0.361	0.442493
GRK3	P35626	-0.0803	0.361	0.442493
H2AZ1	P0C0S5	-0.147	0.361	0.442493
PGM2L1	Q6PCE3	0.0718	0.361	0.442493
ACTBL2	Q562R1	-0.0666	0.361	0.442493
DAB1	O75553	-0.0905	0.361	0.442493
DDX49	Q9Y6V7	-0.0507	0.361	0.442493
GATAD2A	Q86YP4	0.0887	0.361	0.442493
PCNT	O95613	0.196	0.361	0.442493
SDHB	P21912	-0.0676	0.361	0.442493
SH3GL2	Q99962	0.0868	0.361	0.442493
ANAPC7	Q9UJX3	-0.0625	0.362	0.441291
MEPCE	Q7L2J0	-0.0604	0.362	0.441291
PRKAA1	Q13131	-0.0708	0.362	0.441291
TRMT2B	Q96GJ1	-0.0946	0.362	0.441291
TSPAN3	O60637	-0.051	0.362	0.441291
GORASP2	Q9H8Y8	0.0563	0.362	0.441291
PGP	A6NDG6	0.0564	0.362	0.441291
DBNL	Q9UJU6	0.0788	0.363	0.440093
GNAO1	P09471	0.145	0.364	0.438899
ABHD16A	O95870	-0.0472	0.364	0.438899
NRM	Q8IXM6	0.0726	0.364	0.438899
RFK	Q969G6	-0.0581	0.364	0.438899
ASPM	Q8IZT6	0.0687	0.365	0.437707
DERL1	Q9BUN8	0.138	0.365	0.437707
WDR45B	Q5MNZ6	-0.137	0.365	0.437707
ABCF2	Q9UG63	-0.0533	0.365	0.437707
ARHGEF2	Q92974	0.0487	0.365	0.437707
DYNLL1	P63167	0.155	0.365	0.437707
RAC2	P15153	-0.0561	0.366	0.436519
CEP70	Q8NHQ1	-0.107	0.367	0.435334
GDI1	P31150	-0.0721	0.367	0.435334
NAA16	Q6N069	-0.0963	0.367	0.435334
P3H1	Q32P28	-0.0535	0.367	0.435334
RHOT1	Q8IXI2	-0.0995	0.367	0.435334
SMCR8	Q8TEV9	-0.0676	0.367	0.435334
TTI2	Q6NXR4	-0.063	0.367	0.435334
ACADS	P16219	0.0789	0.367	0.435334
CHI3L2	Q15782	-0.176	0.368	0.434152
DDX54	Q8TDD1	0.123	0.368	0.434152
PDE6D	O43924	0.193	0.368	0.434152
ACP1	P24666	-0.0613	0.368	0.434152
MED13L	Q71F56	0.171	0.368	0.434152
ERO1A	Q96HE7	-0.0638	0.369	0.432974
EVL	Q9UI08	0.0627	0.369	0.432974
FUBP1	Q96AE4	0.0685	0.369	0.432974
LCK	P06239	0.0826	0.369	0.432974
MTMR12	Q9C0I1	-0.0922	0.369	0.432974
NBPF19	A0A087WUL8	0.152	0.369	0.432974
PTPMT1	Q8WUK0	0.102	0.369	0.432974
GPN3	Q9UHW5	-0.0515	0.37	0.431798
H2AC18	Q6FI13	-0.135	0.37	0.431798
MAPK3	P27361	-0.0433	0.37	0.431798
MTA3	Q9BTC8	-0.103	0.37	0.431798
PEX1	O43933	-0.0672	0.37	0.431798
RMC1	Q96DM3	-0.0508	0.37	0.431798
SARS1	P49591	0.0623	0.37	0.431798
THADA	Q6YHU6	-0.0794	0.37	0.431798
DCAF10	Q5QP82	-0.102	0.37	0.431798
RPAP1	Q9BWH6	0.105	0.37	0.431798
KBTBD3	Q8NAB2	-0.0906	0.371	0.430626
RB1	P06400	0.0521	0.371	0.430626
USO1	O60763	0.0577	0.371	0.430626
LIMA1	Q9UHB6	0.0998	0.371	0.430626
MCTP1	Q6DN14	-0.068	0.371	0.430626
PEX26	Q7Z412	-0.191	0.371	0.430626
POM121B	A6NF01	0.0898	0.372	0.429457
ZNF451	Q9Y4E5	0.0736	0.372	0.429457
ADAR	P55265	0.0599	0.372	0.429457
HECTD1	Q9ULT8	0.0799	0.372	0.429457
ECT2	Q9H8V3	0.0454	0.373	0.428291
ILK	Q13418	-0.0663	0.373	0.428291
IPO5	O00410	0.0479	0.373	0.428291
LARS2	Q15031	-0.05	0.373	0.428291
NAA35	Q5VZE5	-0.0443	0.373	0.428291
UBR7	Q8N806	0.0542	0.373	0.428291
CBFA2T3	O75081	0.208	0.373	0.428291
CCDC18	Q5T9S5	0.116	0.373	0.428291
MAD1L1	Q9Y6D9	0.0601	0.373	0.428291
TRANK1	O15050	0.0842	0.373	0.428291
USP3	Q9Y6I4	-0.0628	0.373	0.428291
CTC1	Q2NKJ3	-0.0738	0.374	0.427128
DHRS1	Q96LJ7	-0.0546	0.374	0.427128
FASTKD3	Q14CZ7	-0.0473	0.374	0.427128
MRPL48	Q96GC5	-0.0638	0.374	0.427128
TASOR	Q9UK61	0.0443	0.374	0.427128
CBL	P22681	0.0742	0.375	0.425969
ISG15	P05161	-0.0604	0.375	0.425969
PDE3B	Q13370	-0.0642	0.375	0.425969
RPS13	P62277	-0.0825	0.375	0.425969
USP4	Q13107	0.0453	0.375	0.425969
ZNF195	O14628	-0.0425	0.375	0.425969
NIPSNAP2	O75323	-0.0572	0.375	0.425969
PSMD8	P48556	-0.0864	0.375	0.425969
ZNF773	Q6PK81	0.0915	0.375	0.425969
DAGLB	Q8NCG7	-0.0947	0.376	0.424812
DCTN5	Q9BTE1	-0.0937	0.376	0.424812
EIF6	P56537	-0.055	0.376	0.424812
GRHPR	Q9UBQ7	-0.0614	0.376	0.424812
SNUPN	O95149	0.0665	0.376	0.424812
GATAD2B	Q8WXI9	0.095	0.377	0.423659
HERC5	Q9UII4	-0.0588	0.377	0.423659
MAP3K14	Q99558	-0.0723	0.377	0.423659
IMPA1	P29218	-0.0653	0.377	0.423659
ITSN2	Q9NZM3	0.172	0.377	0.423659
QPRT	Q15274	-0.0954	0.377	0.423659
ERBIN	Q96RT1	0.0778	0.378	0.422508
NIPBL	Q6KC79	0.0877	0.378	0.422508
CSGALNACT2	Q8N6G5	0.095	0.378	0.422508
PRUNE2	Q8WUY3	0.0897	0.378	0.422508
PUM1	Q14671	0.223	0.378	0.422508
CHP1	Q99653	0.059	0.379	0.421361
CPSF3	Q9UKF6	-0.0617	0.379	0.421361
DDI2	Q5TDH0	0.0403	0.379	0.421361
DNAJC8	O75937	-0.0786	0.379	0.421361
FAM120B	Q96EK7	-0.0524	0.379	0.421361
FLII	Q13045	-0.0899	0.379	0.421361
LSM12	Q3MHD2	0.0705	0.379	0.421361
NDUFAF6	Q330K2	-0.0772	0.379	0.421361
NDUFB9	Q9Y6M9	-0.0507	0.379	0.421361
MOCS3	O95396	-0.0693	0.379	0.421361
RASA2	Q15283	0.0447	0.379	0.421361
HNRNPL	P14866	0.0472	0.38	0.420216
POLB	P06746	-0.102	0.38	0.420216
NRIP1	P48552	0.0832	0.381	0.419075
RPL35A	P18077	-0.0539	0.381	0.419075
ATP5F1E	P56381	0.0829	0.381	0.419075
RFC5	P40937	-0.0587	0.382	0.417937
BLM	P54132	0.0545	0.382	0.417937
DYNC2I1	Q8WVS4	-0.0777	0.382	0.417937
EXO1	Q9UQ84	-0.0903	0.382	0.417937
MCM2	P49736	0.0379	0.382	0.417937
MRS2	Q9HD23	-0.272	0.382	0.417937
NUP58	Q9BVL2	-0.0732	0.383	0.416801
MAFG	O15525	0.111	0.383	0.416801
MYO5A	Q9Y4I1	0.0963	0.383	0.416801
NFE2L2	Q16236	-0.093	0.383	0.416801
EFTUD2	Q15029	-0.0473	0.384	0.415669
SCYL2	Q6P3W7	0.0606	0.384	0.415669
AIF1	P55008	0.103	0.385	0.414539
CEP76	Q8TAP6	-0.0653	0.385	0.414539
EIF3K	Q9UBQ5	-0.0518	0.385	0.414539
MAPK14	Q16539	0.067	0.385	0.414539
BYSL	Q13895	0.0453	0.386	0.413413
CTDSPL2	Q05D32	0.0773	0.386	0.413413
ATXN2	Q99700	0.2	0.386	0.413413
CHTF18	Q8WVB6	0.0718	0.386	0.413413
SKIL	P12757	0.113	0.386	0.413413
LARP4	Q71RC2	0.0994	0.387	0.412289
MPRIP	Q6WCQ1	-0.0759	0.387	0.412289
NMI	Q13287	-0.0435	0.387	0.412289
NUDCD2	Q8WVJ2	0.0763	0.387	0.412289
USP13	Q92995	0.0527	0.387	0.412289
BTBD9	Q96Q07	-0.0997	0.388	0.411168
COG2	Q14746	-0.0834	0.388	0.411168
LRR1	Q96L50	-0.0697	0.388	0.411168
MAPRE2	Q15555	0.0903	0.388	0.411168
NUP160	Q12769	-0.0606	0.388	0.411168
TRAM1	Q15629	-0.0449	0.388	0.411168
MAGEE1	Q9HCI5	0.0986	0.388	0.411168
TRA2A	Q13595	0.154	0.388	0.411168
INTS1	Q8N201	0.0534	0.389	0.41005
INTS8	Q75QN2	-0.0628	0.389	0.41005
ATP6AP2	O75787	-0.107	0.389	0.41005
SYNRG	Q9UMZ2	0.151	0.389	0.41005
TOE1	Q96GM8	0.072	0.389	0.41005
HMGN2	P05204	-0.123	0.39	0.408935
WDSUB1	Q8N9V3	-0.0633	0.39	0.408935
SMC5	Q8IY18	0.0495	0.39	0.408935
FBRSL1	Q9HCM7	0.101	0.391	0.407823
LCP1	P13796	-0.0714	0.391	0.407823
NR2C2AP	Q86WQ0	-0.165	0.391	0.407823
ATG10	Q9H0Y0	-0.0929	0.391	0.407823
FAM98B	Q52LJ0	-0.047	0.391	0.407823
PPP1R13L	Q8WUF5	-0.0661	0.391	0.407823
CCNYL1	Q8N7R7	0.195	0.392	0.406714
LPCAT3	Q6P1A2	0.0629	0.392	0.406714
PLS1	Q14651	0.0678	0.392	0.406714
SOD2	P04179	-0.156	0.392	0.406714
AARS2	Q5JTZ9	-0.0468	0.392	0.406714
CAB39	Q9Y376	0.0758	0.392	0.406714
LIPE	Q05469	-0.0439	0.392	0.406714
SYNE3	Q6ZMZ3	0.0655	0.392	0.406714
ALDH18A1	P54886	0.0428	0.393	0.405607
CEP63	Q96MT8	0.0725	0.393	0.405607
DPF2	Q92785	0.0773	0.393	0.405607
POLA2	Q14181	0.0476	0.393	0.405607
SMAP	O00193	-0.104	0.393	0.405607
TNK2	Q07912	0.0963	0.393	0.405607
AREL1	O15033	-0.084	0.394	0.404504
KCNAB2	Q13303	-0.0896	0.394	0.404504
RPAP2	Q8IXW5	0.109	0.394	0.404504
SV2A	Q7L0J3	0.0811	0.394	0.404504
HDAC7	Q8WUI4	0.0714	0.394	0.404504
JADE3	Q92613	-0.11	0.394	0.404504
POLA1	P09884	0.0559	0.395	0.403403
SEPTIN2	Q15019	-0.0538	0.395	0.403403
CSTF1	Q05048	-0.0454	0.395	0.403403
NLE1	Q9NVX2	-0.0527	0.395	0.403403
RPGRIP1L	Q68CZ1	0.135	0.395	0.403403
ACAT1	P24752	0.0405	0.396	0.402305
SPG21	Q9NZD8	-0.0543	0.396	0.402305
COQ8A	Q8NI60	0.0507	0.396	0.402305
HGH1	Q9BTY7	0.108	0.396	0.402305
KIF3A	Q9Y496	0.0526	0.396	0.402305
OGT	O15294	0.0436	0.396	0.402305
DNAJC30	Q96LL9	-0.0815	0.397	0.401209
TMEM70	Q9BUB7	-0.0718	0.397	0.401209
UCK1	Q9HA47	-0.0693	0.397	0.401209
CCDC15	Q0P6D6	0.0947	0.397	0.401209
EIF4G3	O43432	0.176	0.397	0.401209
ZNF587B	E7ETH6	0.0724	0.397	0.401209
LBR	Q14739	0.0576	0.398	0.400117
MGAT4A	Q9UM21	-0.0751	0.398	0.400117
TRIP12	Q14669	0.0736	0.398	0.400117
CDIPT	O14735	0.0945	0.399	0.399027
HAUS1	Q96CS2	0.0727	0.399	0.399027
POLG	P54098	0.0546	0.399	0.399027
GOSR1	O95249	-0.112	0.4	0.39794
KIF15	Q9NS87	0.0847	0.4	0.39794
PPIG	Q13427	0.0691	0.4	0.39794
ZNF480	Q8WV37	-0.0651	0.4	0.39794
FBXL8	Q96CD0	-0.0758	0.4	0.39794
PACS1	Q6VY07	0.0966	0.4	0.39794
RBL1	P28749	-0.121	0.4	0.39794
SRP68	Q9UHB9	0.0422	0.4	0.39794
PABPC1	P11940	0.0788	0.401	0.396856
REEP4	Q9H6H4	0.0464	0.401	0.396856
TAPT1	Q6NXT6	0.0537	0.401	0.396856
TMEM68	Q96MH6	-0.1	0.401	0.396856
ABCF1	Q8NE71	0.0502	0.402	0.395774
BRCC3	P46736	-0.189	0.402	0.395774
DTX3L	Q8TDB6	0.0865	0.402	0.395774
GRAMD1A	Q96CP6	-0.1	0.402	0.395774
WASHC5	Q12768	0.0435	0.402	0.395774
ANP32B	Q92688	0.0637	0.402	0.395774
NOP56	O00567	-0.0576	0.402	0.395774
SKA3	Q8IX90	0.0787	0.402	0.395774
SYNE1	Q8NF91	0.351	0.402	0.395774
ARFGEF1	Q9Y6D6	0.114	0.403	0.394695
GBA1	P04062	-0.0559	0.404	0.393619
RNF145	Q96MT1	0.0721	0.404	0.393619
AJUBA	Q96IF1	0.0634	0.404	0.393619
CBX4	O00257	0.132	0.404	0.393619
METTL16	Q86W50	0.0615	0.404	0.393619
PLIN3	O60664	0.0959	0.404	0.393619
RANBP2	P49792	0.111	0.404	0.393619
RNF213	Q63HN8	0.0529	0.405	0.392545
TRNT1	Q96Q11	-0.0431	0.405	0.392545
ZUP1	Q96AP4	-0.0681	0.405	0.392545
FBXL16	Q8N461	-0.124	0.405	0.392545
SNRPB2	P08579	0.0416	0.405	0.392545
CSRP1	P21291	-0.0557	0.406	0.391474
LRRC47	Q8N1G4	-0.0461	0.406	0.391474
MIS18A	Q9NYP9	0.0584	0.406	0.391474
POTEJ	P0CG39	-0.0669	0.406	0.391474
RRAGA	Q7L523	-0.0499	0.406	0.391474
CAND1	Q86VP6	0.0504	0.407	0.390406
MDN1	Q9NU22	-0.0392	0.407	0.390406
RBMS2	Q15434	-0.105	0.407	0.390406
PUM2	Q8TB72	0.265	0.407	0.390406
RINT1	Q6NUQ1	-0.0801	0.407	0.390406
HERC1	Q15751	0.11	0.408	0.38934
KDM5B	Q9UGL1	0.0443	0.408	0.38934
PCMT1	P22061	-0.0707	0.408	0.38934
GPI	P06744	-0.0787	0.408	0.38934
NCOR1	O75376	0.157	0.408	0.38934
TUSC3	Q13454	-0.0762	0.408	0.38934
GPAT4	Q86UL3	-0.0869	0.409	0.388277
SMARCE1	Q969G3	0.0574	0.409	0.388277
SMG7	Q92540	0.111	0.409	0.388277
SNX4	O95219	-0.0866	0.409	0.388277
ZFR	Q96KR1	0.127	0.409	0.388277
PRRC2C	Q9Y520	0.203	0.409	0.388277
PWP2	Q15269	-0.0619	0.409	0.388277
HLA-C	P10321	-0.0491	0.41	0.387216
HMGB2	P26583	-0.0803	0.41	0.387216
VPS26B	Q4G0F5	-0.0394	0.41	0.387216
CENPE	Q02224	0.143	0.41	0.387216
PSMA3	P25788	-0.0474	0.41	0.387216
PUS1	Q9Y606	-0.037	0.41	0.387216
ARL4C	P56559	0.0488	0.411	0.386158
C11orf98	E9PRG8	-0.0499	0.411	0.386158
INTS11	Q5TA45	-0.0631	0.411	0.386158
MARK2	Q7KZI7	0.048	0.411	0.386158
TOP1MT	Q969P6	-0.137	0.411	0.386158
DDX55	Q8NHQ9	-0.0431	0.411	0.386158
ST7L	Q8TDW4	-0.0723	0.411	0.386158
ARPC5	O15511	0.0406	0.412	0.385103
DBF4B	Q8NFT6	0.101	0.412	0.385103
FAU	P62861	-0.0998	0.412	0.385103
POT1	Q9NUX5	-0.0829	0.412	0.385103
UNG	P13051	0.104	0.412	0.385103
CD3E	P07766	-0.0809	0.413	0.38405
STT3B	Q8TCJ2	0.048	0.413	0.38405
ZFC3H1	O60293	-0.116	0.413	0.38405
RNPEP	Q9H4A4	-0.0417	0.413	0.38405
BCR	P11274	0.047	0.414	0.383
LCLAT1	Q6UWP7	-0.103	0.414	0.383
UBE2E2	Q96LR5	-0.0697	0.414	0.383
ATP5MC1	P05496	-0.0719	0.415	0.381952
ACADSB	P45954	0.0505	0.415	0.381952
SPCS3	P61009	-0.0457	0.415	0.381952
C9	P02748	-0.0795	0.416	0.380907
ITGA4	P13612	0.0533	0.416	0.380907
RAB27A	P51159	-0.0523	0.416	0.380907
ANAPC10	Q9UM13	-0.0836	0.416	0.380907
RPS6KA1	Q15418	-0.0657	0.416	0.380907
TKT	P29401	-0.0621	0.416	0.380907
BRMS1	Q9HCU9	-0.132	0.417	0.379864
CDK17	Q00537	-0.0518	0.417	0.379864
CDK6	Q00534	0.0606	0.417	0.379864
DNAJB12	Q9NXW2	0.0479	0.417	0.379864
FIGNL1	Q6PIW4	-0.0753	0.417	0.379864
FRMD8	Q9BZ67	-0.0713	0.417	0.379864
RPS27	P42677	-0.0523	0.417	0.379864
VCPKMT	Q9H867	0.128	0.417	0.379864
XBP1	P17861	-0.181	0.417	0.379864
GTF3C5	Q9Y5Q8	-0.0422	0.418	0.378824
HM13	Q8TCT9	-0.0635	0.418	0.378824
LRPPRC	P42704	0.0437	0.418	0.378824
PMPCA	Q10713	-0.0663	0.418	0.378824
RNF25	Q96BH1	0.061	0.418	0.378824
ZNG1C	Q5JTY5	-0.0827	0.418	0.378824
URB1	O60287	0.0554	0.418	0.378824
BCAT2	O15382	-0.0556	0.419	0.377786
HENMT1	Q5T8I9	0.0617	0.419	0.377786
HIPK1	Q86Z02	0.157	0.419	0.377786
RPL36A	P83881	-0.0772	0.419	0.377786
C6orf89	Q6UWU4	-0.1	0.419	0.377786
GMFG	O60234	0.0754	0.419	0.377786
KHNYN	O15037	0.053	0.419	0.377786
C1GALT1	Q9NS00	-0.0529	0.42	0.376751
CLN5	O75503	-0.0655	0.42	0.376751
SLC39A6	Q13433	-0.0856	0.42	0.376751
PSMB3	P49720	-0.0553	0.421	0.375718
BRAP	Q7Z569	0.0962	0.421	0.375718
MAP3K7	O43318	0.117	0.421	0.375718
LRRC57	Q8N9N7	-0.0981	0.422	0.374688
PDIA3	P30101	-0.0546	0.422	0.374688
UBE2D3	P61077	0.0721	0.422	0.374688
UBQLN2	Q9UHD9	0.0653	0.422	0.374688
UBR2	Q8IWV8	-0.0482	0.422	0.374688
EARS2	Q5JPH6	-0.0532	0.422	0.374688
TASOR2	Q5VWN6	0.0763	0.422	0.374688
AACS	Q86V21	0.0448	0.423	0.37366
EIF3F	O00303	0.0406	0.423	0.37366
RASSF1	Q9NS23	-0.0896	0.423	0.37366
UBB	P0CG47	-0.113	0.423	0.37366
GRK2	P25098	-0.0552	0.423	0.37366
PISD	Q9UG56	-0.0401	0.423	0.37366
SIVA1	O15304	-0.0466	0.423	0.37366
UIMC1	Q96RL1	0.256	0.423	0.37366
CTDNEP1	O95476	-0.0454	0.424	0.372634
PRDM15	P57071	-0.26	0.424	0.372634
PRKCI	P41743	-0.0571	0.424	0.372634
RRP1B	Q14684	0.0908	0.424	0.372634
SGPL1	O95470	-0.0437	0.424	0.372634
EXOSC4	Q9NPD3	-0.0696	0.425	0.371611
HLTF	Q14527	-0.0675	0.425	0.371611
KLHL5	Q96PQ7	-0.176	0.425	0.371611
MKI67	P46013	0.0943	0.425	0.371611
MTA2	O94776	0.0427	0.425	0.371611
NOC2L	Q9Y3T9	0.0478	0.425	0.371611
RLIM	Q9NVW2	0.0957	0.425	0.371611
TTLL12	Q14166	0.0532	0.425	0.371611
VPS45	Q9NRW7	-0.0911	0.425	0.371611
C15orf39	Q6ZRI6	0.139	0.425	0.371611
PVRIG	Q6DKI7	-0.063	0.425	0.371611
SEC31A	O94979	0.0489	0.425	0.371611
SETD3	Q86TU7	-0.0506	0.425	0.371611
ATF6	P18850	0.0915	0.426	0.37059
CLASP1	Q7Z460	0.0647	0.426	0.37059
EGLN2	Q96KS0	-0.146	0.426	0.37059
HABP2	Q14520	0.0436	0.426	0.37059
MPDU1	O75352	0.152	0.426	0.37059
PRIM1	P49642	0.0815	0.426	0.37059
KIF14	Q15058	0.0559	0.426	0.37059
NOL10	Q9BSC4	-0.0447	0.426	0.37059
RAG2	P55895	0.156	0.426	0.37059
SQSTM1	Q13501	0.0875	0.426	0.37059
RBM45	Q8IUH3	-0.158	0.427	0.369572
SNX18	Q96RF0	-0.0894	0.427	0.369572
DUSP1	P28562	-0.0961	0.427	0.369572
GEMIN5	Q8TEQ6	0.0515	0.427	0.369572
ZNF507	Q8TCN5	0.0883	0.427	0.369572
ATG13	O75143	0.0658	0.428	0.368556
CRNKL1	Q9BZJ0	-0.0462	0.428	0.368556
EXOC7	Q9UPT5	0.0605	0.428	0.368556
RAD50	Q92878	0.0771	0.428	0.368556
BRCA2	P51587	0.0914	0.429	0.367543
CNOT6L	Q96LI5	0.0424	0.429	0.367543
DNAJB6	O75190	-0.0399	0.429	0.367543
FAM216A	Q8WUB2	0.0708	0.429	0.367543
PTPN23	Q9H3S7	0.0738	0.429	0.367543
RETSAT	Q6NUM9	-0.0578	0.429	0.367543
NIT1	Q86X76	-0.0395	0.43	0.366532
HNRNPUL1	Q9BUJ2	-0.103	0.43	0.366532
WASHC2A	Q641Q2	0.198	0.43	0.366532
APPL1	Q9UKG1	-0.0409	0.431	0.365523
CHD8	Q9HCK8	0.0471	0.431	0.365523
RNF10	Q8N5U6	0.0645	0.431	0.365523
SMYD5	Q6GMV2	-0.0533	0.431	0.365523
SNRPF	P62306	-0.0771	0.431	0.365523
SYNJ2	O15056	-0.0637	0.431	0.365523
PEX3	P56589	-0.0513	0.431	0.365523
LASP1	Q14847	0.0704	0.432	0.364516
NDUFC2	O95298	-0.0522	0.432	0.364516
ISYNA1	Q9NPH2	0.0596	0.432	0.364516
MGA	Q8IWI9	0.111	0.432	0.364516
NOP14	P78316	-0.0788	0.432	0.364516
NOL11	Q9H8H0	-0.0475	0.433	0.363512
NSF	P46459	0.0524	0.433	0.363512
PFAS	O15067	-0.0426	0.433	0.363512
RPS24	P62847	0.0776	0.433	0.363512
STRADA	Q7RTN6	-0.0646	0.433	0.363512
TFDP2	Q14188	0.072	0.433	0.363512
TRIM35	Q9UPQ4	-0.0983	0.433	0.363512
PTPRC	P08575	0.0502	0.434	0.36251
RABGEF1	Q9UJ41	0.0592	0.434	0.36251
SLFN5	Q08AF3	0.0607	0.434	0.36251
USP19	O94966	0.0837	0.434	0.36251
METTL25B	Q96FB5	-0.09	0.435	0.361511
PPIP5K2	O43314	-0.0622	0.436	0.360514
RFWD3	Q6PCD5	-0.0562	0.436	0.360514
SH2D2A	Q9NP31	-0.116	0.436	0.360514
ATP2B4	P23634	-0.0498	0.437	0.359519
DHPS	P49366	-0.0799	0.437	0.359519
BTRC	Q9Y297	-0.0763	0.437	0.359519
FBXO31	Q5XUX0	-0.0862	0.437	0.359519
RPS26	P62854	0.056	0.438	0.358526
SRD5A3	Q9H8P0	-0.225	0.438	0.358526
FARS2	O95363	-0.0699	0.438	0.358526
LIPA	P38571	0.0724	0.438	0.358526
MAP1A	P78559	-0.0715	0.438	0.358526
FSD1	Q9BTV5	-0.104	0.439	0.357535
RIPK1	Q13546	0.0519	0.439	0.357535
CDC16	Q13042	-0.0974	0.44	0.356547
ARHGAP17	Q68EM7	0.0449	0.44	0.356547
GCLC	P48506	-0.0419	0.44	0.356547
MAGIX	Q9H6Y5	0.154	0.44	0.356547
MPHOSPH9	Q99550	0.115	0.44	0.356547
USP38	Q8NB14	-0.0695	0.44	0.356547
FOXRED2	Q8IWF2	-0.0763	0.441	0.355561
KIF22	Q14807	0.037	0.441	0.355561
PSMD5	Q16401	0.0435	0.441	0.355561
STMN1	P16949	-0.129	0.441	0.355561
ZMYM1	Q5SVZ6	0.0567	0.441	0.355561
ATXN2L	Q8WWM7	0.316	0.441	0.355561
PIGX	Q8TBF5	-0.0806	0.442	0.354578
SNRPA	P09012	0.14	0.442	0.354578
MPHOSPH6	Q99547	0.0724	0.442	0.354578
THAP9	Q9H5L6	0.0933	0.442	0.354578
ASF1B	Q9NVP2	-0.0343	0.443	0.353596
IMPDH2	P12268	-0.0625	0.443	0.353596
NEU1	Q99519	0.0841	0.443	0.353596
TBL2	Q9Y4P3	-0.0535	0.443	0.353596
NKRF	O15226	0.0433	0.444	0.352617
QNG1	Q5T6V5	-0.0504	0.444	0.352617
TUBE1	Q9UJT0	-0.0772	0.444	0.352617
VAV3	Q9UKW4	0.0465	0.444	0.352617
VPS11	Q9H270	0.043	0.444	0.352617
BCHE	P06276	-0.127	0.444	0.352617
CSNK1E	P49674	-0.0508	0.444	0.352617
PRPF31	Q8WWY3	0.0393	0.444	0.352617
TRPT1	Q86TN4	0.117	0.444	0.352617
L3MBTL2	Q969R5	-0.064	0.445	0.35164
MCRS1	Q96EZ8	-0.0967	0.445	0.35164
RPL21	P46778	-0.1	0.445	0.35164
TYSND1	Q2T9J0	0.0787	0.445	0.35164
CHAT	P28329	0.0693	0.445	0.35164
ATP1A1	P05023	-0.0591	0.446	0.350665
CD5	P06127	-0.0694	0.446	0.350665
EIPR1	Q53HC9	-0.0416	0.446	0.350665
NLK	Q9UBE8	-0.0862	0.446	0.350665
UBR3	Q6ZT12	-0.113	0.446	0.350665
XPO6	Q96QU8	0.0584	0.446	0.350665
DDX56	Q9NY93	-0.0531	0.446	0.350665
POC1B	Q8TC44	-0.0645	0.446	0.350665
TFCP2	Q12800	0.0452	0.446	0.350665
LLPH	Q9BRT6	-0.0638	0.447	0.349692
WAS	P42768	0.0525	0.447	0.349692
BRI3BP	Q8WY22	0.0497	0.447	0.349692
AFG2B	Q9BVQ7	-0.0598	0.448	0.348722
AMPD2	Q01433	-0.0389	0.448	0.348722
B4GALT3	O60512	0.101	0.448	0.348722
DHX8	Q14562	-0.0679	0.448	0.348722
DNAAF10	Q96MX6	-0.053	0.448	0.348722
MASTL	Q96GX5	-0.093	0.448	0.348722
RESF1	Q9HCM1	0.203	0.448	0.348722
RPGR	Q92834	-0.185	0.448	0.348722
CWC22	Q9HCG8	0.0711	0.449	0.347754
KIAA1328	Q86T90	0.0699	0.45	0.346787
PAN2	Q504Q3	-0.0564	0.45	0.346787
TUBG1	P23258	0.0535	0.45	0.346787
COX7A2	P14406	-0.0498	0.45	0.346787
BABAM2	Q9NXR7	0.0505	0.451	0.345823
APBB1IP	Q7Z5R6	0.0312	0.451	0.345823
SAE1	Q9UBE0	0.0439	0.451	0.345823
SCAF11	Q99590	0.146	0.451	0.345823
TLK2	Q86UE8	0.0491	0.451	0.345823
NDUFB10	O96000	0.0704	0.452	0.344862
PTAR1	Q7Z6K3	-0.0777	0.452	0.344862
RAB3GAP1	Q15042	0.0528	0.452	0.344862
STIM1	Q13586	0.106	0.452	0.344862
TRIM22	Q8IYM9	-0.0437	0.452	0.344862
ZNF43	P17038	-0.0539	0.452	0.344862
B9D2	Q9BPU9	-0.0572	0.452	0.344862
CDAN1	Q8IWY9	0.103	0.452	0.344862
CLPB	Q9H078	-0.0362	0.452	0.344862
PIGU	Q9H490	-0.0743	0.452	0.344862
TGFBRAP1	Q8WUH2	-0.0642	0.452	0.344862
FAM223B	A6NKX1	0.145	0.453	0.343902
GK5	Q6ZS86	-0.0755	0.453	0.343902
NSUN5	Q96P11	-0.0465	0.453	0.343902
DPP3	Q9NY33	-0.0361	0.453	0.343902
ARHGAP35	Q9NRY4	0.0506	0.454	0.342944
ARL2BP	Q9Y2Y0	-0.0783	0.454	0.342944
ASB13	Q8WXK3	-0.103	0.454	0.342944
BUB1B	O60566	0.0843	0.454	0.342944
CCAR1	Q8IX12	0.0484	0.454	0.342944
DIDO1	Q9BTC0	0.0934	0.454	0.342944
GLE1	Q53GS7	0.064	0.454	0.342944
SLFN11	Q7Z7L1	-0.0479	0.454	0.342944
SH2D3A	Q9BRG2	-0.117	0.454	0.342944
AP2B1	P63010	0.0379	0.455	0.341989
NAA50	Q9GZZ1	-0.0456	0.455	0.341989
PEX6	Q13608	-0.091	0.455	0.341989
ISG20L2	Q9H9L3	0.0578	0.455	0.341989
TFB1M	Q8WVM0	-0.0572	0.455	0.341989
WDR81	Q562E7	-0.0561	0.455	0.341989
YRDC	Q86U90	-0.0792	0.455	0.341989
ADPRS	Q9NX46	0.0475	0.456	0.341035
LRP1B	Q9NZR2	0.0921	0.456	0.341035
NUSAP1	Q9BXS6	-0.0665	0.456	0.341035
VPS52	Q8N1B4	0.0658	0.456	0.341035
ACO1	P21399	0.042	0.456	0.341035
GFM2	Q969S9	-0.0549	0.456	0.341035
TXNL4A	P83876	-0.0747	0.456	0.341035
FAHD2B	Q6P2I3	-0.0546	0.457	0.340084
PACSIN2	Q9UNF0	-0.0494	0.457	0.340084
TIMM44	O43615	-0.0479	0.457	0.340084
ZNHIT2	Q9UHR6	0.0589	0.457	0.340084
ALKBH4	Q9NXW9	-0.0504	0.457	0.340084
COG5	Q9UP83	0.0542	0.457	0.340084
RC3H2	Q9HBD1	0.12	0.457	0.340084
KIN	O60870	0.0891	0.458	0.339135
NEK1	Q96PY6	0.0643	0.458	0.339135
FMR1	Q06787	-0.0489	0.458	0.339135
PFKL	P17858	-0.0482	0.458	0.339135
PSMA6	P60900	-0.0594	0.458	0.339135
SLX1A	Q9BQ83	0.0714	0.458	0.339135
UBQLN1	Q9UMX0	0.0724	0.458	0.339135
GET4	Q7L5D6	-0.0362	0.459	0.338187
ABHD14B	Q96IU4	0.0514	0.459	0.338187
PSMB1	P20618	-0.0383	0.459	0.338187
LIG3	P49916	0.0377	0.46	0.337242
NXT2	Q9NPJ8	-0.0517	0.46	0.337242
DROSHA	Q9NRR4	0.0655	0.46	0.337242
ZBED5	Q49AG3	0.0556	0.46	0.337242
ZNF136	P52737	-0.0661	0.461	0.336299
RACGAP1	Q9H0H5	0.0556	0.462	0.335358
DDX1	Q92499	0.0342	0.462	0.335358
SLC38A1	Q9H2H9	0.0527	0.463	0.334419
ITGB2	P05107	-0.0449	0.463	0.334419
LIMS1	P48059	0.0467	0.463	0.334419
CHD1L	Q86WJ1	-0.0431	0.464	0.333482
KMT2A	Q03164	0.117	0.464	0.333482
UHMK1	Q8TAS1	-0.0882	0.464	0.333482
TATDN2	Q93075	-0.0479	0.464	0.333482
COX20	Q5RI15	-0.0577	0.465	0.332547
DGKH	Q86XP1	0.0499	0.465	0.332547
ENO3	P13929	0.056	0.465	0.332547
GCDH	Q92947	-0.0435	0.465	0.332547
H1-10	Q92522	0.113	0.465	0.332547
[truncated: 3,523 more rows]
